# Supplementary material for: Integrated Transcriptomic and Targeted Metabolomic Analysis Reveals the Key Genes Involved in Triterpenoid Biosynthesis of Ganoderma lucidum
Source: J Fungi (Basel). 2025 Jan 13;11(1):57. doi: 10.3390/jof11010057 (PMC11767136; doi:10.3390/jof11010057)
Supplement: Supplementary file 1 [file jof-11-00057-s001.zip]

Archive with 4 entries (4 files):
- Supplementary file S1. Targed metabonomic analysis of G. lucidum at the different growth stages.xlsx
- Supplementary file S2. Differentially expressed genes (DEGs) of G. lucidum at the different growth stages.xlsx
- Supplementary file S3. Differentially expressed transcription factors (DETs) of G. lucidum at the different growth stages.xlsx
- Supplementary file S4. Differentially expressed CYP450s of G. lucidum at the different growth stages.xlsx
