# Supplementary material for: Integrated Transcriptomic and Targeted Metabolomic Analysis Reveals the Key Genes Involved in Triterpenoid Biosynthesis of Ganoderma lucidum
Source: J Fungi (Basel). 2025 Jan 13;11(1):57. doi: 10.3390/jof11010057 (PMC11767136; doi:10.3390/jof11010057)
Supplement: Supplementary file 1 [file jof-11-00057-s001.zip › Supplementary file S1. Targed metabonomic analysis of G. lucidum at the different growth stages.xlsx]

## Sheet: SF S1A
Supplementary file S1A. All metabonomic proﬁling of G. lucidum at the different growth stages ( P: the primordia stage; FM: the matured fruiting body stage; FP: the post-spore fruiting body stage )
ID	Name	P1	P2	P3	FM1	FM2	FM3	FP1	FP2	FP3	KEGG_annotation	KEGG_pathway_annotation	LM_ID	NAME	SYSTEMATIC_NAME	SYNONYMS	CATEGORY(lipidmaps)	MAIN_CLASS(lipidmaps)	SUB_CLASS(lipidmaps)	HMDB_ID	kingdom(HMDB)	super_class(HMDB)	HMDB_taxonomy	sub_class(HMDB)	pubchem_compound_id(HMDB)	cas_registry_number(HMDB)
meta_1	Piperidine	50643.2	86071.8	47663.3	316278	658763	219116	334605	275037	319112	--	--	--	--	--	--	--	--	--	--	--	--	--	--	--	--
meta_2	Oxalic acid	25801.1	24195.2	37162.6	19423.6	7903.81	14716.3	25984.9	30252.6	29155.4	C00209	Purine metabolism(ko00230);;Metabolic pathways(ko01100);;Glyoxylate and dicarboxylate metabolism(ko00630)	--	--	--	--	--	--	--	HMDB0040196	Organic compounds	Organic acids and derivatives	Carboxylic acids and derivatives	Dicarboxylic acids and derivatives	16306	2050-60-4
meta_3	3-Hydroxypyridine	7.40819	7.08799	8.51029	177050	59137.1	133283	12.1665	11.3329	11.7996	--	--	--	--	--	--	--	--	--	--	--	--	--	--	--	--
meta_4	1-Aminocyclopropane-1-carboxylic acid	68756.2	116148	76258.8	39485.9	108679	61759.8	73973.4	51261.3	59881.4	C01234	Biosynthesis of secondary metabolites(ko01110);;Cysteine and methionine metabolism(ko00270);;Metabolic pathways(ko01100)	--	--	--	--	--	--	--	HMDB0036458	Organic compounds	Organic acids and derivatives	Carboxylic acids and derivatives	Amino acids, peptides, and analogues	535	22059-21-8
meta_5	L-azetidine-2-carboxylicacid	89145.2	118062	115154	34849.1	57848	58197.2	75614.5	82249.2	82325.5	--	--	--	--	--	--	--	--	--	--	--	--	--	--	--	--
meta_6	Cadaverine	438030	699458	387492	55683.2	81275.2	82003	122239	72241	119592	C01672	Metabolic pathways(ko01100);;Lysine degradation(ko00310);;Glutathione metabolism(ko00480);;Biosynthesis of secondary metabolites(ko01110)	--	--	--	--	--	--	--	--	--	--	--	--	--	--
meta_7	γ-Aminobutyric acid*	254142	613520	353234	40226	97126.2	61359.3	266729	235699	300993	--	--	--	--	--	--	--	--	--	--	--	--	--	--	--	--
meta_8	N,N-Dimethylglycine	263196	523243	338161	61111.3	108242	82459.9	209317	193705	237132	C01026	Metabolic pathways(ko01100);;Glycine, serine and threonine metabolism(ko00260)	--	--	--	--	--	--	--	HMDB0000092	Organic compounds	Organic acids and derivatives	Carboxylic acids and derivatives	Amino acids, peptides, and analogues	673	1118-68-9
meta_9	2-Aminoisobutyric acid*	664959	833547	669656	419425	780070	527460	455309	705398	485643	--	--	--	--	--	--	--	--	--	--	--	--	--	--	--	--
meta_10	Choline	6.1902e+06	8.83006e+06	6.62328e+06	4.6388e+06	8.14273e+06	5.87652e+06	5.35919e+06	7.7084e+06	4.50323e+06	C00114	Metabolic pathways(ko01100);;ABC transporters(ko02010);;Glycerophospholipid metabolism(ko00564);;Glycine, serine and threonine metabolism(ko00260)	--	--	--	--	--	--	--	--	--	--	--	--	--	--
meta_11	L-Serine	271790	373253	285823	126997	311825	142485	221754	164403	184217	C00065	Aminoacyl-tRNA biosynthesis(ko00970);;Glyoxylate and dicarboxylate metabolism(ko00630);;ABC transporters(ko02010);;Methane metabolism(ko00680);;Metabolic pathways(ko01100);;Monobactam biosynthesis(ko00261);;Biosynthesis of secondary metabolites(ko01110);;Carbon metabolism(ko01200);;Cysteine and methionine metabolism(ko00270);;Glycine, serine and threonine metabolism(ko00260);;Cyanoamino acid meta…	--	--	--	--	--	--	--	--	--	--	--	--	--	--
meta_12	Diethanolamine	48234.7	51854.1	38538.4	30443.6	29959	23572.7	29934.9	32475.1	24759.4	C06772	Glycerophospholipid metabolism(ko00564)	--	--	--	--	--	--	--	HMDB0004437	Organic compounds	Organic nitrogen compounds	Organonitrogen compounds	Amines	8113	111-42-2
meta_13	Cytosine	136805	158361	177950	395484	288073	381088	115091	98076.3	138592	C00380	Metabolic pathways(ko01100);;Pyrimidine metabolism(ko00240)	--	--	--	--	--	--	--	--	--	--	--	--	--	--
meta_14	Histamine	110069	110447	98473.5	374725	246252	332865	94156.2	76198.7	91808.4	C00388	Histidine metabolism(ko00340);;Biosynthesis of secondary metabolites(ko01110);;Metabolic pathways(ko01100)	--	--	--	--	--	--	--	HMDB0000870	Organic compounds	Organic nitrogen compounds	Organonitrogen compounds	Amines	774	51-45-6
meta_15	Uracil	440804	316187	374812	1.35093e+06	706373	1.01826e+06	532066	495286	558381	C00106	beta-Alanine metabolism(ko00410);;Metabolic pathways(ko01100);;Pyrimidine metabolism(ko00240);;Pantothenate and CoA biosynthesis(ko00770)	--	--	--	--	--	--	--	--	--	--	--	--	--	--
meta_16	Creatinine	7.40819	7.08799	8.51029	39413.3	33975.8	8.19192	45624.2	40036.7	43072.3	C00791	Arginine and proline metabolism(ko00330);;Metabolic pathways(ko01100)	--	--	--	--	--	--	--	--	--	--	--	--	--	--
meta_17	L-Proline	2.39523e+06	3.92714e+06	2.75081e+06	1.71983e+06	3.50366e+06	1.27066e+06	2.42532e+06	2.83524e+06	2.83491e+06	C00148	Aminoacyl-tRNA biosynthesis(ko00970);;Carbapenem biosynthesis(ko00332);;ABC transporters(ko02010);;Metabolic pathways(ko01100);;Biosynthesis of secondary metabolites(ko01110);;Arginine and proline metabolism(ko00330);;Staurosporine biosynthesis(ko00404);;Biosynthesis of amino acids(ko01230)	--	--	--	--	--	--	--	--	--	--	--	--	--	--
meta_18	Pterolactam	1.94037e+06	3.31867e+06	2.26648e+06	1.46076e+06	2.83919e+06	982667	1.98516e+06	2.25726e+06	2.09403e+06	--	--	--	--	--	--	--	--	--	--	--	--	--	--	--	--
meta_19	Indole	8860.19	8361.46	11800.9	23630.6	10624.8	21598.5	34352.7	33857.7	31856.2	C00463	Metabolic pathways(ko01100);;Biosynthesis of secondary metabolites(ko01110);;Phenylalanine, tyrosine and tryptophan biosynthesis(ko00400);;Tryptophan metabolism(ko00380)	--	--	--	--	--	--	--	HMDB0035924	Organic compounds	Organoheterocyclic compounds	Heteroaromatic compounds	_	8027	109-97-7
meta_20	Betaine	1.66149e+06	1.74215e+06	992016	1.10629e+06	286088	150540	405860	226469	389582	C00719	Glycine, serine and threonine metabolism(ko00260);;ABC transporters(ko02010);;Metabolic pathways(ko01100)	--	--	--	--	--	--	--	HMDB0000043	Organic compounds	Organic acids and derivatives	Carboxylic acids and derivatives	Amino acids, peptides, and analogues	248	6915-17-9
meta_21	L-Valine	1.30894e+06	1.77137e+06	1.78432e+06	3.13975e+06	8.04286e+06	2.42654e+06	2.57699e+06	2.12341e+06	2.38377e+06	C00183	2-Oxocarboxylic acid metabolism(ko01210);;Biosynthesis of secondary metabolites(ko01110);;Pantothenate and CoA biosynthesis(ko00770);;Cyanoamino acid metabolism(ko00460);;Biosynthesis of amino acids(ko01230);;Valine, leucine and isoleucine degradation(ko00280);;Aminoacyl-tRNA biosynthesis(ko00970);;Penicillin and cephalosporin biosynthesis(ko00311);;Metabolic pathways(ko01100);;Valine, leucine an…	--	--	--	--	--	--	--	--	--	--	--	--	--	--
meta_22	5-Aminovaleric acid	35744.5	38642.1	29242.3	41293.6	19887	17131.1	12.1665	11.3329	11.7996	C00431	Metabolic pathways(ko01100);;Lysine degradation(ko00310);;Arginine and proline metabolism(ko00330)	--	--	--	--	--	--	--	HMDB0003355	Organic compounds	Organic acids and derivatives	Carboxylic acids and derivatives	Amino acids, peptides, and analogues	138	660-88-8
meta_23	succinic acid	1.0681e+06	1.08777e+06	658857	514967	1.43057e+06	511085	337335	11.3329	281537	C00042	Nicotinate and nicotinamide metabolism(ko00760);;Glyoxylate and dicarboxylate metabolism(ko00630);;Metabolic pathways(ko01100);;Lysine degradation(ko00310);;Oxidative phosphorylation(ko00190);;Propanoate metabolism(ko00640);;Biosynthesis of secondary metabolites(ko01110);;Alanine, aspartate and glutamate metabolism(ko00250);;Tyrosine metabolism(ko00350);;Citrate cycle (TCA cycle)(ko00020);;Carbon…	LMFA01170043	Succinic acid	Butanedioic acid	Amber acid; Dihydrofumaric acid; Wormwood acid	Fatty Acyls [FA]	Fatty Acids and Conjugates [FA01]	Dicarboxylic acids [FA0117]	--	--	--	--	--	--	--
meta_24	Methylmalonic acid	1.0681e+06	1.08777e+06	658857	514967	1.43057e+06	511085	337335	11.3329	281537	C02170	Metabolic pathways(ko01100);;Propanoate metabolism(ko00640);;Valine, leucine and isoleucine degradation(ko00280);;Pyrimidine metabolism(ko00240)	LMFA01170118	Methylmalonic acid	2-methyl-propanedioic acid	-	Fatty Acyls [FA]	Fatty Acids and Conjugates [FA01]	Dicarboxylic acids [FA0117]	HMDB0000202	Organic compounds	Organic acids and derivatives	Carboxylic acids and derivatives	Dicarboxylic acids and derivatives	487	516-05-2
meta_25	(R)-(-)-3-Hydroxybutyric acid methyl ester	213043	154762	166717	418003	253974	439670	166626	306618	131657	--	--	--	--	--	--	--	--	--	--	--	--	--	--	--	--
meta_26	β-Hydroxyisovaleric acid	152773	148730	215254	208802	108067	147473	333631	288435	210268	--	--	--	--	--	--	--	--	--	HMDB0000754	Organic compounds	Lipids and lipid-like molecules	Fatty Acyls	Fatty acids and conjugates	69362	625-08-1
meta_27	Aminomalonic acid	13803.9	14763.5	10743.8	8662.93	27447.4	11543.3	12.1665	11.3329	11.7996	--	--	--	--	--	--	--	--	--	--	--	--	--	--	--	--
meta_28	L-Threonine	361898	456852	370595	245456	572394	245375	208128	230650	245575	C00188	Metabolic pathways(ko01100);;Valine, leucine and isoleucine biosynthesis(ko00290);;ABC transporters(ko02010);;Monobactam biosynthesis(ko00261);;Aminoacyl-tRNA biosynthesis(ko00970);;Biosynthesis of amino acids(ko01230);;Biosynthesis of secondary metabolites(ko01110);;Glycine, serine and threonine metabolism(ko00260);;Porphyrin and chlorophyll metabolism(ko00860)	--	--	--	--	--	--	--	--	--	--	--	--	--	--
meta_29	L-Homoserine	328150	457908	463404	284762	568231	226161	236935	226356	258397	C00263	Glycine, serine and threonine metabolism(ko00260);;Cysteine and methionine metabolism(ko00270);;Lysine biosynthesis(ko00300);;Biosynthesis of secondary metabolites(ko01110);;Biosynthesis of amino acids(ko01230);;Sulfur metabolism(ko00920);;Metabolic pathways(ko01100)	--	--	--	--	--	--	--	--	--	--	--	--	--	--
meta_30	N-Benzylmethylene isomethylamine	11667.1	73735.6	2911.56	449683	1.13191e+06	482167	660179	745265	654521	--	--	--	--	--	--	--	--	--	--	--	--	--	--	--	--
meta_31	D-(-)-Threose	92890.5	112274	87044.2	9.21229	7.87084	8.19192	12.1665	11.3329	11.7996	--	--	--	--	--	--	--	--	--	--	--	--	--	--	--	--
meta_32	L-Cysteine	122005	291749	208805	219447	155169	218005	330198	324549	346435	C00097	Carbapenem biosynthesis(ko00332);;Aminoacyl-tRNA biosynthesis(ko00970);;Sulfur metabolism(ko00920);;Glycine, serine and threonine metabolism(ko00260);;Biosynthesis of secondary metabolites(ko01110);;Pantothenate and CoA biosynthesis(ko00770);;Metabolic pathways(ko01100);;Glutathione metabolism(ko00480);;Taurine and hypotaurine metabolism(ko00430);;Penicillin and cephalosporin biosynthesis(ko00311…	--	--	--	--	--	--	--	HMDB0003417	Organic compounds	Organic acids and derivatives	Carboxylic acids and derivatives	Amino acids, peptides, and analogues	92851	921-01-7
meta_33	Benzamide	2.37153e+07	3.00074e+07	2.20369e+07	8.6963e+06	1.15491e+07	7.87262e+06	791671	256514	410887	--	--	--	--	--	--	--	--	--	--	--	--	--	--	--	--
meta_34	Phenethylamine	6.8962e+07	8.1126e+07	6.62498e+07	2.8337e+07	3.72527e+07	2.60831e+07	2.80315e+06	854917	1.45266e+06	C05332	Phenylalanine metabolism(ko00360);;Metabolic pathways(ko01100)	--	--	--	--	--	--	--	HMDB0012275	Organic compounds	Benzenoids	Benzene and substituted derivatives	Phenethylamines	1001	64-04-0
meta_35	4-Hydroxybenzaldehyde	1.91691e+06	1.5121e+06	2.64859e+06	935007	553119	986125	1.44565e+06	2.84305e+06	2.46834e+06	C00633	Metabolic pathways(ko01100)	--	--	--	--	--	--	--	--	--	--	--	--	--	--
meta_36	Nicotinamide	331475	254199	269833	514650	658133	686820	318072	249488	306841	C00153	Nicotinate and nicotinamide metabolism(ko00760);;Metabolic pathways(ko01100)	--	--	--	--	--	--	--	HMDB0001406	Organic compounds	Organoheterocyclic compounds	Pyridines and derivatives	Pyridinecarboxylic acids and derivatives	936	98-92-0
meta_37	2-Phenylethanol	1.20309e+07	1.56723e+07	1.11948e+07	4.44616e+06	5.6977e+06	3.83218e+06	494134	218083	272648	C05853	Phenylalanine metabolism(ko00360)	--	--	--	--	--	--	--	HMDB0041615	Organic compounds	Benzenoids	Benzene and substituted derivatives	_	91978	56011-02-0
meta_38	2-Picolinic acid	112909	153849	125139	70669.5	47188.3	37152.2	71560.4	68663.6	60949.9	C10164	Tryptophan metabolism(ko00380);;Metabolic pathways(ko01100)	--	--	--	--	--	--	--	HMDB0002243	Organic compounds	Organoheterocyclic compounds	Pyridines and derivatives	Pyridinecarboxylic acids and derivatives	1018	98-98-6
meta_39	Nicotinic acid (Vitamin B3)*	379563	406087	305406	136127	161134	129960	329941	201449	310459	--	--	--	--	--	--	--	--	--	--	--	--	--	--	--	--
meta_40	Isonicotinic acid*	410134	458467	361735	134254	147779	110281	303094	163332	300495	--	--	--	--	--	--	--	--	--	--	--	--	--	--	--	--
meta_41	1-Methylhistamine	8523.53	9057.66	11053	10626.9	8656.44	10462.9	20970.9	21090.5	18937	C05127	Metabolic pathways(ko01100);;Histidine metabolism(ko00340)	--	--	--	--	--	--	--	--	--	--	--	--	--	--
meta_42	N-Ethylmaleimide (NEM)	7.40819	7.08799	8.51029	255805	152756	187377	12.1665	11.3329	11.7996	--	--	--	--	--	--	--	--	--	--	--	--	--	--	--	--
meta_43	1,3,5-Benzenetriol	7.40819	7.08799	8.51029	871503	659865	895423	12.1665	11.3329	11.7996	C00268	Metabolic pathways(ko01100);;Folate biosynthesis(ko00790)	--	--	--	--	--	--	--	HMDB0013675	Organic compounds	Benzenoids	Phenols	Benzenetriols and derivatives	359	108-73-6
meta_44	5-Hydroxymethylfurfural	16331.8	15067.5	33713	34198.1	50020.9	67246.6	12.1665	22843.4	28798.8	--	--	--	--	--	--	--	--	--	HMDB0034355	Organic compounds	Organic oxygen compounds	Organooxygen compounds	Carbonyl compounds	237332	67-47-0
meta_45	Barbituric acid;Malonylurea;2,4,6-Pyrimidinetrione	3.00427e+06	4.01227e+06	4.66383e+06	4.54023e+06	4.49163e+06	3.35168e+06	8.13774e+06	7.87927e+06	8.08558e+06	--	--	--	--	--	--	--	--	--	--	--	--	--	--	--	--
meta_46	Pipecolic acid	135397	175940	112582	101865	108915	82568.2	76153.9	134673	142316	C00408	Biosynthesis of secondary metabolites(ko01110);;Lysine degradation(ko00310);;Metabolic pathways(ko01100)	--	--	--	--	--	--	--	HMDB0000716	Organic compounds	Organic acids and derivatives	Carboxylic acids and derivatives	Amino acids, peptides, and analogues	439227	3105-95-1
meta_47	4-Guanidinobutanal	1.15658e+06	1.38736e+06	1.03041e+06	599055	1.0079e+06	566317	485158	648482	871226	C02647	Metabolic pathways(ko01100);;Arginine and proline metabolism(ko00330)	--	--	--	--	--	--	--	--	--	--	--	--	--	--
meta_48	Methylenesuccinic acid	28736.4	34234.2	22478.5	33459	24338.4	25678.9	49201.2	39661.4	57636.9	C00490	C5-Branched dibasic acid metabolism(ko00660);;Metabolic pathways(ko01100)	LMFA01170063	Itaconic acid	2-methylenebutanedioic acid	2-methylidenebutanedioic acid;2-methylenesuccinic acid; 2-propene-1,2-dicarboxylic acid; Methylenesuccinic acid; propylenedicarboxylic acid	Fatty Acyls [FA]	Fatty Acids and Conjugates [FA01]	Dicarboxylic acids [FA0117]	HMDB0002092	Organic compounds	Lipids and lipid-like molecules	Fatty Acyls	Fatty acids and conjugates	811	97-65-4
meta_49	Citraconic acid	7.40819	7.08799	8.51029	169179	88433.3	144496	12.1665	11.3329	11.7996	C02226	2-Oxocarboxylic acid metabolism(ko01210);;Glyoxylate and dicarboxylate metabolism(ko00630);;Carbon metabolism(ko01200);;Valine, leucine and isoleucine biosynthesis(ko00290);;Metabolic pathways(ko01100);;C5-Branched dibasic acid metabolism(ko00660)	LMFA01170099	Citraconic acid	2-methyl-2Z-butenedioic acid	-	Fatty Acyls [FA]	Fatty Acids and Conjugates [FA01]	Dicarboxylic acids [FA0117]	HMDB0000749	Organic compounds	Lipids and lipid-like molecules	Fatty Acyls	Fatty acids and conjugates	638129	498-24-8
meta_50	3-Guanidinopropionic acid	19257.2	32844.9	21054.5	13800	18242	10849.7	13166.5	16583.8	18737.7	--	--	--	--	--	--	--	--	--	HMDB0013222	Organic compounds	Organic nitrogen compounds	Organonitrogen compounds	Guanidines	67701	_
meta_51	6-Aminocaproic acid	66484.4	259901	57974.9	1.38379e+06	3.34642e+06	998777	1.309e+06	1.14153e+06	1.38147e+06	C02378	Metabolic pathways(ko01100)	--	--	--	--	--	--	--	HMDB0001901	Organic compounds	Lipids and lipid-like molecules	Fatty Acyls	Fatty acids and conjugates	564	60-32-2
meta_52	L-Isoleucine*	323787	1.339e+06	300546	6.03313e+06	2.40699e+07	1.09162e+07	4.30841e+06	1.82208e+07	2.12208e+07	--	--	--	--	--	--	--	--	--	--	--	--	--	--	--	--
meta_53	6-Deoxyfagomine	50139.4	93782	160022	289082	718940	225260	351962	281384	338070	--	--	--	--	--	--	--	--	--	--	--	--	--	--	--	--
meta_54	L-Leucine*	405598	1.29907e+06	368637	6.1405e+06	2.55995e+07	1.11128e+07	4.39115e+06	1.94208e+07	2.14817e+07	--	--	--	--	--	--	--	--	--	--	--	--	--	--	--	--
meta_55	L-Norleucine*	350654	1.22331e+06	351229	5.25838e+06	2.40559e+07	1.09917e+07	4.10902e+06	1.8824e+07	2.08747e+07	--	--	--	--	--	--	--	--	--	--	--	--	--	--	--	--
meta_56	2-Hydroxy-2-methyl-3-oxobutanoic acid	34044.7	45324.5	28507.6	32407.8	51171.8	40665.6	43046.3	31967.6	43543	--	--	LMFA01050472	2-Acetolactate	2-hydroxy-2-methyl-3-oxobutanoic acid	-	Fatty Acyls [FA]	Fatty Acids and Conjugates [FA01]	Hydroxy fatty acids [FA0105]	--	--	--	--	--	--	--
meta_57	4-Hydroxy-2-Oxopentanoic Acid	27136.2	42211.3	27072.2	32775.3	65624.4	33981	38735.3	47886.6	47312.3	--	--	--	--	--	--	--	--	--	--	--	--	--	--	--	--
meta_58	Glutaric acid	104892	75929.7	61220.2	38449	101901	83767	12.1665	11.3329	11.7996	C00489	Metabolic pathways(ko01100);;Lysine degradation(ko00310);;Fatty acid degradation(ko00071)	--	--	--	--	--	--	--	--	--	--	--	--	--	--
meta_59	Dimethylmalonic acid	32843	39076.1	21528.2	33417.1	55940.7	33325.6	36840	47486.2	46849.5	--	--	--	--	--	--	--	--	--	--	--	--	--	--	--	--
meta_60	L-Asparagine	277791	380625	275185	102963	210886	130916	123181	91070	104374	C00152	Cyanoamino acid metabolism(ko00460);;Metabolic pathways(ko01100);;Biosynthesis of amino acids(ko01230);;Alanine, aspartate and glutamate metabolism(ko00250);;Biosynthesis of secondary metabolites(ko01110);;Aminoacyl-tRNA biosynthesis(ko00970)	--	--	--	--	--	--	--	--	--	--	--	--	--	--
meta_61	2-Hydroxyisocaproic acid	437207	161669	252831	277003	107542	184245	180969	181087	243635	--	--	--	--	--	--	--	--	--	HMDB0000665	Organic compounds	Lipids and lipid-like molecules	Fatty Acyls	Fatty acids and conjugates	92779	498-36-2
meta_62	2-Hydroxy-4-methylpentanoic acid	87885.8	58047.5	119324	109596	40578.6	69096.1	61590.7	85195.8	93983.4	--	--	--	--	--	--	--	--	--	HMDB0000665	Organic compounds	Lipids and lipid-like molecules	Fatty Acyls	Fatty acids and conjugates	92779	498-36-2
meta_63	L-Ornithine	56800.2	111344	66501.3	33741.6	67921.8	77802.3	35444.9	54965.9	43598	C00077	ABC transporters(ko02010);;Glutathione metabolism(ko00480);;Metabolic pathways(ko01100);;Arginine and proline metabolism(ko00330);;Biosynthesis of amino acids(ko01230);;Arginine biosynthesis(ko00220);;Biosynthesis of secondary metabolites(ko01110);;D-Arginine and D-ornithine metabolism(ko00472);;2-Oxocarboxylic acid metabolism(ko01210)	--	--	--	--	--	--	--	HMDB0000214	Organic compounds	Organic acids and derivatives	Carboxylic acids and derivatives	Amino acids, peptides, and analogues	6262	3184-13-2
meta_64	Ethyl 3-hydroxybutyrate	30971.2	27264.3	21478.1	23188.4	16937.2	34850.3	31075.8	37138	60135.8	--	--	--	--	--	--	--	--	--	HMDB0040409	Organic compounds	Organic acids and derivatives	Hydroxy acids and derivatives	Beta hydroxy acids and derivatives	62572	35608-64-1
meta_65	Iminodiacetic acid	37630.3	58282.9	47365.4	8044.38	31569.1	14123.8	37528.1	17913.6	27355.3	--	--	--	--	--	--	--	--	--	HMDB0011753	Organic compounds	Organic acids and derivatives	Carboxylic acids and derivatives	Amino acids, peptides, and analogues	8897	142-73-4
meta_66	L-Aspartic Acid	470124	756517	552942	174215	373043	195523	564686	371077	642210	C00049	Cysteine and methionine metabolism(ko00270);;Carbon metabolism(ko01200);;Histidine metabolism(ko00340);;Alanine, aspartate and glutamate metabolism(ko00250);;Biosynthesis of amino acids(ko01230);;beta-Alanine metabolism(ko00410);;Cyanoamino acid metabolism(ko00460);;Metabolic pathways(ko01100);;Glycine, serine and threonine metabolism(ko00260);;Arginine biosynthesis(ko00220);;2-Oxocarboxylic acid…	--	--	--	--	--	--	--	--	--	--	--	--	--	--
meta_67	L-Malic acid	3.84592e+06	6.69445e+06	2.89548e+06	6.18053e+06	1.12413e+07	6.63546e+06	1.05895e+07	1.14277e+07	9.8993e+06	C00149	Biosynthesis of secondary metabolites(ko01110);;Citrate cycle (TCA cycle)(ko00020);;Carbon metabolism(ko01200);;Glyoxylate and dicarboxylate metabolism(ko00630);;Methane metabolism(ko00680);;Metabolic pathways(ko01100);;Pyruvate metabolism(ko00620)	--	--	--	--	--	--	--	HMDB0000156	Organic compounds	Organic acids and derivatives	Hydroxy acids and derivatives	Beta hydroxy acids and derivatives	222656	97-67-6
meta_68	3-Dehydro-L-Threonic Acid	1.03501e+06	1.68135e+06	850017	1.70448e+06	3.07942e+06	1.7497e+06	2.75895e+06	3.07714e+06	2.78247e+06	--	--	--	--	--	--	--	--	--	--	--	--	--	--	--	--
meta_69	S-Methyl-L-cysteine	4554.88	31110	5800.71	168718	260883	122032	104504	124031	105463	C22040	ABC transporters(ko02010)	--	--	--	--	--	--	--	HMDB0002108	Organic compounds	Organic acids and derivatives	Carboxylic acids and derivatives	Amino acids, peptides, and analogues	24417	1187-84-4
meta_70	Adenine	7.40819	7.08799	8.51029	2.15752e+06	863422	2.54013e+06	83964.8	91160.7	85697.5	C00147	Purine metabolism(ko00230);;Metabolic pathways(ko01100)	--	--	--	--	--	--	--	--	--	--	--	--	--	--
meta_71	Zarzissine	7.40819	7.08799	8.51029	2.11504e+06	815515	2.42199e+06	76028.2	84489.4	78716.1	--	--	--	--	--	--	--	--	--	--	--	--	--	--	--	--
meta_72	N-benzylformamide	8325.98	23821.9	8.51029	146486	275943	112976	124218	120121	114230	--	--	--	--	--	--	--	--	--	--	--	--	--	--	--	--
meta_73	Allopurinol	4.41281e+06	5.00892e+06	4.59471e+06	340998	540403	479318	206478	121554	113447	--	--	--	--	--	--	--	--	--	--	--	--	--	--	--	--
meta_74	Hypoxanthine	3.4481e+06	4.66271e+06	3.69715e+06	317711	526830	423304	209452	95454.6	104303	C00262	Purine metabolism(ko00230);;Metabolic pathways(ko01100)	--	--	--	--	--	--	--	--	--	--	--	--	--	--
meta_75	Phenyl acetate	22542.3	31376.9	25959.2	17000.8	19742.7	19334.8	28268.1	25716.9	33733.6	--	--	--	--	--	--	--	--	--	--	--	--	--	--	--	--
meta_76	4-Hydroxyacetophenone	17576.3	25170.2	22488.9	26321.6	13533.5	15042.2	37526.8	17255	24644	--	--	--	--	--	--	--	--	--	--	--	--	--	--	--	--
meta_77	4-Aminobenzoic Acid	17412.5	22402	17745.8	58924.9	19380.6	49438.2	18356.5	28807	36017.5	C00568	Folate biosynthesis(ko00790);;Metabolic pathways(ko01100)	--	--	--	--	--	--	--	HMDB0004992	Organic compounds	Benzenoids	Benzene and substituted derivatives	Benzoic acids and derivatives	2337	94-09-7
meta_78	Nicotinic Acid Methyl Ester(Methyl Nicotinate)	10495.8	10083.8	9088.61	148533	83193	130233	38108.1	52596	67551.1	--	--	--	--	--	--	--	--	--	--	--	--	--	--	--	--
meta_79	3-Carbamyl-1-methylpyridinium(1-Methylnicotinamide)	29687.9	47823.4	22976.8	14834.9	14125.5	25201.1	11054.6	7379.49	17273.2	--	--	--	--	--	--	--	--	--	--	--	--	--	--	--	--
meta_80	Phenylethanolamine	2.05495e+06	2.75376e+06	2.01703e+06	266624	136865	292315	66377.5	11939.7	11896.8	--	--	--	--	--	--	--	--	--	HMDB0062626	Organic compounds	Organic nitrogen compounds	Organonitrogen compounds	Amines	4745144	_
meta_81	L-Tyramine	4.6465e+06	5.60699e+06	4.5566e+06	494741	258426	617352	102342	8306.65	23702.7	--	--	--	--	--	--	--	--	--	--	--	--	--	--	--	--
meta_82	4-Hydroxybenzoic Acid	395754	356888	440947	378492	201091	411007	346974	144117	218226	C00156	Metabolic pathways(ko01100);;Ubiquinone and other terpenoid-quinone biosynthesis(ko00130);;Folate biosynthesis(ko00790);;Biosynthesis of secondary metabolites(ko01110)	--	--	--	--	--	--	--	--	--	--	--	--	--	--
meta_83	Salicylic acid	250899	328442	430904	382812	195888	354747	281451	292553	226394	C00805	Metabolic pathways(ko01100);;Phenylalanine metabolism(ko00360);;Biosynthesis of siderophore group nonribosomal peptides(ko01053);;Biosynthesis of secondary metabolites(ko01110)	--	--	--	--	--	--	--	HMDB0000840	Organic compounds	Benzenoids	Benzene and substituted derivatives	Benzoic acids and derivatives	10253	487-54-7
meta_84	Isophorone	27826	24724.5	71964	58585.1	54065.7	40321.6	92313.7	57635.4	94182.7	--	--	--	--	--	--	--	--	--	HMDB0031195	Organic compounds	Organic oxygen compounds	Organooxygen compounds	Carbonyl compounds	6544	78-59-1
meta_85	2,5-Dihydroxybenzaldehyde	43896.8	48546.4	39383.7	227759	359837	238640	437722	527988	332446	C05585	Metabolic pathways(ko01100);;Tyrosine metabolism(ko00350)	--	--	--	--	--	--	--	HMDB0004062	Organic compounds	Organic oxygen compounds	Organooxygen compounds	Carbonyl compounds	70949	1194-98-5
meta_86	4-Nitrophenol	1.42846e+07	1.67615e+07	1.90318e+07	2.33767e+07	2.99074e+07	1.99246e+07	2.39138e+07	2.88486e+07	2.71455e+07	--	--	--	--	--	--	--	--	--	HMDB0041950	Organic compounds	Benzenoids	Benzene and substituted derivatives	Nitrobenzenes	7416	98-95-3
meta_87	3-Amino-1-propionic sulfonic acid	7.40819	7.08799	8.51029	60318	20536.8	53637.1	12.1665	11.3329	11.7996	--	--	--	--	--	--	--	--	--	--	--	--	--	--	--	--
meta_88	Methyl 3-aminopropanoate (hydrochloride)	644241	899151	645222	419129	885032	519686	537893	753223	537338	--	--	--	--	--	--	--	--	--	--	--	--	--	--	--	--
meta_89	Ethyl maltol	7.40819	7.08799	8.51029	360815	7.87084	8.19192	12.1665	11.3329	11.7996	--	--	--	--	--	--	--	--	--	--	--	--	--	--	--	--
meta_90	Histidinol	1.12201e+06	1.71419e+06	1.19891e+06	1.15297e+06	1.57933e+06	1.14423e+06	1.3598e+06	1.92055e+06	1.95243e+06	C00860	Metabolic pathways(ko01100);;Biosynthesis of amino acids(ko01230);;Histidine metabolism(ko00340);;Biosynthesis of secondary metabolites(ko01110)	--	--	--	--	--	--	--	HMDB0003431	Organic compounds	Organic nitrogen compounds	Organonitrogen compounds	Amines	165271	4836-52-6
meta_91	Muconic acid	8.93016e+06	1.05532e+07	1.28373e+07	1.0035e+07	7.3874e+06	9.02504e+06	1.64923e+07	1.39936e+07	1.65561e+07	C02480	Metabolic pathways(ko01100)	--	--	--	--	--	--	--	HMDB0006331	Organic compounds	Lipids and lipid-like molecules	Fatty Acyls	Fatty acids and conjugates	5280518	1119-72-8
meta_92	4-Methyl-5-thiazoleethanol	114020	308910	173478	64453.3	41953.3	70492.4	12644.9	12889.3	19873.1	C04294	Metabolic pathways(ko01100);;Thiamine metabolism(ko00730)	--	--	--	--	--	--	--	HMDB0032985	Organic compounds	Organoheterocyclic compounds	Azoles	Thiazoles	1136	137-00-8
meta_93	2-Amino-4,5-dihydro-1H-imidazole-4-acetic acid	54356.4	119488	56483.8	62283.3	48348.8	98758.2	165613	362855	1.17683e+06	--	--	--	--	--	--	--	--	--	--	--	--	--	--	--	--
meta_94	L-Cyclopentylglycine	30204.8	42592.5	10448.7	69178.2	35814.9	52295.4	12.1665	63493.3	106969	--	--	--	--	--	--	--	--	--	--	--	--	--	--	--	--
meta_95	1-Methylpiperidine-2-carboxylic acid	17875.1	69204.8	33081.4	25499.6	36159.5	34846.6	76324.2	205000	604347	--	--	--	--	--	--	--	--	--	--	--	--	--	--	--	--
meta_96	Stachydrine	16817.4	69150.4	25781.5	38280.1	19800.4	43855	107766	212253	695820	--	--	--	--	--	--	--	--	--	HMDB0004827	Organic compounds	Organic acids and derivatives	Carboxylic acids and derivatives	Amino acids, peptides, and analogues	115244	471-87-4
meta_97	D-Proline betaine	17875.1	69204.8	33081.4	25499.6	36159.5	34846.6	76324.2	205000	604347	--	--	--	--	--	--	--	--	--	--	--	--	--	--	--	--
meta_98	Octanoic acid	1.31067e+06	940655	1.08449e+06	2.20778e+06	1.25802e+06	1.62309e+06	1.64396e+06	1.64189e+06	1.31631e+06	C06423	Lipoic acid metabolism(ko00785);;Metabolic pathways(ko01100);;Fatty acid biosynthesis(ko00061)	LMFA01010008	Caprylic acid	octanoic acid	Octylic acid; C8:0	Fatty Acyls [FA]	Fatty Acids and Conjugates [FA01]	Straight chain fatty acids [FA0101]	HMDB0000482	Organic compounds	Lipids and lipid-like molecules	Fatty Acyls	Fatty acids and conjugates	379	124-07-2
meta_99	N-Acetylcadaverine	172133	202394	142765	147325	185953	151159	254320	238596	222159	--	--	--	--	--	--	--	--	--	--	--	--	--	--	--	--
meta_100	Indole-3-carboxaldehyde	156140	102870	307524	155258	98682.8	188496	143997	88144.9	149658	C00294	Purine metabolism(ko00230);;ABC transporters(ko02010);;Metabolic pathways(ko01100);;Tryptophan metabolism(ko00380)	--	--	--	--	--	--	--	HMDB0029737	Organic compounds	Organoheterocyclic compounds	Indoles and derivatives	Indoles	10256	487-89-8
meta_101	N-Methyl-Trans-4-Hydroxy-L-Proline	70084.8	139838	61240.1	51482.4	110926	65523.5	27279.9	20868.9	18762.6	--	--	--	--	--	--	--	--	--	--	--	--	--	--	--	--
meta_102	4-Guanidinobutyric acid	853423	1.35601e+06	591985	963176	3.48503e+06	2.25678e+06	261498	255041	254503	C01035	Arginine and proline metabolism(ko00330);;Metabolic pathways(ko01100)	--	--	--	--	--	--	--	HMDB0003464	Organic compounds	Organic acids and derivatives	Carboxylic acids and derivatives	Amino acids, peptides, and analogues	500	463-00-3
meta_103	2-Methylglutaric acid	210936	249552	148599	404942	590785	497313	56065.7	38426.1	183863	--	--	--	--	--	--	--	--	--	--	--	--	--	--	--	--
meta_104	3-Hydroxy-3-Methyl-2-Oxopentanoic Acid	15785.2	18767.4	19729.7	34522.6	58076.3	35331.8	12.1665	11.3329	11.7996	--	--	--	--	--	--	--	--	--	--	--	--	--	--	--	--
meta_105	Mono-Methyl Glutarate	18231.6	21869.6	10665.3	47469.9	46789.5	43065.8	12.1665	11.3329	11.7996	--	--	--	--	--	--	--	--	--	HMDB0000858	Organic compounds	Lipids and lipid-like molecules	Fatty Acyls	Fatty acid esters	73917	1501-27-5
meta_106	2-Acetyl-2-Hydroxybutanoic Acid	7.40819	7.08799	8.51029	56052.7	92709.7	77842.4	21905	9981.4	26524.1	--	--	--	--	--	--	--	--	--	--	--	--	--	--	--	--
meta_107	Adipic Acid	210936	249552	148599	404942	590785	497313	56065.7	38426.1	183863	C06104	Metabolic pathways(ko01100)	LMFA01170048	Adipic acid	Hexanedioic acid	-	Fatty Acyls [FA]	Fatty Acids and Conjugates [FA01]	Dicarboxylic acids [FA0117]	--	--	--	--	--	--	--
meta_108	L-Glutamine	181789	109840	185307	359085	730869	400103	683944	550414	704433	C00064	Biosynthesis of amino acids(ko01230);;Nitrogen metabolism(ko00910);;Alanine, aspartate and glutamate metabolism(ko00250);;Arginine biosynthesis(ko00220);;Pyrimidine metabolism(ko00240);;Vitamin B6 metabolism(ko00750);;ABC transporters(ko02010);;Purine metabolism(ko00230);;Metabolic pathways(ko01100);;Glyoxylate and dicarboxylate metabolism(ko00630);;Aminoacyl-tRNA biosynthesis(ko00970)	--	--	--	--	--	--	--	HMDB0003423	Organic compounds	Organic acids and derivatives	Carboxylic acids and derivatives	Amino acids, peptides, and analogues	145815	5959-95-5
meta_109	L-Lysine	175969	139074	228568	401789	799878	446897	686783	637917	782966	C00047	Aminoacyl-tRNA biosynthesis(ko00970);;ABC transporters(ko02010);;Lysine degradation(ko00310);;Metabolic pathways(ko01100);;Biosynthesis of secondary metabolites(ko01110);;2-Oxocarboxylic acid metabolism(ko01210);;Lysine biosynthesis(ko00300);;Biotin metabolism(ko00780);;Biosynthesis of amino acids(ko01230)	--	--	--	--	--	--	--	--	--	--	--	--	--	--
meta_110	L-Glutamic acid	8.0862e+06	1.01555e+07	7.73614e+06	2.87055e+06	7.93599e+06	5.04031e+06	1.94515e+06	1.4044e+06	1.50287e+06	C00025	Taurine and hypotaurine metabolism(ko00430);;C5-Branched dibasic acid metabolism(ko00660);;Metabolic pathways(ko01100);;Glutathione metabolism(ko00480);;Porphyrin and chlorophyll metabolism(ko00860);;Carbon metabolism(ko01200);;Histidine metabolism(ko00340);;Alanine, aspartate and glutamate metabolism(ko00250);;Nitrogen metabolism(ko00910);;Biosynthesis of amino acids(ko01230);;Arginine and proli…	--	--	--	--	--	--	--	HMDB0060475	Organic compounds	Organic acids and derivatives	Carboxylic acids and derivatives	Amino acids, peptides, and analogues	611	_
meta_111	L-threo-3-Methylaspartate	80801.1	105784	65699.5	24176.1	98166.9	28790.1	13685.9	13600.8	15887.4	C03618	Glyoxylate and dicarboxylate metabolism(ko00630);;Carbon metabolism(ko01200);;C5-Branched dibasic acid metabolism(ko00660);;Metabolic pathways(ko01100)	--	--	--	--	--	--	--	--	--	--	--	--	--	--
meta_112	O-Acetylserine	84659.1	110951	104951	88933.4	79478.9	78770.8	129519	123758	140034	C00979	Metabolic pathways(ko01100);;Biosynthesis of amino acids(ko01230);;Sulfur metabolism(ko00920);;Sulfur relay system(ko04122);;Biosynthesis of secondary metabolites(ko01110);;Cysteine and methionine metabolism(ko00270);;Carbon metabolism(ko01200)	--	--	--	--	--	--	--	HMDB0003011	Organic compounds	Organic acids and derivatives	Carboxylic acids and derivatives	Amino acids, peptides, and analogues	99478	5147-00-2
meta_113	4-Hydroxyisoleucine	38765.4	40586.6	19780.8	25032.9	28014.9	16149.9	23644.8	13960.9	38484.9	--	--	--	--	--	--	--	--	--	--	--	--	--	--	--	--
meta_114	3-Hydroxyglutaric acid	58647.3	64949.6	52376.1	71816	50397.9	40666.5	101753	108797	84650	--	--	--	--	--	--	--	--	--	HMDB0000428	Organic compounds	Organic acids and derivatives	Hydroxy acids and derivatives	Beta hydroxy acids and derivatives	181976	638-18-6
meta_115	2-Hydroxyglutaric Acid	44692.8	63628.1	60397.5	85447.1	64659.8	73557.1	122048	99358.2	86961.4	C02630	C5-Branched dibasic acid metabolism(ko00660);;Butanoate metabolism(ko00650);;Metabolic pathways(ko01100)	LMFA01050483	2-hydroxyglutaric acid	2-oxidanylpentanedioic acid	2-hydroxyglutaric acid	Fatty Acyls [FA]	Fatty Acids and Conjugates [FA01]	Hydroxy fatty acids [FA0105]	HMDB0059655	Organic compounds	Organic acids and derivatives	Hydroxy acids and derivatives	Short-chain hydroxy acids and derivatives	43	2889-31-8
meta_116	3-Methylmalic acid*	37627	79385.5	51970.5	73000.3	70995	73538	124099	64165.7	101889	--	--	--	--	--	--	--	--	--	--	--	--	--	--	--	--
meta_117	D-Arabinono-1,4-lactone	61617.2	64886.6	60689.7	61552.4	58189.1	50659.8	79288.8	83043.8	104629	--	--	--	--	--	--	--	--	--	--	--	--	--	--	--	--
meta_118	L-Citramalic acid*	18681.8	33489.2	21338.1	30795.7	34427.9	33933.7	44655	58666.7	37842.5	--	--	--	--	--	--	--	--	--	--	--	--	--	--	--	--
meta_119	4-Hydroxymandelonitrile	321754	202890	86946.8	117723	120433	84373.2	212710	228257	206282	C03742	Biosynthesis of secondary metabolites(ko01110);;Metabolic pathways(ko01100);;Cyanoamino acid metabolism(ko00460)	--	--	--	--	--	--	--	HMDB0060318	Organic compounds	Benzenoids	Phenols	1-hydroxy-2-unsubstituted benzenoids	440104	71807-09-5
meta_120	L-Methionine	131816	81779.6	30620	130579	121342	79575.4	266364	223712	211042	C00073	Metabolic pathways(ko01100);;Biosynthesis of amino acids(ko01230);;2-Oxocarboxylic acid metabolism(ko01210);;Biosynthesis of secondary metabolites(ko01110);;Aminoacyl-tRNA biosynthesis(ko00970);;Cysteine and methionine metabolism(ko00270)	--	--	--	--	--	--	--	HMDB0033951	Organic compounds	Organic acids and derivatives	Carboxylic acids and derivatives	Amino acids, peptides, and analogues	876	59-51-8
meta_121	D-Arabinose*	19691.8	32029.8	26170.1	13693.6	23996.4	12990.6	17110.1	20766.9	17776.7	--	--	--	--	--	--	--	--	--	--	--	--	--	--	--	--
meta_122	Benzyl acetate	2.52973e+06	2.43118e+06	2.82419e+06	3.61941e+06	2.44538e+06	2.82558e+06	4.32774e+06	4.10969e+06	4.03886e+06	--	--	--	--	--	--	--	--	--	--	--	--	--	--	--	--
meta_123	L-Xylose*	17089.9	35299	20416.2	9.21229	37479.2	16217.3	7611.88	7839.1	16532.5	--	--	--	--	--	--	--	--	--	--	--	--	--	--	--	--
meta_124	2(3H)-Benzothiazolone	22284.7	12926.1	31429.5	13463.3	8266.57	11689	22201.1	32641.3	37605.2	--	--	--	--	--	--	--	--	--	--	--	--	--	--	--	--
meta_125	Guanine*	580876	468020	544366	1.40498e+06	884857	1.76245e+06	93470.8	130454	84786.3	--	--	--	--	--	--	--	--	--	--	--	--	--	--	--	--
meta_126	Isoguanine*	72746.8	75547.7	68552.3	182199	130848	219006	28326.2	33187.8	27987.2	--	--	--	--	--	--	--	--	--	--	--	--	--	--	--	--
meta_127	Xanthine	705893	1.07391e+06	1.16109e+06	84175.8	135291	103455	47038.2	21059.1	54385.4	C00385	Purine metabolism(ko00230);;Metabolic pathways(ko01100);;Biosynthesis of secondary metabolites(ko01110);;Caffeine metabolism(ko00232)	--	--	--	--	--	--	--	--	--	--	--	--	--	--
meta_128	8-Azaguanine	827906	957981	1.03201e+06	145135	162375	186657	43587	17907.3	26411.3	--	--	--	--	--	--	--	--	--	--	--	--	--	--	--	--
meta_129	Vanillin*	224797	157527	224246	484751	198660	318129	428381	410377	583527	--	--	--	--	--	--	--	--	--	--	--	--	--	--	--	--
meta_130	2',6'-Dihydroxyacetophenone	14520.1	12030.7	8.51029	98007.5	69883.4	95508.7	27781.4	56396.3	26879.4	--	--	--	--	--	--	--	--	--	--	--	--	--	--	--	--
meta_131	2-Hydroxyphenylacetic acid	17548.4	22876.1	23919.6	25464.8	27562.8	32457.3	19283.8	15793	17641.6	C05852	Metabolic pathways(ko01100);;Phenylalanine metabolism(ko00360)	--	--	--	--	--	--	--	HMDB0000669	Organic compounds	Benzenoids	Benzene and substituted derivatives	Phenylacetic acids	11970	614-75-5
meta_132	p-Hydroxyphenyl acetic acid	27304.9	34046	14752.1	267638	136716	199419	31542.2	76778	55494.6	--	--	--	--	--	--	--	--	--	--	--	--	--	--	--	--
meta_133	3,5-Dihydroxyacetophenone	7384.48	3868.15	4302.61	88367.4	57530.6	74471.9	7651.89	23917.5	11267.4	--	--	--	--	--	--	--	--	--	HMDB0029662	Organic compounds	Organic oxygen compounds	Organooxygen compounds	Carbonyl compounds	103993	51863-60-6
meta_134	Isovanillin*	82609.5	51024.9	71443.9	141122	58920.2	98485.1	137738	116514	184624	--	--	--	--	--	--	--	--	--	--	--	--	--	--	--	--
meta_135	2,5-Dihydroxyacetophenone	26314.7	33217.5	20228	92284.7	74392.6	73893.9	61287.9	60938.3	83346.8	--	--	--	--	--	--	--	--	--	HMDB0032629	Organic compounds	Organic oxygen compounds	Organooxygen compounds	Carbonyl compounds	10279	490-78-8
meta_136	2,5-Dihydroxybenzoic Acid; Gentisic Acid*	65332	221232	231518	486194	331931	337553	448888	444981	484778	--	--	--	--	--	--	--	--	--	--	--	--	--	--	--	--
meta_137	2,3-Dihydroxybenzoic Acid*	395795	483291	495204	1.48717e+06	1.36865e+06	1.45589e+06	1.00782e+06	1.0149e+06	1.68642e+06	--	--	--	--	--	--	--	--	--	--	--	--	--	--	--	--
meta_138	2,4-Dihydroxybenzoic Acid*	396470	578742	130586	1.53211e+06	1.46354e+06	1.2368e+06	1.25724e+06	1.21796e+06	1.4107e+06	--	--	--	--	--	--	--	--	--	--	--	--	--	--	--	--
meta_139	3,4-Dihydroxybenzoic Acid (Protocatechuic acid)*	448772	483109	402754	1.47151e+06	1.12702e+06	990767	999853	659601	1.24294e+06	--	--	--	--	--	--	--	--	--	--	--	--	--	--	--	--
meta_140	Hydroxytyrosol	7.40819	8285.86	8025.68	33006.6	15356	46321.7	12.1665	11.3329	11.7996	--	--	--	--	--	--	--	--	--	--	--	--	--	--	--	--
meta_141	6-Chloropurine	23533.3	35304.5	38195.1	43788.1	33589.2	32505.5	46092	55566.5	54070.8	--	--	--	--	--	--	--	--	--	--	--	--	--	--	--	--
meta_142	Orotic acid	31946.6	30242.9	36756	43729.7	33978.4	32792.3	48886.2	40983.6	54708	C00295	Pyrimidine metabolism(ko00240);;Metabolic pathways(ko01100)	--	--	--	--	--	--	--	--	--	--	--	--	--	--
meta_143	2-Phenylethylamine hydrochloride	2.44906e+07	3.19779e+07	2.24596e+07	9.35713e+06	1.18028e+07	8.42002e+06	852639	273375	428429	--	--	--	--	--	--	--	--	--	--	--	--	--	--	--	--
meta_144	Allantoin	30086.3	15548.7	37832	20412.4	9686.38	29422.7	33524	29510.9	32089.5	--	--	--	--	--	--	--	--	--	--	--	--	--	--	--	--
meta_145	2-Decanol*	7.36506e+06	3.28268e+06	3.76892e+06	4.09016e+06	3.24051e+06	3.51934e+06	4.66624e+06	4.53568e+06	4.69648e+06	--	--	--	--	--	--	--	--	--	--	--	--	--	--	--	--
meta_146	1-Decanol*	8.49719e+06	3.6485e+06	4.39471e+06	4.6518e+06	3.55998e+06	3.75418e+06	5.3865e+06	5.05712e+06	5.19574e+06	--	--	--	--	--	--	--	--	--	--	--	--	--	--	--	--
meta_147	N-Isovaleroylglycine	372237	271832	264812	605811	391067	564924	343283	440246	243320	--	--	--	--	--	--	--	--	--	HMDB0000678	Organic compounds	Organic acids and derivatives	Carboxylic acids and derivatives	Amino acids, peptides, and analogues	546304	16284-60-9
meta_148	Pimelic acid	14670.7	23467.5	13867	34641.3	30551.1	29021.2	12.1665	11.3329	11.7996	C02656	Biotin metabolism(ko00780);;Metabolic pathways(ko01100)	LMFA01170051	Pimelic acid	Heptanedioic acid	-	Fatty Acyls [FA]	Fatty Acids and Conjugates [FA01]	Dicarboxylic acids [FA0117]	--	--	--	--	--	--	--
meta_149	2-Propylsuccinic acid	17962.4	18806.8	14365.4	40447.1	38618.7	33359.3	15729.9	20394.2	16925.8	--	--	--	--	--	--	--	--	--	--	--	--	--	--	--	--
meta_150	Tryptamine	3.1279e+07	3.131e+07	1.72986e+07	2.07031e+07	7.45089e+06	2.30411e+07	81816.7	43878.5	17404.3	C00398	Metabolic pathways(ko01100);;Indole alkaloid biosynthesis(ko00901);;Biosynthesis of secondary metabolites(ko01110);;Tryptophan metabolism(ko00380)	--	--	--	--	--	--	--	HMDB0000303	Organic compounds	Organoheterocyclic compounds	Indoles and derivatives	Tryptamines and derivatives	1150	61-54-1
meta_151	Indole-3-carboxylic acid*	18120.4	17609.7	38274.6	77709.8	30439.2	54601	15158.1	23044.8	32633.6	--	--	--	--	--	--	--	--	--	--	--	--	--	--	--	--
meta_152	Indole-5-carboxylic acid*	12904.2	7758.2	15151.2	46222.2	22369.8	36251.1	8424.87	7926.36	4065.6	--	--	--	--	--	--	--	--	--	--	--	--	--	--	--	--
meta_153	DL-2-Aminoadipic acid	236033	343484	272518	121234	298952	187695	91163.3	126652	95808.4	--	--	--	--	--	--	--	--	--	--	--	--	--	--	--	--
meta_154	L-Carnitine	379629	377089	349518	412670	433185	391246	578488	577072	579174	--	--	--	--	--	--	--	--	--	HMDB0000062	Organic compounds	Organic nitrogen compounds	Organonitrogen compounds	Quaternary ammonium salts	10917	541-15-1
meta_155	4-Methoxycinnamaldehyde	40373.8	35243.1	50155.9	52478.3	44738.7	52542.1	83129.4	69497.2	73519.1	--	--	--	--	--	--	--	--	--	HMDB0032611	Organic compounds	Phenylpropanoids and polyketides	Cinnamaldehydes	_	641294	24680-50-0
meta_156	2-Hydroxycinnamic acid*	7.40819	39645.5	8.51029	351029	146118	281311	12.1665	11.3329	11.7996	--	--	--	--	--	--	--	--	--	--	--	--	--	--	--	--
meta_157	α-Hydroxycinnamic acid*	7.40819	7.08799	8.51029	254310	132624	199055	12.1665	11.3329	11.7996	--	--	--	--	--	--	--	--	--	--	--	--	--	--	--	--
meta_158	2-(Formylamino)benzoic Acid	17631.5	23206.1	27474.1	103679	56959.5	96555.5	31854.5	43175.9	11.7996	C05653	Tryptophan metabolism(ko00380);;Metabolic pathways(ko01100)	--	--	--	--	--	--	--	HMDB0004089	Organic compounds	Benzenoids	Benzene and substituted derivatives	Benzoic acids and derivatives	101399	3342-77-6
meta_159	L-Methionine Sulfoxide	148658	244410	102350	176579	231569	125473	210615	300448	257427	C02989	Cysteine and methionine metabolism(ko00270)	--	--	--	--	--	--	--	HMDB0002005	Organic compounds	Organic acids and derivatives	Carboxylic acids and derivatives	Amino acids, peptides, and analogues	158980	3226-65-1
meta_160	L-Phenylalanine	560397	3.28268e+06	94653.4	2.12886e+07	4.20093e+07	2.15029e+07	2.91576e+07	3.22195e+07	3.03039e+07	C00079	ABC transporters(ko02010);;Metabolic pathways(ko01100);;Biosynthesis of various secondary metabolites - part 2(ko00998);;Aminoacyl-tRNA biosynthesis(ko00970);;Phenylalanine metabolism(ko00360);;Cyanoamino acid metabolism(ko00460);;Biosynthesis of amino acids(ko01230);;Biosynthesis of secondary metabolites(ko01110);;2-Oxocarboxylic acid metabolism(ko01210);;Phenylalanine, tyrosine and tryptophan b…	--	--	--	--	--	--	--	--	--	--	--	--	--	--
meta_161	5,7-Dihydroxy-1(3H)-isobenzofuranone	7.40819	115392	150973	114611	137425	136523	265080	283398	164001	--	--	--	--	--	--	--	--	--	--	--	--	--	--	--	--
meta_162	Terephthalic acid	343468	414474	437722	597581	471507	507226	522685	702855	551301	C06337	Metabolic pathways(ko01100)	--	--	--	--	--	--	--	HMDB0002428	Organic compounds	Benzenoids	Benzene and substituted derivatives	Benzoic acids and derivatives	7489	100-21-0
meta_163	6-Methylmercaptopurine	38734.1	189761	19072.5	1.25625e+06	3.1716e+06	1.33911e+06	1.73399e+06	2.16522e+06	1.84847e+06	--	--	--	--	--	--	--	--	--	HMDB0060412	Organic compounds	Organoheterocyclic compounds	Imidazopyrimidines	Purines and purine derivatives	5778	_
meta_164	D-Xylonic acid	7120.34	25370.3	16589.4	38954.7	21787.4	11232.9	24030.1	10055.2	35047.3	C00502	Pentose and glucuronate interconversions(ko00040);;Metabolic pathways(ko01100)	--	--	--	--	--	--	--	HMDB0059750	Organic compounds	Organic oxygen compounds	Organooxygen compounds	Carbohydrates and carbohydrate conjugates	6602431	526-91-0
meta_165	3-(4-Hydroxyphenyl)-propionic acid	7.40819	7.08799	8.51029	1.86938e+06	419315	344379	27792.2	28655.9	51434.2	--	--	--	--	--	--	--	--	--	HMDB0002199	Organic compounds	Phenylpropanoids and polyketides	Phenylpropanoic acids	_	10394	501-97-3
meta_166	2-Hydroxy-3-phenylpropanoic acid	7.40819	7.08799	8.51029	1.07999e+06	206986	150913	16912.7	9849.81	20831.5	--	--	--	--	--	--	--	--	--	--	--	--	--	--	--	--
meta_167	2,6-Dimethoxybenzaldehyde	7.40819	7.08799	8.51029	1.36731e+06	305887	246531	18993.2	10027.6	28168.2	--	--	--	--	--	--	--	--	--	--	--	--	--	--	--	--
meta_168	DL-3-Phenyllactic acid	7.40819	7.08799	8.51029	1.44633e+06	313321	239941	31427.3	15444.2	57933.2	C01479	Biosynthesis of secondary metabolites(ko01110)	--	--	--	--	--	--	--	HMDB0000779	Organic compounds	Phenylpropanoids and polyketides	Phenylpropanoic acids	_	3848	828-01-3
meta_169	Ethylparaben	31526.8	7840.02	6905.16	7548.04	8071.98	3582.15	3490.02	7584.61	10445	--	--	--	--	--	--	--	--	--	HMDB0032573	Organic compounds	Benzenoids	Benzene and substituted derivatives	Benzoic acids and derivatives	8434	120-47-8
meta_170	1-(4-Methoxyphenyl)-1-propanol	292204	285118	643047	560732	427002	416841	638942	1.0015e+06	886094	--	--	--	--	--	--	--	--	--	--	--	--	--	--	--	--
meta_171	Piperonylic acid	1.65664e+06	1.58582e+06	1.95065e+06	2.14687e+06	1.63783e+06	1.70046e+06	2.89737e+06	2.68162e+06	2.80987e+06	--	--	--	--	--	--	--	--	--	HMDB0032613	Organic compounds	Organoheterocyclic compounds	Benzodioxoles	_	7196	94-53-1
meta_172	2-Amino-3-methoxybenzoic Acid	18918	59620.2	44179.8	91667.4	130464	90769.2	69259.6	56770.3	56589.3	--	--	--	--	--	--	--	--	--	--	--	--	--	--	--	--
meta_173	Pyridoxal	83235.1	65582	46136.2	89152.5	122890	98685.4	50192	47321.2	50721	C00250	Metabolic pathways(ko01100);;Vitamin B6 metabolism(ko00750)	--	--	--	--	--	--	--	--	--	--	--	--	--	--
meta_174	Vanillic acid*	21458.2	28634.7	28608.8	62505.4	43241.5	52100.6	61064.8	54925.6	91901.5	--	--	--	--	--	--	--	--	--	--	--	--	--	--	--	--
meta_175	Homogentisic acid	7.40819	7.08799	8.51029	205997	169608	190908	114023	201675	103507	C01161	Tyrosine metabolism(ko00350);;Ubiquinone and other terpenoid-quinone biosynthesis(ko00130);;Metabolic pathways(ko01100)	--	--	--	--	--	--	--	HMDB0001336	Organic compounds	Benzenoids	Phenols	Benzenediols	547	102-32-9
meta_176	Isovanillic acid*	10299.9	16351.2	11977.8	34646.4	38268.9	32173.3	43962.8	27680	57154.4	--	--	--	--	--	--	--	--	--	--	--	--	--	--	--	--
meta_177	Cyclo(L-Ala-L-Pro)	29523.3	19084.8	23948.9	21166.8	25890.7	27236.3	13073.8	6998.83	8650.91	--	--	--	--	--	--	--	--	--	--	--	--	--	--	--	--
meta_178	Pyridoxine	85194.2	128608	64086.3	68815.8	40654.6	26612.8	13933.3	5460.45	16103.8	C00314	Metabolic pathways(ko01100);;Vitamin B6 metabolism(ko00750)	--	--	--	--	--	--	--	--	--	--	--	--	--	--
meta_179	Aspartic acid (calcium)	573838	887022	571996	217482	561156	337161	238111	123811	150733	--	--	--	--	--	--	--	--	--	--	--	--	--	--	--	--
meta_180	9-Oxononanoic acid	14502.8	23299.8	29546.8	63464.5	49930	41212.6	43547.8	55873.8	39997.9	C16322	Biosynthesis of secondary metabolites(ko01110);;alpha-Linolenic acid metabolism(ko00592)	--	--	--	--	--	--	--	--	--	--	--	--	--	--
meta_181	Tyramine (hydrochloride)	584984	762014	559675	70735.1	38793.6	77491	12.1665	11.3329	11.7996	--	--	--	--	--	--	--	--	--	--	--	--	--	--	--	--
meta_182	Trans-Citridic acid	413509	386665	441164	760802	166005	520706	701396	833347	666334	--	--	--	--	--	--	--	--	--	--	--	--	--	--	--	--
meta_183	Suberic Acid	28211.2	32067.6	23768.3	260503	339312	278416	12.1665	11.3329	11.7996	--	--	LMFA01170001	Suberic acid	1,8-octanedioic acid	Cork acid	Fatty Acyls [FA]	Fatty Acids and Conjugates [FA01]	Dicarboxylic acids [FA0117]	--	--	--	--	--	--	--
meta_184	L-Arginine	174405	212254	119645	257494	198048	177392	75567.2	198918	147599	C00062	Aminoacyl-tRNA biosynthesis(ko00970);;Monobactam biosynthesis(ko00261);;ABC transporters(ko02010);;Metabolic pathways(ko01100);;Arginine biosynthesis(ko00220);;Biosynthesis of secondary metabolites(ko01110);;D-Arginine and D-ornithine metabolism(ko00472);;Arginine and proline metabolism(ko00330);;Biosynthesis of amino acids(ko01230)	--	--	--	--	--	--	--	HMDB0062762	Organic compounds	Organic acids and derivatives	Carboxylic acids and derivatives	Amino acids, peptides, and analogues	1549073	_
meta_185	Indole 3-acetic acid (IAA)	71567.2	68900.8	64276.3	47432	20639.1	94343.6	14165.8	11072.3	13378.1	--	--	--	--	--	--	--	--	--	--	--	--	--	--	--	--
meta_186	L-Citrulline	12047.4	27653.4	8483.06	77121.2	29828.7	54271.5	12.1665	11.3329	11.7996	C00327	Biosynthesis of secondary metabolites(ko01110);;Arginine biosynthesis(ko00220);;Metabolic pathways(ko01100);;Biosynthesis of amino acids(ko01230)	--	--	--	--	--	--	--	HMDB0000904	Organic compounds	Organic acids and derivatives	Carboxylic acids and derivatives	Amino acids, peptides, and analogues	9750	372-75-8
meta_187	2-Isopropylmalic Acid*	14990.1	44311	7315.73	20392.9	19462	15941.5	48367.1	30930	40229.9	--	--	--	--	--	--	--	--	--	--	--	--	--	--	--	--
meta_188	3-Isopropylmalic Acid	14112.6	38171.2	10572.6	30076.1	24058.5	15732.1	41398.4	23101.5	38124.3	C04411	Valine, leucine and isoleucine biosynthesis(ko00290);;Metabolic pathways(ko01100);;Biosynthesis of amino acids(ko01230);;Biosynthesis of secondary metabolites(ko01110);;2-Oxocarboxylic acid metabolism(ko01210)	--	--	--	--	--	--	--	HMDB0012156	Organic compounds	Lipids and lipid-like molecules	Fatty Acyls	Fatty acids and conjugates	5462261	126576-14-5
meta_189	2-Propylmalic Acid*	14112.6	38171.2	10572.6	30076.1	24058.5	15732.1	41398.4	23101.5	38124.3	--	--	--	--	--	--	--	--	--	--	--	--	--	--	--	--
meta_190	Serotonin	1.28656e+06	1.28923e+06	1.56741e+06	225036	58726.1	191891	12.1665	11.3329	11.7996	C00780	Tryptophan metabolism(ko00380);;Metabolic pathways(ko01100)	--	--	--	--	--	--	--	--	--	--	--	--	--	--
meta_191	D-Glucosamine	1.06571e+06	990113	747894	1.50826e+06	904709	1.70965e+06	1.85944e+06	1.21437e+06	1.31237e+06	C00329	Amino sugar and nucleotide sugar metabolism(ko00520);;Metabolic pathways(ko01100)	--	--	--	--	--	--	--	HMDB0030091	Organic compounds	Organic oxygen compounds	Organooxygen compounds	Carbohydrates and carbohydrate conjugates	441477	14257-69-3
meta_192	Caffeic acid	57588.8	70487.7	29461.7	85396.9	45555.5	63811.4	104905	90845.9	102425	C01197	Biosynthesis of secondary metabolites(ko01110);;Metabolic pathways(ko01100)	--	--	--	--	--	--	--	HMDB0003501	Organic compounds	Phenylpropanoids and polyketides	Cinnamic acids and derivatives	Hydroxycinnamic acids and derivatives	1549111	4361-87-9
meta_193	D-Mannose*	780354	1.41445e+06	934572	254689	620747	216604	359073	198867	365052	--	--	--	--	--	--	--	--	--	--	--	--	--	--	--	--
meta_194	D-Galactose*	629704	1.13116e+06	984357	261261	571099	268313	411794	186502	310433	--	--	--	--	--	--	--	--	--	--	--	--	--	--	--	--
meta_195	D-Glucose*	798035	1.70513e+06	1.37611e+06	296472	730930	268258	420189	218033	466213	--	--	--	--	--	--	--	--	--	--	--	--	--	--	--	--
meta_196	D-Fructose*	891699	1.98479e+06	1.58046e+06	281323	797666	286918	536149	264296	432847	--	--	--	--	--	--	--	--	--	--	--	--	--	--	--	--
meta_197	4-hydroxy-5-(2-oxo-l-pyrrolidinyl)-benzoic Acid	46611.5	185382	28941.6	1.09207e+06	1.95092e+06	859606	866333	759230	808899	--	--	--	--	--	--	--	--	--	--	--	--	--	--	--	--
meta_198	L-Tyrosine	161589	684093	147805	4.04205e+06	7.68071e+06	3.09518e+06	3.14124e+06	3.32684e+06	2.82193e+06	C00082	Phenylalanine metabolism(ko00360);;Cyanoamino acid metabolism(ko00460);;Biosynthesis of amino acids(ko01230);;2-Oxocarboxylic acid metabolism(ko01210);;Biosynthesis of secondary metabolites(ko01110);;Thiamine metabolism(ko00730);;Tyrosine metabolism(ko00350);;Phenylalanine, tyrosine and tryptophan biosynthesis(ko00400);;Metabolic pathways(ko01100);;Ubiquinone and other terpenoid-quinone biosynthe…	--	--	--	--	--	--	--	--	--	--	--	--	--	--
meta_199	Methyl 2,4-dihydroxyphenylacetate	2863.68	14677.6	17000.7	119524	26993.5	34860.3	12.1665	11.3329	11.7996	--	--	--	--	--	--	--	--	--	--	--	--	--	--	--	--
meta_200	(S)-2-Hydroxy-3-(4-Hydroxyphenyl)Propanoic Acid	7.40819	7.08799	8.51029	103843	13266.7	27219	12.1665	11.3329	11.7996	--	--	--	--	--	--	--	--	--	--	--	--	--	--	--	--
meta_201	Syringaldehyde; 4-Hydroxy-3,5-Dimethoxybenzaldehyde	13375.9	10283.1	18436.1	23588.6	20124.9	25839.1	12807	23309.3	50799.7	--	--	--	--	--	--	--	--	--	--	--	--	--	--	--	--
meta_202	9-Fluorenol	4.30095e+06	3.81066e+06	4.44076e+06	4.68353e+06	3.96839e+06	3.94814e+06	7.67812e+06	5.71028e+06	6.86734e+06	C06711	Metabolic pathways(ko01100)	--	--	--	--	--	--	--	HMDB0059803	Organic compounds	Benzenoids	Fluorenes	_	74318	_
meta_203	Dulcitol*	742687	1.03957e+06	675405	56970.9	449486	76204.9	69205.5	59635	117146	--	--	--	--	--	--	--	--	--	--	--	--	--	--	--	--
meta_204	D-Sorbitol*	489401	818899	502173	16402	343265	41585.8	50838.2	37710.9	93438	--	--	--	--	--	--	--	--	--	--	--	--	--	--	--	--
meta_205	D-Mannitol*	180999	274967	175236	44760.5	164020	28790.1	45525.5	63403.9	48286.4	--	--	--	--	--	--	--	--	--	--	--	--	--	--	--	--
meta_206	Allitol	559936	894425	549793	27297	377004	45538	61100	31440	90747.7	--	--	--	--	--	--	--	--	--	--	--	--	--	--	--	--
meta_207	10-Undecenoic acid	63573	24844.2	39169.1	34093.7	29510.4	48005.6	46113.6	44695.7	55827.6	--	--	LMFA01030036	Undecylenic acid	10-undecenoic acid	10-undecylenic acid; C11:1n-1; 10-hendecenoic acid	Fatty Acyls [FA]	Fatty Acids and Conjugates [FA01]	Unsaturated fatty acids [FA0103]	HMDB0033724	Organic compounds	Lipids and lipid-like molecules	Fatty Acyls	Fatty acids and conjugates	5634	112-38-9
meta_208	Undecylic Acid	634199	374301	487261	504219	359881	433298	507328	558574	576723	--	--	LMFA01010011	Undecylic acid	undecanoic acid	Hendecanoic acid; C11:0	Fatty Acyls [FA]	Fatty Acids and Conjugates [FA01]	Straight chain fatty acids [FA0101]	HMDB0000947	Organic compounds	Lipids and lipid-like molecules	Fatty Acyls	Fatty acids and conjugates	8180	112-37-8
meta_209	3-Indoleacrylic acid	39069.1	377766	3363.55	1.23332e+06	2.50975e+06	964917	1.41388e+06	1.233e+06	1.51231e+06	--	--	--	--	--	--	--	--	--	HMDB0000734	Organic compounds	Organoheterocyclic compounds	Indoles and derivatives	Indoles	5375048	29953-71-7
meta_210	Ayapin	76194.9	87922.6	89460.2	150549	123616	121914	89943.9	116045	79466	--	--	--	--	--	--	--	--	--	--	--	--	--	--	--	--
meta_211	Eucommiol	128993	142437	130179	267095	192398	202404	176076	162338	135564	--	--	--	--	--	--	--	--	--	--	--	--	--	--	--	--
meta_212	Azelaic acid	1.30129e+06	1.59732e+06	1.53535e+06	2.68538e+06	2.3386e+06	2.26989e+06	1.80483e+06	1.79702e+06	1.54967e+06	--	--	LMFA01170054	Azelaic acid	Nonanedioic acid	-	Fatty Acyls [FA]	Fatty Acids and Conjugates [FA01]	Dicarboxylic acids [FA0117]	--	--	--	--	--	--	--
meta_213	L-Glycyl-L-isoleucine*	2.52356e+06	1.35459e+06	2.74381e+06	1.97378e+06	2.83936e+06	1.54491e+06	2.18496e+06	1.85079e+06	2.14922e+06	--	--	--	--	--	--	--	--	--	--	--	--	--	--	--	--
meta_214	N6-Acetyl-L-lysine	47563	57159.9	30776.1	57500.1	118902	69027.9	23444.8	17499.3	41856.9	C02727	Lysine degradation(ko00310);;Metabolic pathways(ko01100)	--	--	--	--	--	--	--	HMDB0000206	Organic compounds	Organic acids and derivatives	Carboxylic acids and derivatives	Amino acids, peptides, and analogues	92832	692-04-6
meta_215	N-Glycyl-L-leucine*	2.35045e+06	2.7488e+06	2.5719e+06	1.94308e+06	2.05718e+06	1.49566e+06	1.9688e+06	1.61809e+06	2.06518e+06	--	--	--	--	--	--	--	--	--	--	--	--	--	--	--	--
meta_216	2,6-Dimethyl-7-octene-2,3,6-triol	151481	181468	181969	317425	260516	257973	226607	217227	178042	--	--	LMFA05000610	2,6-Dimethyl-7-octene-2,3,6-triol	2,6-dimethyloct-7-ene-2,3,6-triol	-	Fatty Acyls [FA]	Fatty alcohols [FA05]	-	--	--	--	--	--	--	--
meta_217	Trimethyllysine	138393	180696	91778.8	60838	103012	51939.5	43737.1	50605.2	59277	C03793	Metabolic pathways(ko01100);;Lysine degradation(ko00310)	--	--	--	--	--	--	--	HMDB0001325	Organic compounds	Organic acids and derivatives	Carboxylic acids and derivatives	Amino acids, peptides, and analogues	440120	19253-88-4
meta_218	10-Hydroxydecanoic acid	34007.7	70424.7	31332.1	1.92598e+06	1.36305e+06	1.76691e+06	231352	940392	168642	--	--	--	--	--	--	--	--	--	--	--	--	--	--	--	--
meta_219	2,6-Diaminooimelic acid	42476.1	61773.4	29594.1	122298	154251	93952.2	37871.5	29923.9	38218.7	--	--	--	--	--	--	--	--	--	--	--	--	--	--	--	--
meta_220	5-Hydroxyindole-3-acetic acid	7.40819	7.08799	8.51029	52746.5	63069.9	55694.1	73339.4	68918	99998.6	C05635	Metabolic pathways(ko01100);;Tryptophan metabolism(ko00380)	--	--	--	--	--	--	--	HMDB0000763	Organic compounds	Organoheterocyclic compounds	Indoles and derivatives	Indolyl carboxylic acids and derivatives	1826	54-16-0
meta_221	N-Acetyl-L-methionine	109065	144162	96260.9	77345.4	126047	71180.5	59073.6	58987.8	39561.3	--	--	--	--	--	--	--	--	--	HMDB0011745	Organic compounds	Organic acids and derivatives	Carboxylic acids and derivatives	Amino acids, peptides, and analogues	_	65-82-7
meta_222	Citric Acid*	1.32582e+07	1.93644e+07	1.46178e+07	2.06447e+07	2.12294e+07	2.10387e+07	3.13638e+07	3.14891e+07	3.13278e+07	--	--	--	--	--	--	--	--	--	--	--	--	--	--	--	--
meta_223	Isocitric Acid*	1.09855e+07	1.30852e+07	1.33753e+07	1.41562e+07	1.32589e+07	1.30725e+07	2.47898e+07	2.28534e+07	2.50177e+07	--	--	--	--	--	--	--	--	--	--	--	--	--	--	--	--
meta_224	Quinic Acid	590177	642030	638612	736697	617651	629394	1.16394e+06	1.1501e+06	1.25816e+06	C00296	Phenylalanine, tyrosine and tryptophan biosynthesis(ko00400);;Metabolic pathways(ko01100)	--	--	--	--	--	--	--	HMDB0042004	Organic compounds	Organoheterocyclic compounds	Quinolines and derivatives	_	7060	91-63-4
meta_225	Senkyunolide A	172718	116905	184787	265079	108723	169664	115174	113179	163437	--	--	--	--	--	--	--	--	--	--	--	--	--	--	--	--
meta_226	4-Methylesculetin	7.40819	7.08799	8.51029	72875.4	31799.1	48568.1	26710.8	11.3329	14569.8	--	--	--	--	--	--	--	--	--	--	--	--	--	--	--	--
meta_227	D-Galacturonic acid*	15087.2	43019.4	19942.5	21941.6	35658.4	9946.81	34106.6	37891	36658.6	--	--	--	--	--	--	--	--	--	--	--	--	--	--	--	--
meta_228	D-Glucoronic acid*	16094.7	43461.2	14693.5	16154.3	31209.6	22513.2	29134.6	54496.2	11746.5	--	--	--	--	--	--	--	--	--	--	--	--	--	--	--	--
meta_229	Caffeine	292459	353541	8.51029	891688	7.87084	8.19192	12.1665	11.3329	11.7996	C07481	Caffeine metabolism(ko00232);;Biosynthesis of secondary metabolites(ko01110);;Metabolic pathways(ko01100)	--	--	--	--	--	--	--	--	--	--	--	--	--	--
meta_230	Cyclo(Pro-Pro)	18358.3	18659.5	17154.9	18469.6	8800.47	18975.2	15028.3	12963.6	16427.6	--	--	--	--	--	--	--	--	--	--	--	--	--	--	--	--
meta_231	Cinidilide	50342.8	40700	71984.8	136803	60541.6	83173.5	66339.6	53493.9	60978.8	--	--	--	--	--	--	--	--	--	--	--	--	--	--	--	--
meta_232	Dimethyl phthalate	113625	88442.3	103372	192895	165690	237438	505422	510850	625783	--	--	--	--	--	--	--	--	--	--	--	--	--	--	--	--
meta_233	Vanillin acetate	162741	252222	413846	373825	403643	180905	252522	452762	259420	--	--	--	--	--	--	--	--	--	--	--	--	--	--	--	--
meta_234	Gluconic acid	69860.9	278022	120307	20078.7	37513.3	23294.2	29836.2	23109.1	36252.2	--	--	--	--	--	--	--	--	--	--	--	--	--	--	--	--
meta_235	Cyclo(D-Val-L-Pro)	8649.47	8616.63	7288.97	9.21229	7.87084	7235.38	10838.6	9214.29	12970.3	--	--	--	--	--	--	--	--	--	--	--	--	--	--	--	--
meta_236	3,4-Dihydroxy-L-phenylalanine (L-Dopa)	7.40819	23010.8	17462.2	78610.5	129843	83503	36959	27749.3	31761.8	--	--	--	--	--	--	--	--	--	--	--	--	--	--	--	--
meta_237	syringic acid	7.40819	7.08799	8.51029	80483.7	71264.3	50491.4	85128.7	89046.5	121533	--	--	--	--	--	--	--	--	--	--	--	--	--	--	--	--
meta_238	4-Hydroxy-3-methoxymandelate	12818.6	30828.8	7063.64	18290.5	23937.8	8.19192	23673.2	33787.2	35461.6	C05584	Metabolic pathways(ko01100);;Tyrosine metabolism(ko00350)	--	--	--	--	--	--	--	HMDB0000291	Organic compounds	Benzenoids	Phenols	Methoxyphenols	736172	55-10-7
meta_239	D-Erythrose-4-phosphate	24098.8	40449.6	39924.6	15656.8	29276	21613.9	30094.4	40526.5	23475.9	C00279	Biosynthesis of various secondary metabolites - part 2(ko00998);;Pentose phosphate pathway(ko00030);;Metabolic pathways(ko01100);;Carbon metabolism(ko01200);;Phenylalanine, tyrosine and tryptophan biosynthesis(ko00400);;Vitamin B6 metabolism(ko00750);;Biosynthesis of secondary metabolites(ko01110);;Biosynthesis of amino acids(ko01230)	--	--	--	--	--	--	--	HMDB0001321	Organic compounds	Organic oxygen compounds	Organooxygen compounds	Carbohydrates and carbohydrate conjugates	122357	585-18-2
meta_240	Dodecanoic acid (Lauric acid)	244569	85638.6	96809.3	80208.4	41087.5	59877.5	84948.9	97453	109455	--	--	--	--	--	--	--	--	--	--	--	--	--	--	--	--
meta_241	Bergaptol	56400.2	205308	657448	646232	306560	121140	309366	496042	1.25267e+06	--	--	--	--	--	--	--	--	--	--	--	--	--	--	--	--
meta_242	Acetryptine	552643	297412	568809	178852	143477	641091	10071.7	7275.35	8545.37	--	--	--	--	--	--	--	--	--	--	--	--	--	--	--	--
meta_243	Sebacate	73067.8	212254	270788	127693	144552	137488	74910.2	90682.2	87346.8	--	--	--	--	--	--	--	--	--	HMDB0000792	Organic compounds	Lipids and lipid-like molecules	Fatty Acyls	Fatty acids and conjugates	5192	111-20-6
meta_244	NG,NG-Dimethyl-L-arginine	389646	628405	324583	189241	513773	233106	171642	329914	180572	--	--	--	--	--	--	--	--	--	HMDB0001539	Organic compounds	Organic acids and derivatives	Carboxylic acids and derivatives	Amino acids, peptides, and analogues	123831	30315-93-6
meta_245	Spermine	762352	1.18881e+06	532659	793987	1.00222e+06	665384	1.16268e+06	1.39559e+06	1.54967e+06	C00750	Metabolic pathways(ko01100);;beta-Alanine metabolism(ko00410);;Glutathione metabolism(ko00480);;Arginine and proline metabolism(ko00330);;Pantothenate and CoA biosynthesis(ko00770)	--	--	--	--	--	--	--	--	--	--	--	--	--	--
meta_246	N6-Isopentenyladenine	324034	224799	296971	15713.1	20917.2	40838.6	10785.7	15217.6	2472.79	--	--	--	--	--	--	--	--	--	--	--	--	--	--	--	--
meta_247	L-Tryptophan	27593	326709	3427.19	1.03761e+06	2.16492e+06	773399	1.15616e+06	949837	1.17891e+06	C00078	Biosynthesis of various secondary metabolites - part 2(ko00998);;Aminoacyl-tRNA biosynthesis(ko00970);;Indole alkaloid biosynthesis(ko00901);;Metabolic pathways(ko01100);;Tryptophan metabolism(ko00380);;Phenylalanine, tyrosine and tryptophan biosynthesis(ko00400);;Glycine, serine and threonine metabolism(ko00260);;Biosynthesis of secondary metabolites(ko01110);;2-Oxocarboxylic acid metabolism(ko0…	--	--	--	--	--	--	--	--	--	--	--	--	--	--
meta_248	1-Methoxy-indole-3-acetamide	198070	1.74002e+06	20750.9	5.68102e+06	1.2247e+07	4.8143e+06	6.80862e+06	5.58587e+06	6.87337e+06	--	--	--	--	--	--	--	--	--	--	--	--	--	--	--	--
meta_249	4,8-Dihydroxyquinoline-2-carboxylic acid	6421.75	16153.5	12021.3	724403	697146	324036	217604	373860	572055	C02470	Tryptophan metabolism(ko00380)	--	--	--	--	--	--	--	HMDB0000881	Organic compounds	Organoheterocyclic compounds	Quinolines and derivatives	Quinoline carboxylic acids	5699	59-00-7
meta_250	Methoxyindoleacetic acid	1396.03	20509.5	1082.51	71094.3	153341	48739.2	76962.3	64853.2	90730.7	C05660	Tryptophan metabolism(ko00380)	--	--	--	--	--	--	--	HMDB0004096	Organic compounds	Organoheterocyclic compounds	Indoles and derivatives	Indolyl carboxylic acids and derivatives	18986	3471-31-6
meta_251	D-Panthenol	19495.9	14982.4	5571.4	20433.9	13316.6	12161.4	24633	32865.4	9663.44	C05944	Pantothenate and CoA biosynthesis(ko00770)	--	--	--	--	--	--	--	HMDB0004231	Organic compounds	Organic oxygen compounds	Organooxygen compounds	Alcohols and polyols	131204	81-13-0
meta_252	2,6-Di-tert-butylphenol*	204030	80795.2	103816	153661	104866	121341	177820	174174	146642	--	--	--	--	--	--	--	--	--	--	--	--	--	--	--	--
meta_253	2,4-Di-Tert-Butylphenol*	238182	118180	132326	174030	128408	130716	234123	210175	198167	--	--	--	--	--	--	--	--	--	--	--	--	--	--	--	--
meta_254	N,N'-dicyclohexylcarbodiimide	285627	111234	151020	166272	121071	121504	213711	184613	185214	--	--	--	--	--	--	--	--	--	--	--	--	--	--	--	--
meta_255	N-Acetyl-DL-phenylalanine	41665.3	25947.5	29196.9	29762.9	13078.7	18580.2	12.1665	11.3329	11.7996	--	--	--	--	--	--	--	--	--	--	--	--	--	--	--	--
meta_256	Cyclo(D-Leu-L-Pro)	38572.8	22933.6	20699.9	30453.8	15129.5	19667	15704.2	12869.2	18282.7	--	--	--	--	--	--	--	--	--	--	--	--	--	--	--	--
meta_257	2-Deoxyribose-1-phosphate	1.96021e+06	2.49379e+06	1.74196e+06	1.241e+06	1.19374e+06	910851	12.1665	11.3329	11.7996	--	--	--	--	--	--	--	--	--	--	--	--	--	--	--	--
meta_258	Undecanedioic acid	37632	18830.4	31577	48442.3	22924.3	38364.6	31031.2	33653.7	29485.8	--	--	LMFA01170007	Undecanedioic acid	Undecanedioic acid	Undecandioic acid; 1,11-Undecanedioic acid	Fatty Acyls [FA]	Fatty Acids and Conjugates [FA01]	Dicarboxylic acids [FA0117]	--	--	--	--	--	--	--
meta_259	5-L-Glutamyl-L-amino acid	7.40819	11558.9	8.51029	17431.7	9198.39	8.19192	12.1665	11.3329	18476.8	--	--	--	--	--	--	--	--	--	--	--	--	--	--	--	--
meta_260	L-Seryl-L-Isoleucine	1.38986e+06	1.82665e+06	1.44628e+06	610662	955520	494018	1.06215e+06	716013	1.12134e+06	--	--	--	--	--	--	--	--	--	HMDB0029042	Organic compounds	Organic acids and derivatives	Carboxylic acids and derivatives	Amino acids, peptides, and analogues	71429009	91086-51-0
meta_261	(S)-Indoximod	58341.1	39181.6	66158.1	38444.9	14929.2	41940.8	12.1665	11.3329	11.7996	--	--	--	--	--	--	--	--	--	--	--	--	--	--	--	--
meta_262	D-Pantothenic Acid	552462	682140	477910	950524	621307	533594	486212	344357	378870	C00864	Biosynthesis of secondary metabolites(ko01110);;Pantothenate and CoA biosynthesis(ko00770);;beta-Alanine metabolism(ko00410);;Metabolic pathways(ko01100)	--	--	--	--	--	--	--	HMDB0000210	Organic compounds	Organic oxygen compounds	Organooxygen compounds	Alcohols and polyols	6613	79-83-4
meta_263	N-Acetyl-D-glucosamine*	32668.5	53632.4	39936	38696.7	49079.1	29178.7	47220.7	59768.5	58536.3	--	--	--	--	--	--	--	--	--	--	--	--	--	--	--	--
meta_264	N-Acetyl-D-mannosamine*	12154.4	12325.2	10215.2	140037	194488	130097	65315	45348	22887.2	--	--	--	--	--	--	--	--	--	--	--	--	--	--	--	--
meta_265	N-Acetyl-D-galactosamine*	94857.7	125946	90556.1	206417	306499	226006	53523	63493.3	32564.1	--	--	--	--	--	--	--	--	--	--	--	--	--	--	--	--
meta_266	L-Cystathionine	47348.2	88024.9	44899.4	58933.1	140337	97065.2	174237	49035	131342	C02291	Metabolic pathways(ko01100);;Biosynthesis of amino acids(ko01230);;Biosynthesis of secondary metabolites(ko01110);;Cysteine and methionine metabolism(ko00270);;Glycine, serine and threonine metabolism(ko00260)	--	--	--	--	--	--	--	--	--	--	--	--	--	--
meta_267	L-Glycyl-L-phenylalanine	1.0639e+06	1.05737e+06	1.17414e+06	1.58646e+06	2.04519e+06	1.24909e+06	997541	971394	1.05793e+06	--	--	--	--	--	--	--	--	--	HMDB0028848	Organic compounds	Organic acids and derivatives	Carboxylic acids and derivatives	Amino acids, peptides, and analogues	97415	_
meta_268	Senkyunolide I	6050.43	25606.5	34506.4	12655.6	16474.5	18485.5	11346.7	21279.4	26631.6	--	--	--	--	--	--	--	--	--	--	--	--	--	--	--	--
meta_269	3-Hydroxy-1-(4-hydroxy-3,5-dimethoxyphenyl)propan-1-one	147802	58105.7	148003	9.21229	7.87084	8.19192	30302.6	11.3329	25544.7	--	--	--	--	--	--	--	--	--	--	--	--	--	--	--	--
meta_270	Myristoleic acid	7.40819	7.08799	8.51029	12696.6	9727.48	10309.1	13849.5	10382.7	15056.2	--	--	LMFA01030051	Myristoleic acid	9Z-tetradecenoic acid	cis-9-tetradecenoic acid; C14:1n-5	Fatty Acyls [FA]	Fatty Acids and Conjugates [FA01]	Unsaturated fatty acids [FA0103]	HMDB0002000	Organic compounds	Lipids and lipid-like molecules	Fatty Acyls	Fatty acids and conjugates	5281119	544-64-9
meta_271	2'-Deoxycytidine	14506.9	24896.2	29868.3	39363.1	35582.3	39458.7	36888.7	28625.7	37578.9	C00881	Pyrimidine metabolism(ko00240);;ABC transporters(ko02010);;Metabolic pathways(ko01100)	--	--	--	--	--	--	--	HMDB0000014	Organic compounds	Nucleosides, nucleotides, and analogues	Pyrimidine nucleosides	Pyrimidine 2'-deoxyribonucleosides	13711	951-77-9
meta_272	Myristic Acid	2.41359e+07	3.37585e+07	3.88098e+07	3.09175e+07	2.26829e+07	2.84906e+07	2.82911e+07	2.29693e+07	2.27915e+07	C06424	Metabolic pathways(ko01100);;Fatty acid biosynthesis(ko00061)	LMFA01010014	Myristic acid	tetradecanoic acid	C14:0	Fatty Acyls [FA]	Fatty Acids and Conjugates [FA01]	Straight chain fatty acids [FA0101]	--	--	--	--	--	--	--
meta_273	L-Prolyl-L-Leucine	661378	888676	619048	212466	350025	186776	426921	280955	373272	--	--	--	--	--	--	--	--	--	--	--	--	--	--	--	--
meta_274	Ribulose-5-phosphate	26746	51704.5	40014.4	118040	93776.7	77717.7	38977.3	26197.9	74632.2	--	--	--	--	--	--	--	--	--	--	--	--	--	--	--	--
meta_275	L-Valyl-L-Leucine	2.62884e+06	2.82063e+06	2.3651e+06	2.57586e+06	3.56225e+06	2.27116e+06	1.46822e+06	1.60197e+06	1.4954e+06	--	--	--	--	--	--	--	--	--	HMDB0029131	Organic compounds	Organic acids and derivatives	Carboxylic acids and derivatives	Amino acids, peptides, and analogues	6993117	3989-97-7
meta_276	N'-Formylkynurenine	7.40819	7.08799	8.51029	45892.6	44375.8	45730.9	55930.6	38117.6	50032.7	C02700	Tryptophan metabolism(ko00380);;Metabolic pathways(ko01100)	--	--	--	--	--	--	--	HMDB0060485	Organic compounds	Organic oxygen compounds	Organooxygen compounds	Carbonyl compounds	25202092	_
meta_277	L-Alanyl-L-Phenylalanine	275889	280440	349849	564325	690736	403252	384338	347769	380981	--	--	--	--	--	--	--	--	--	HMDB0028694	Organic compounds	Organic acids and derivatives	Carboxylic acids and derivatives	Amino acids, peptides, and analogues	96814	3061-90-3
meta_278	D-Pantothenic acid (hemicalcium salt)	115930	181563	100440	32957.5	72422.2	60891.5	20939.8	14303.4	9138.1	--	--	--	--	--	--	--	--	--	--	--	--	--	--	--	--
meta_279	O-Acetyl-L-carnitine hydrochloride	212813	526779	305340	288908	422218	276541	385934	529826	578309	--	--	--	--	--	--	--	--	--	--	--	--	--	--	--	--
meta_280	cis-1-Pentadecenoic Acid(C15: 1)	1.03789e+06	1.80988e+06	3.7884e+06	5.1119e+06	3.0796e+06	3.28014e+06	1.93622e+06	2.5805e+06	2.80672e+06	--	--	--	--	--	--	--	--	--	--	--	--	--	--	--	--
meta_281	Palmitaldehyde	1.74899e+07	1.90139e+07	3.33358e+07	3.2199e+07	2.00601e+07	2.25615e+07	4.17269e+07	4.53568e+07	5.02097e+07	C00517	Fatty acid degradation(ko00071)	LMFA06000088	Palmitaldehyde	hexadecanal	Palmitic aldehyde	Fatty Acyls [FA]	Fatty aldehydes [FA06]	-	--	--	--	--	--	--	--
meta_282	Lumichrome	128466	69617.4	88245.1	41794.1	39963.8	60910.6	44742.8	49111.8	75416.2	C01727	Riboflavin metabolism(ko00740)	--	--	--	--	--	--	--	--	--	--	--	--	--	--
meta_283	Thymidine	111287	79188.6	48359.3	81168.5	68903.1	52449.2	53883.9	41474.7	45631.5	C00214	Metabolic pathways(ko01100);;Pyrimidine metabolism(ko00240)	--	--	--	--	--	--	--	--	--	--	--	--	--	--
meta_284	Pentadecanoic Acid	1.22688e+06	2.81275e+06	4.10291e+06	2.83575e+06	3.60729e+06	3.65387e+06	2.58307e+06	2.12291e+06	1.95007e+06	--	--	LMFA01010015	Pentadecylic acid	pentadecanoic acid	C15:0	Fatty Acyls [FA]	Fatty Acids and Conjugates [FA01]	Straight chain fatty acids [FA0101]	HMDB0000826	Organic compounds	Lipids and lipid-like molecules	Fatty Acyls	Fatty acids and conjugates	13849	1002-84-2
meta_285	13-methylmyristic acid	1.54444e+06	3.31119e+06	6.06169e+06	3.5759e+06	4.78293e+06	4.38213e+06	3.26413e+06	3.00373e+06	2.75034e+06	--	--	LMFA01020009	Isopentadecylic acid	13-methyl-tetradecanoic acid	13-methylmyristic acid; Isopentadecanoic acid; Subtilopentadecanoic acid	Fatty Acyls [FA]	Fatty Acids and Conjugates [FA01]	Branched fatty acids [FA0102]	HMDB0061707	Organic compounds	Lipids and lipid-like molecules	Fatty Acyls	Fatty acids and conjugates	151014	_
meta_286	Cytidine	49057	119204	26485.9	1.55872e+06	2.06408e+06	1.39235e+06	1.1671e+06	923217	1.27662e+06	C00475	ABC transporters(ko02010);;Metabolic pathways(ko01100);;Pyrimidine metabolism(ko00240)	--	--	--	--	--	--	--	--	--	--	--	--	--	--
meta_287	Cytarabine	24198.4	81850.5	17544.4	1.03597e+06	1.65725e+06	942344	860709	677142	749140	--	--	--	--	--	--	--	--	--	HMDB0015122	Organic compounds	Nucleosides, nucleotides, and analogues	Pyrimidine nucleosides	_	6253	147-94-4
meta_288	β-Pseudouridine	7.40819	8466.21	3949.82	63230.1	93470.6	46466.4	81058.4	27220.4	58888.9	--	--	--	--	--	--	--	--	--	HMDB0000767	Organic compounds	Nucleosides, nucleotides, and analogues	Nucleoside and nucleotide analogues	_	15047	1445-07-4
meta_289	Uridine	4913.11	45517.5	3834.93	354581	628443	282030	235759	162363	313016	C00299	Metabolic pathways(ko01100);;ABC transporters(ko02010);;Pyrimidine metabolism(ko00240)	--	--	--	--	--	--	--	--	--	--	--	--	--	--
meta_290	Biotin	66455.6	35158	41704.2	68771.8	61134.6	61801.7	33951.2	36333.3	42231.9	C00120	Metabolic pathways(ko01100);;ABC transporters(ko02010);;Biotin metabolism(ko00780)	--	--	--	--	--	--	--	--	--	--	--	--	--	--
meta_291	Suberosin	203174	114211	177525	251485	108486	246113	187701	285199	469058	--	--	--	--	--	--	--	--	--	--	--	--	--	--	--	--
meta_292	Osthole	25100.6	23424.2	18708.5	26622.5	15561.5	24686.8	16436.9	28834.7	40982.5	--	--	--	--	--	--	--	--	--	--	--	--	--	--	--	--
meta_293	Tridecanedioic acid	43231.7	30183	6522.29	29210.1	51350.2	23284.2	33344.2	101780	106853	--	--	LMFA01170014	Brassylic acid	Tridecanedioic acid	-	Fatty Acyls [FA]	Fatty Acids and Conjugates [FA01]	Dicarboxylic acids [FA0117]	HMDB0002327	Organic compounds	Lipids and lipid-like molecules	Fatty Acyls	Fatty acids and conjugates	10458	505-52-2
meta_294	1-beta-D-Arabinofuranosylurac​il	12886.1	77459.1	5487.44	561110	984817	611236	555737	366192	581574	--	--	--	--	--	--	--	--	--	--	--	--	--	--	--	--
meta_295	Cyclo(D-Phe-L-Pro)	25617.5	19308.5	16634.8	25457.7	13710.1	13788.8	6937.31	10052.2	12682.4	--	--	--	--	--	--	--	--	--	--	--	--	--	--	--	--
meta_296	L-Leucyl-L-Leucine	921085	989247	948708	2.12845e+06	2.56817e+06	1.85984e+06	346893	708723	258620	--	--	--	--	--	--	--	--	--	HMDB0028933	Organic compounds	Organic acids and derivatives	Carboxylic acids and derivatives	Amino acids, peptides, and analogues	94244	3303-31-9
meta_297	N-(3-Indolylacetyl)-L-alanine	7.40819	7.08799	8.51029	12557.4	11908.6	12886.8	13480	5182.67	6261.5	--	--	--	--	--	--	--	--	--	--	--	--	--	--	--	--
meta_298	L-Isoleucyl-L-Aspartate	397153	580884	535061	387889	478704	259220	463812	383896	544707	--	--	--	--	--	--	--	--	--	HMDB0028903	Organic compounds	Organic acids and derivatives	Carboxylic acids and derivatives	Amino acids, peptides, and analogues	14304554	_
meta_299	Decursinol	29347.1	20664.6	33408.6	34098.8	26711	29377.1	62193.6	60303.7	51203.5	--	--	--	--	--	--	--	--	--	HMDB0040670	Organic compounds	Phenylpropanoids and polyketides	Coumarins and derivatives	Pyranocoumarins	5376051	130848-06-5
meta_300	N-Isobutyl-2E,4E-dodedienamide	7963.56	10725.7	13141.8	8678.39	5123.83	8993.27	12.1665	11.3329	11.7996	--	--	--	--	--	--	--	--	--	--	--	--	--	--	--	--
meta_301	5'-Deoxyadenosine	33925.4	21809	10158.5	9.21229	7.87084	8.19192	12.1665	11.3329	11.7996	--	--	--	--	--	--	--	--	--	--	--	--	--	--	--	--
meta_302	2'-Deoxyinosine	114308	73423.7	52740.2	114212	115780	65767.5	96336.7	98557.3	110250	C05512	Metabolic pathways(ko01100);;Purine metabolism(ko00230);;ABC transporters(ko02010)	--	--	--	--	--	--	--	HMDB0000071	Organic compounds	Nucleosides, nucleotides, and analogues	Purine nucleosides	Purine 2'-deoxyribonucleosides	65058	890-38-0
meta_303	Palmitoleic Acid	20014.5	47182.4	35625	69245.7	43454.9	50478.6	62889.8	68566.6	67539.3	C08362	Fatty acid biosynthesis(ko00061)	LMFA01030056	cis-9-palmitoleic acid	9Z-hexadecenoic acid	cis-9-hexadecenoic acid; 9Z-palmitoleic acid; C16:1n-7; Physetoleic acid; Zoomaric acid; Palmitoleic acid; cis-Palmitoleic acid; Oleopalmitic acid; Zoomeric acid	Fatty Acyls [FA]	Fatty Acids and Conjugates [FA01]	Unsaturated fatty acids [FA0103]	HMDB0012328	Organic compounds	Lipids and lipid-like molecules	Fatty Acyls	Fatty acids and conjugates	5282745	10030-73-6
meta_304	(7Z)-Hexadecenoic acid	66034.1	84969.2	127219	183335	116707	141547	180145	163093	128123	--	--	--	--	--	--	--	--	--	--	--	--	--	--	--	--
meta_305	Nicotinate D-ribonucleoside	4.52772e+06	5.72032e+06	4.70496e+06	1.14949e+06	3.49955e+06	2.01412e+06	4.2269e+06	2.84809e+06	4.92775e+06	C05841	Nicotinate and nicotinamide metabolism(ko00760);;Metabolic pathways(ko01100)	--	--	--	--	--	--	--	--	--	--	--	--	--	--
meta_306	Palmitic acid	11094.2	15651.9	48040.6	48308.2	28798.5	21159.7	14490.3	65225.9	62794.6	C00249	Fatty acid biosynthesis(ko00061);;Fatty acid metabolism(ko01212);;Fatty acid degradation(ko00071);;Metabolic pathways(ko01100);;Cutin, suberine and wax biosynthesis(ko00073);;Biosynthesis of unsaturated fatty acids(ko01040);;Fatty acid elongation(ko00062)	LMFA01010001	Palmitic acid	hexadecanoic acid	Cetylic acid; Palmitate; n-Hexadecanoic acid; C16:0; Aethalic acid	Fatty Acyls [FA]	Fatty Acids and Conjugates [FA01]	Straight chain fatty acids [FA0101]	--	--	--	--	--	--	--
meta_307	Choline Alfoscerate	6.81018e+06	8.93402e+06	5.43609e+06	9.04023e+06	1.15369e+07	7.87763e+06	1.12767e+07	6.67874e+06	1.04119e+07	C00670	Ether lipid metabolism(ko00565);;Glycerophospholipid metabolism(ko00564)	--	--	--	--	--	--	--	HMDB0000086	Organic compounds	Lipids and lipid-like molecules	Glycerophospholipids	Glycerophosphocholines	657272	28319-77-9
meta_308	Tetradecanedioic acid	32777.9	12393.7	20033.2	24379.8	18113.4	21716.8	28638.5	31023.2	29173.7	--	--	LMFA01170018	Tetradecanedioic acid	Tetradecanedioic acid	-	Fatty Acyls [FA]	Fatty Acids and Conjugates [FA01]	Dicarboxylic acids [FA0117]	--	--	--	--	--	--	--
meta_309	D-Glucosamine 1-phosphate	144542	169001	116080	80262.6	100476	110600	47119.3	27703.9	19605.6	C06156	Metabolic pathways(ko01100);;Amino sugar and nucleotide sugar metabolism(ko00520)	--	--	--	--	--	--	--	HMDB0001367	Organic compounds	Organic oxygen compounds	Organooxygen compounds	Carbohydrates and carbohydrate conjugates	440272	6866-69-9
meta_310	D-Fructose 6-Phosphate	223982	227745	244624	1.09933e+06	594318	953540	342675	49061.4	293429	C00085	Starch and sucrose metabolism(ko00500);;Biosynthesis of secondary metabolites(ko01110);;Carbon metabolism(ko01200);;Galactose metabolism(ko00052);;Metabolic pathways(ko01100);;Methane metabolism(ko00680)	--	--	--	--	--	--	--	HMDB0000124	Organic compounds	Organic oxygen compounds	Organooxygen compounds	Carbohydrates and carbohydrate conjugates	69507	643-13-0
meta_311	7-Methoxy-5-Prenyloxycoumarin	74582.4	193360	389686	825247	442140	421565	633291	1.10276e+06	3.22587e+06	--	--	--	--	--	--	--	--	--	--	--	--	--	--	--	--
meta_312	Meranzin	294558	838588	2.92149e+06	3.78021e+06	1.35002e+06	502438	1.58218e+06	2.93623e+06	7.08406e+06	--	--	--	--	--	--	--	--	--	--	--	--	--	--	--	--
meta_313	Glycyl-tryptophan	242536	207481	228104	243194	193378	201476	131218	110388	109636	--	--	--	--	--	--	--	--	--	--	--	--	--	--	--	--
meta_314	L-Prolyl-L-Phenylalanine	178397	177570	230355	808809	888968	738729	242978	214519	259407	--	--	--	--	--	--	--	--	--	HMDB0011179	Organic compounds	Organic acids and derivatives	Carboxylic acids and derivatives	Amino acids, peptides, and analogues	6351946	13589-02-1
meta_315	N-Feruloylputrescine	8041.67	24237	9395.27	22314.2	7.87084	15457.2	10092.1	27732.9	54685.7	C10497	Arginine and proline metabolism(ko00330);;Metabolic pathways(ko01100)	--	--	--	--	--	--	--	HMDB0033463	Organic compounds	Phenylpropanoids and polyketides	Cinnamic acids and derivatives	Hydroxycinnamic acids and derivatives	92339985	501-13-3
meta_316	L-Valyl-L-Phenylalanine	1.55951e+06	1.76034e+06	1.34898e+06	1.54511e+06	1.66678e+06	1.27494e+06	696449	724274	704879	--	--	--	--	--	--	--	--	--	HMDB0029134	Organic compounds	Organic acids and derivatives	Carboxylic acids and derivatives	Amino acids, peptides, and analogues	6993119	3918-92-1
meta_317	Vidarabine	1.35545e+06	1.01665e+06	717739	4.205e+06	880222	1.83572e+06	1.0684e+06	3.45112e+06	2.13519e+06	--	--	--	--	--	--	--	--	--	HMDB0014340	Organic compounds	Nucleosides, nucleotides, and analogues	Purine nucleosides	_	21704	24356-66-9
meta_318	Adenosine	1.32532e+06	1.15991e+06	693627	4.25485e+06	858901	1.83963e+06	1.24098e+06	3.4408e+06	2.15656e+06	C00212	Purine metabolism(ko00230);;ABC transporters(ko02010);;Metabolic pathways(ko01100)	--	--	--	--	--	--	--	--	--	--	--	--	--	--
meta_319	2'-Deoxyguanosine	282515	128915	126510	233532	137880	100460	156893	206876	203044	C00330	Purine metabolism(ko00230);;ABC transporters(ko02010);;Metabolic pathways(ko01100)	--	--	--	--	--	--	--	HMDB0000085	Organic compounds	Nucleosides, nucleotides, and analogues	Purine nucleosides	Purine 2'-deoxyribonucleosides	187790	961-07-9
meta_320	Inosine	122112	384374	62908.1	5.62963e+06	8.26333e+06	5.19714e+06	2.88115e+06	2.53819e+06	3.50224e+06	C00294	Purine metabolism(ko00230);;ABC transporters(ko02010);;Metabolic pathways(ko01100)	--	--	--	--	--	--	--	--	--	--	--	--	--	--
meta_321	9-(Arabinosyl)hypoxanthine	136261	667696	39954.9	1.19473e+07	1.36262e+07	9.49899e+06	5.75487e+06	5.54582e+06	6.61588e+06	--	--	--	--	--	--	--	--	--	--	--	--	--	--	--	--
meta_322	10-Heptadecenoic Acid	1.44575e+07	2.06064e+07	3.08782e+07	2.59654e+07	2.4864e+07	2.33006e+07	8.83055e+06	1.03729e+07	9.34105e+06	--	--	--	--	--	--	--	--	--	--	--	--	--	--	--	--
meta_323	Imperatorin	13495.3	6200.1	3690.16	6986.4	6229.33	10939.9	5761.22	4050.13	5175.28	--	--	--	--	--	--	--	--	--	--	--	--	--	--	--	--
meta_324	Isoimperatorin	253006	429091	288187	561448	346964	581590	506706	814572	2.6414e+06	--	--	--	--	--	--	--	--	--	--	--	--	--	--	--	--
meta_325	Heptadecanoic acid	387251	535663	926809	775757	788649	649173	317220	415502	358562	--	--	LMFA01010017	Margaric acid	heptadecanoic acid	Heptadecylic acid; C17:0; Daturic acid; Daturinic acid; Margarinic acid	Fatty Acyls [FA]	Fatty Acids and Conjugates [FA01]	Straight chain fatty acids [FA0101]	HMDB0006497	Organic compounds	Lipids and lipid-like molecules	Fatty Acyls	Fatty acyl thioesters	3082004	3546-17-6
meta_326	Garbanzol	7.40819	7.08799	8.51029	28099.5	18547.2	18914.2	6722.64	19736.9	16514.1	--	--	--	--	--	--	--	--	--	HMDB0037254	Organic compounds	Phenylpropanoids and polyketides	Flavonoids	Flavans	442410	1226-22-8
meta_327	2-Hydroxyhexadecanoic acid	4.56435e+07	4.19845e+07	4.78222e+07	1.03423e+07	8.106e+06	6.65002e+06	2.54441e+07	2.17793e+07	1.71434e+07	--	--	--	--	--	--	--	--	--	HMDB0031057	Organic compounds	Lipids and lipid-like molecules	Fatty Acyls	Fatty acids and conjugates	12575964	16452-52-1
meta_328	Hexadecylsphingosine	2.40149e+06	2.20366e+06	3.32223e+06	2.50953e+06	2.3003e+06	2.4066e+06	4.07901e+06	3.3519e+06	3.66166e+06	--	--	--	--	--	--	--	--	--	--	--	--	--	--	--	--
meta_329	Cyclo(Phe-Glu)	110077	107706	110757	33973.9	40215.6	31170.3	65754.3	53415.8	65449.5	--	--	--	--	--	--	--	--	--	--	--	--	--	--	--	--
meta_330	9,12-Octadecadien-6-Ynoic Acid	7.40819	7.08799	8.51029	143384	92255	123780	110999	45946.1	63046.3	--	--	--	--	--	--	--	--	--	--	--	--	--	--	--	--
meta_331	Triethyl citrate	14624.6	20304.7	24087	36995.5	12053.8	23418	33914.7	14405.4	34619.9	--	--	--	--	--	--	--	--	--	--	--	--	--	--	--	--
meta_332	Pantetheine	516499	661711	240416	1.43957e+06	1.48575e+06	1.54045e+06	287804	636041	249207	C00831	Biosynthesis of secondary metabolites(ko01110);;Pantothenate and CoA biosynthesis(ko00770);;Carbapenem biosynthesis(ko00332)	--	--	--	--	--	--	--	--	--	--	--	--	--	--
meta_333	Senkyunolide M	2.44478e+06	1.44855e+06	2.32775e+06	3.19523e+06	1.81895e+06	2.92716e+06	2.30892e+06	2.23913e+06	3.00325e+06	--	--	--	--	--	--	--	--	--	--	--	--	--	--	--	--
meta_334	L-Leucyl-L-phenylalanine	143381	170876	195850	470236	442918	476724	75165.7	134396	34353.7	--	--	--	--	--	--	--	--	--	HMDB0013243	Organic compounds	Organic acids and derivatives	Carboxylic acids and derivatives	Amino acids, peptides, and analogues	6992309	3063-05-6
meta_335	α-Linolenic Acid*	4.64403e+07	4.42133e+07	4.93531e+07	1.931e+07	1.43127e+07	2.22884e+07	1.02521e+07	7.28895e+06	7.78626e+06	--	--	--	--	--	--	--	--	--	--	--	--	--	--	--	--
meta_336	Octadeca-11E,13E,15Z-trienoic acid	7.05819e+06	4.4433e+06	6.9931e+06	9.91949e+06	5.61759e+06	8.66633e+06	7.07263e+06	6.60016e+06	8.78241e+06	--	--	LMFA01030777	octadeca-11E,13E,15Z-trienoic acid	11E,13E,15Z-octadecatrienoic acid	C18:3n-3,5,7	Fatty Acyls [FA]	Fatty Acids and Conjugates [FA01]	Unsaturated fatty acids [FA0103]	--	--	--	--	--	--	--
meta_337	Punicic acid (9Z,11E,13Z-octadecatrienoic acid)	1.05344e+07	1.07359e+07	1.34623e+07	1.90346e+07	1.32423e+07	1.6291e+07	9.15932e+06	9.99941e+06	6.73112e+06	--	--	--	--	--	--	--	--	--	--	--	--	--	--	--	--
meta_338	γ-Linolenic Acid*	4.64403e+07	4.42133e+07	4.93531e+07	1.931e+07	1.43127e+07	2.22884e+07	1.02521e+07	7.28895e+06	7.78626e+06	--	--	--	--	--	--	--	--	--	--	--	--	--	--	--	--
meta_339	Crepenynic acid	112102	133309	126293	56817.3	28202.1	44942.7	18975.6	16207.3	18538.4	C07289	Linoleic acid metabolism(ko00591)	LMFA01030742	Crepenynic acid	9Z-Octadecen-12-ynoic acid	Crepeninic acid	Fatty Acyls [FA]	Fatty Acids and Conjugates [FA01]	Unsaturated fatty acids [FA0103]	--	--	--	--	--	--	--
meta_340	Butyl isobutyl phthalate	2.45688e+07	1.43792e+07	2.39243e+07	3.26596e+07	1.80916e+07	2.651e+07	2.68784e+07	2.09646e+07	3.30833e+07	--	--	--	--	--	--	--	--	--	--	--	--	--	--	--	--
meta_341	L-Aspartyl-L-Phenylalanine	172545	252387	220568	188258	242999	160443	137102	121101	165561	--	--	--	--	--	--	--	--	--	HMDB0000706	Organic compounds	Organic acids and derivatives	Carboxylic acids and derivatives	Amino acids, peptides, and analogues	93078	13433-09-5
meta_342	Linoleic acid	2.99752e+07	2.74935e+07	4.67016e+07	2.51127e+07	2.00584e+07	2.78926e+07	2.6681e+07	1.92559e+07	2.88171e+07	C01595	Biosynthesis of unsaturated fatty acids(ko01040);;Linoleic acid metabolism(ko00591);;Metabolic pathways(ko01100)	LMFA01030120	Linoleic acid	9Z,12Z-octadecadienoic acid	cis-9, cis-12-octadecadienoic acid; cis,cis-Linoleic acid; cis,cis-9,12-octadecadienoic acid; Linoleate; 9Z,12Z-Linoleic acid; Telfairic acid; C18:2n-6,9; Linolic acid; Leinolic acid	Fatty Acyls [FA]	Fatty Acids and Conjugates [FA01]	Unsaturated fatty acids [FA0103]	HMDB0006270	Organic compounds	Lipids and lipid-like molecules	Fatty Acyls	Lineolic acids and derivatives	5282457	506-21-8
meta_343	(9Z,11E)-Octadecadienoic acid	208071	222799	192768	81549.3	77379.1	82155	89588.4	116336	119528	C04056	Linoleic acid metabolism(ko00591)	--	--	--	--	--	--	--	HMDB0003797	Organic compounds	Lipids and lipid-like molecules	Fatty Acyls	Lineolic acids and derivatives	5280644	2540-56-9
meta_344	N6-methyladenosine	7.40819	7.08799	8.51029	64643.7	25006.5	39717.2	13654.8	32249.7	25078	--	--	--	--	--	--	--	--	--	HMDB0004044	Organic compounds	Nucleosides, nucleotides, and analogues	Purine nucleosides	_	102175	1867-73-8
meta_345	Oleamide (9-Octadecenamide)	112654	37212.7	31629.9	85032.5	62375.5	200165	108926	58574.8	60345.5	--	--	--	--	--	--	--	--	--	--	--	--	--	--	--	--
meta_346	Laurocapram	559104	178468	164192	399998	292367	1.00215e+06	528822	326992	327700	--	--	--	--	--	--	--	--	--	--	--	--	--	--	--	--
meta_347	Petroselinic acid	894251	865995	1.44892e+06	5.0903e+06	1.54312e+06	2.73237e+06	2.97078e+06	5.0978e+06	5.55116e+06	--	--	LMFA01030066	Petroselinic acid	6Z-octadecenoic acid	6-octadecylenic acid; Petroselic acid; 5-heptadecylene-1-carboxylic acid; delta-5-octadecylenic acid; cis-6-octadecenoic acid; C18:1n-12	Fatty Acyls [FA]	Fatty Acids and Conjugates [FA01]	Unsaturated fatty acids [FA0103]	HMDB0002080	Organic compounds	Lipids and lipid-like molecules	Fatty Acyls	Fatty acids and conjugates	11634	593-39-5
meta_348	11-Octadecanoic acid(Vaccenic acid)	894251	865995	1.44892e+06	5.0903e+06	1.54312e+06	2.73237e+06	2.97078e+06	5.0978e+06	5.55116e+06	--	--	--	--	--	--	--	--	--	--	--	--	--	--	--	--
meta_349	Elaidic Acid	894251	865995	1.44892e+06	5.0903e+06	1.54312e+06	2.73237e+06	2.97078e+06	5.0978e+06	5.55116e+06	--	--	--	--	--	--	--	--	--	HMDB0000573	Organic compounds	Lipids and lipid-like molecules	Fatty Acyls	Fatty acids and conjugates	637517	112-79-8
meta_350	Guanosine	417073	1.25552e+06	166499	1.72659e+07	1.4987e+07	1.178e+07	1.11625e+07	1.1278e+07	1.31277e+07	C00387	Metabolic pathways(ko01100);;Purine metabolism(ko00230);;ABC transporters(ko02010)	--	--	--	--	--	--	--	--	--	--	--	--	--	--
meta_351	Crotonoside	100422	184422	37131.3	2.98222e+06	3.21865e+06	1.99091e+06	1.59637e+06	1.58711e+06	2.06125e+06	--	--	--	--	--	--	--	--	--	HMDB0000403	Organic compounds	Organoheterocyclic compounds	Imidazopyrimidines	Purines and purine derivatives	76900	3373-53-3
meta_352	Stearamide	93927.6	31358	17983.2	57952.5	43373.6	134475	83311.8	73094.8	50702.7	--	--	LMFA08010003	Stearamide	Octadecanamide	-	Fatty Acyls [FA]	Fatty amides [FA08]	Primary amides [FA0801]	HMDB0034146	Organic compounds	Organic acids and derivatives	Carboximidic acids and derivatives	Carboximidic acids	31292	124-26-5
meta_353	Xanthosine	35384.8	37427.7	7161.03	153600	164124	85037.6	113103	54029	124734	C01762	Biosynthesis of secondary metabolites(ko01110);;Caffeine metabolism(ko00232);;Metabolic pathways(ko01100);;Purine metabolism(ko00230);;ABC transporters(ko02010)	--	--	--	--	--	--	--	--	--	--	--	--	--	--
meta_354	Stearic Acid	2.21686e+07	4.86126e+07	8.42613e+07	8.20938e+07	8.00797e+07	7.32749e+07	1.24455e+08	1.45905e+08	1.54141e+08	C01530	Fatty acid biosynthesis(ko00061);;Biosynthesis of unsaturated fatty acids(ko01040)	LMFA01010018	Stearic acid	octadecanoic acid	Cetylacetic acid; Stearate; n-Octadecanoic acid; Octadecanoate; C18:0; Lactaric acid; Talgic acid; Bassinic acid; Stearophanic acid	Fatty Acyls [FA]	Fatty Acids and Conjugates [FA01]	Straight chain fatty acids [FA0101]	--	--	--	--	--	--	--
meta_355	16-Methylheptadecanoic acid	2.21686e+07	4.86126e+07	8.42613e+07	8.20938e+07	8.00797e+07	7.32749e+07	1.24455e+08	1.45905e+08	1.54141e+08	--	--	--	--	--	--	--	--	--	--	--	--	--	--	--	--
meta_356	Hexadecyl ethanolamine	19402.9	35110	75873	27858	21063.2	23238.7	12.1665	11.3329	11.7996	--	--	--	--	--	--	--	--	--	--	--	--	--	--	--	--
meta_357	Oxypeucedanin	5973.06	9105.7	24795.2	23132.1	12360.7	6823.32	12179.7	24722.1	69549.2	--	--	--	--	--	--	--	--	--	HMDB0030622	Organic compounds	Phenylpropanoids and polyketides	Coumarins and derivatives	Furanocoumarins	160544	3173-02-2
meta_358	3-Hydroxy-palmitic acid methyl ester	9.17792e+06	7.33237e+06	9.56179e+06	1.944e+06	1.20389e+06	1.24007e+06	1.61016e+06	962907	728583	--	--	--	--	--	--	--	--	--	--	--	--	--	--	--	--
meta_359	1,18-Octadecanediol	12351.9	10491.8	11319.6	8301.91	8321.84	6447.22	14482.1	8624.85	13907.7	--	--	--	--	--	--	--	--	--	--	--	--	--	--	--	--
meta_360	Hexadecanedioic acid	48327.7	26085.4	27289.7	35202.2	27549.7	31269.5	48075.1	38758.6	40679.6	C19615	Metabolic pathways(ko01100);;Cutin, suberine and wax biosynthesis(ko00073)	LMFA01170022	Thapsic acid	Hexadecanedioic acid	Thaspic acid	Fatty Acyls [FA]	Fatty Acids and Conjugates [FA01]	Dicarboxylic acids [FA0117]	HMDB0000712	Organic compounds	Lipids and lipid-like molecules	Fatty Acyls	Fatty acid esters	566787	42150-38-9
meta_361	Aromadendrin (Dihydrokaempferol)	30035.3	20507.9	23400.5	54155	40504.2	52898.9	12.1665	11.3329	11.7996	--	--	--	--	--	--	--	--	--	--	--	--	--	--	--	--
meta_362	Glucarate O-Phosphoric acid	378674	298625	340279	372975	263052	287828	535919	851517	622571	--	--	--	--	--	--	--	--	--	--	--	--	--	--	--	--
meta_363	D-Sedoheptuiose 7-phosphate	746029	501200	555164	625218	521872	547357	1.01894e+06	1.02608e+06	1.08522e+06	--	--	--	--	--	--	--	--	--	--	--	--	--	--	--	--
meta_364	4-(3,4,5-Trihydroxybenzoxy)benzoic Acid	40721.2	37426.9	49647.2	45170.9	63843.9	8.19192	144700	142115	158534	--	--	--	--	--	--	--	--	--	--	--	--	--	--	--	--
meta_365	Epicatechin	32421.5	27273.8	37571	448270	44134.4	169737	53639.2	54902.9	53526.7	C09727	Biosynthesis of secondary metabolites(ko01110)	LMPK12020003	Epicatechin	-	-	Polyketides [PK]	Flavonoids [PK12]	Flavans, Flavanols and Leucoanthocyanidins [PK1202]	HMDB0002780	Organic compounds	Phenylpropanoids and polyketides	Flavonoids	Flavans	9064	154-23-4
meta_366	Catechin	15175.3	14702.8	16451.3	73407.6	22103.9	71412.6	25822.6	17509.3	38370.8	C09727	Metabolic pathways(ko01100);;Biosynthesis of secondary metabolites(ko01110)	--	--	--	--	--	--	--	HMDB0002780	Organic compounds	Phenylpropanoids and polyketides	Flavonoids	Flavans	9064	154-23-4
meta_367	Argininosuccinic acid	4.572e+07	5.32694e+07	5.54408e+07	6.41237e+07	5.5597e+07	5.79223e+07	9.52417e+07	9.3042e+07	9.86062e+07	--	--	--	--	--	--	--	--	--	--	--	--	--	--	--	--
meta_368	(+)-cis-Abienol	11698.4	11044.7	12015.6	11624.9	11030.5	12038.5	22820.2	22342.2	19384	--	--	--	--	--	--	--	--	--	--	--	--	--	--	--	--
meta_369	12-Oxo-phytodienoic acid	7986.6	8704.05	5625.11	2691.63	1199.08	2260.52	12.1665	11.3329	11.7996	--	--	--	--	--	--	--	--	--	--	--	--	--	--	--	--
meta_370	Methyl linolenate	133306	127466	240378	9.21229	7.87084	8.19192	329765	267709	220783	--	--	--	--	--	--	--	--	--	--	--	--	--	--	--	--
meta_371	9-Hydroxy-10,12,15-octadecatrienoic acid	12302.5	8215.77	13922.8	14626	5216.97	7608.93	8511.11	11407.2	6612.34	--	--	--	--	--	--	--	--	--	HMDB0031934	Organic compounds	Lipids and lipid-like molecules	Fatty Acyls	Lineolic acids and derivatives	13917187	89886-42-0
meta_372	13-Hydroxy-6,9,11-octadecatrienoic acid	338735	177483	230118	163017	162183	168617	228310	203992	201969	--	--	--	--	--	--	--	--	--	--	--	--	--	--	--	--
meta_373	2R-hydroxy-9Z,12Z,15Z-octadecatrienoic acid	1.47497e+06	1.47934e+06	2.10166e+06	2.28209e+06	1.17818e+06	1.8288e+06	1.60732e+06	1.35252e+06	936150	C16342	alpha-Linolenic acid metabolism(ko00592)	LMFA02000033	2R-HOTrE	2R-hydroxy-9Z,12Z,15Z-octadecatrienoic acid	-	Fatty Acyls [FA]	Octadecanoids [FA02]	Other Octadecanoids [FA0200]	--	--	--	--	--	--	--
meta_374	13-KODE; (9Z,11E)-13-Oxooctadeca-9,11-dienoic acid	14278	9871.2	11400	10345.4	2946.58	6035.81	10222.8	14530.1	5700.36	--	--	--	--	--	--	--	--	--	--	--	--	--	--	--	--
meta_375	17-Hydroxylinolenic acid	3.80839e+06	3.39081e+06	3.15694e+06	2.18413e+06	1.58011e+06	2.17031e+06	1.19295e+06	1.0064e+06	912708	C16346	alpha-Linolenic acid metabolism(ko00592)	--	--	--	--	--	--	--	--	--	--	--	--	--	--
meta_376	9-Oxo-10E,12Z-octadecadienoic acid	119000	109824	99116.5	118317	85988	133383	32010	34159.9	21546	C14766	Linoleic acid metabolism(ko00591)	LMFA02000274	9-OxoODE	9-oxo-10E,12Z-octadecadienoic acid	(10E,12Z)-9-Oxooctadeca-10,12-dienoic acid; 9-KODE	Fatty Acyls [FA]	Octadecanoids [FA02]	Other Octadecanoids [FA0200]	HMDB0004669	Organic compounds	Lipids and lipid-like molecules	Fatty Acyls	Lineolic acids and derivatives	9839084	_
meta_377	E,E,Z-1,3,12-Nonadecatriene-5,14-diol	756129	529709	518362	349596	609378	338181	158002	401852	196489	--	--	--	--	--	--	--	--	--	--	--	--	--	--	--	--
meta_378	15(R)-Hydroxylinoleic Acid	1.08324e+06	924667	1.17111e+06	5.58838e+06	3.53278e+06	3.70885e+06	2.00692e+06	3.01821e+06	1.09266e+06	--	--	--	--	--	--	--	--	--	--	--	--	--	--	--	--
meta_379	9-Oxo-12Z-Octadecenoic acid	1.0988e+06	960895	742305	4.90555e+06	3.42731e+06	3.83418e+06	1.25096e+06	2.64258e+06	1.04288e+06	--	--	LMFA02000291	9-oxo-12Z-Octadecenoic acid	9-oxo-12Z-Octadecenoic acid	12-Octadecenoic acid, 9-oxo-, (12Z)-; 9-Oxo-12c-Octadecenoic acid; 9-Oxo-12c-Octadecensaeure; 9-Keto-Z-12-Octadecenoic acid; 9-Keto-Z-12-Octadecensaeure	Fatty Acyls [FA]	Octadecanoids [FA02]	Other Octadecanoids [FA0200]	--	--	--	--	--	--	--
meta_380	13(S)-HODE;13(S)-Hydroxyoctadeca-9Z,11E-dienoic acid	6.21341e+06	5.22936e+06	6.93466e+06	5.32921e+06	3.40825e+06	4.88484e+06	2.8971e+06	2.17907e+06	2.46086e+06	--	--	--	--	--	--	--	--	--	--	--	--	--	--	--	--
meta_381	12,13-Epoxy-9-Octadecenoic Acid	105962	51948.7	354737	544416	341944	590656	122661	103004	62886.4	C14826	Linoleic acid metabolism(ko00591);;Metabolic pathways(ko01100)	LMFA02000276	12,13-EpOME(9)	12,13-epoxy-9-octadecenoic acid	-	Fatty Acyls [FA]	Octadecanoids [FA02]	Other Octadecanoids [FA0200]	HMDB0004702	Organic compounds	Lipids and lipid-like molecules	Fatty Acyls	Fatty acids and conjugates	5356421	_
meta_382	9S-Hydroxy-10E,12Z-octadecadienoic acid	5.29439e+06	4.523e+06	6.31426e+06	4.68373e+06	2.97736e+06	4.27582e+06	2.1974e+06	1.67626e+06	1.94037e+06	C14767	Linoleic acid metabolism(ko00591)	LMFA02000188	9S-HODE	9S-hydroxy-10E,12Z-octadecadienoic acid	10,12-Octadecadienoic acid, 9-hydroxy-, [S-(E,Z)]-; alpha-Dimorphecolic acid	Fatty Acyls [FA]	Octadecanoids [FA02]	Other Octadecanoids [FA0200]	HMDB0004670	Organic compounds	Lipids and lipid-like molecules	Fatty Acyls	Lineolic acids and derivatives	5312830	73543-67-6
meta_383	9(10)-EpOME;(9R,10S)-(12Z)-9,10-Epoxyoctadecenoic acid	592556	489646	443443	227759	148811	889515	40580.5	145061	13489.5	--	--	--	--	--	--	--	--	--	--	--	--	--	--	--	--
meta_384	5'-Deoxy-5'-(methylthio)adenosine	1.58922e+06	1.76932e+06	1.3537e+06	3.27241e+06	4.53439e+06	1.96306e+06	1.37832e+06	1.64352e+06	2.00802e+06	C00170	Metabolic pathways(ko01100);;Cysteine and methionine metabolism(ko00270)	--	--	--	--	--	--	--	HMDB0001173	Organic compounds	Nucleosides, nucleotides, and analogues	5'-deoxyribonucleosides	5'-deoxy-5'-thionucleosides	439176	2457-80-9
meta_385	N7-Methylguanosine	78658.5	80456.5	59160.7	96010.5	104848	75846.3	101274	129636	122239	--	--	--	--	--	--	--	--	--	--	--	--	--	--	--	--
meta_386	Ricinoleic acid	146575	116605	127390	519461	303045	432160	130873	112388	88429.8	--	--	LMFA02000184	Ricinoleic acid	12R-hydroxy-9Z-octadecenoic acid	9-Octadecenoic acid, 12-hydroxy-, [R-(Z)]-; Ricinoleic acid; 12-D-Hydroxy-9-cis-octadecenoic acid; 12-Hydroxy-cis-9-octadecenoic acid; 12-Hydroxyoctadeca-9-enoic acid; Nouracid CS 80; Ricinic acid; Ricinolic acid	Fatty Acyls [FA]	Octadecanoids [FA02]	Other Octadecanoids [FA0200]	HMDB0034297	Organic compounds	Lipids and lipid-like molecules	Fatty Acyls	Fatty acids and conjugates	5282942	141-22-0
meta_387	1-Eicosanol	152321	116779	132089	513892	293075	409987	129258	114148	85719.8	--	--	--	--	--	--	--	--	--	HMDB0011619	Organic compounds	Lipids and lipid-like molecules	Fatty Acyls	Fatty alcohols	12404	629-96-9
meta_388	8-Hydroxyguanosine	165738	273250	295515	305091	234481	243855	578758	542645	484922	--	--	--	--	--	--	--	--	--	HMDB0002044	Organic compounds	Nucleosides, nucleotides, and analogues	Purine nucleosides	_	65131	3868-31-3
meta_389	3-Dehydrosphinganine	315589	222964	206724	38543.2	36735	60326.2	24032.8	31456.4	21897.3	C02934	Sphingolipid metabolism(ko00600);;Metabolic pathways(ko01100)	LMSP01020002	3-ketosphinganine	3-dehydrosphinganine	-	Sphingolipids [SP]	Sphingoid bases [SP01]	Sphinganines [SP0102]	--	--	--	--	--	--	--
meta_390	D-Sphingosine	180332	221626	253767	96037.1	104437	200757	70203.2	68236.7	33897.5	C00319	Metabolic pathways(ko01100);;Sphingolipid metabolism(ko00600)	--	--	--	--	--	--	--	HMDB0000252	Organic compounds	Organic nitrogen compounds	Organonitrogen compounds	Amines	5280335	123-78-4
meta_391	DL-2-hydroxystearic acid*	1.11683e+07	1.04123e+07	9.97974e+06	2.97127e+06	2.29505e+06	1.75972e+06	1.66275e+06	2.65152e+06	2.76568e+06	--	--	--	--	--	--	--	--	--	--	--	--	--	--	--	--
meta_392	2R-Hydroxyoctadecanoic Acid*	1.32541e+06	1.02083e+07	9.89463e+06	3.05111e+06	2.27703e+06	1.73086e+06	1.71912e+06	2.49173e+06	2.77106e+06	--	--	--	--	--	--	--	--	--	--	--	--	--	--	--	--
meta_393	N-Acetyl-D-glucosamine-1-phosphate	7.40819	7.08799	8.51029	186488	54126.9	155373	12.1665	11.3329	11.7996	--	--	--	--	--	--	--	--	--	--	--	--	--	--	--	--
meta_394	Dihydrosphingosine	925200	461137	440266	60973.1	54941.1	128276	125020	72382.1	79640.4	C00836	Sphingolipid metabolism(ko00600);;Metabolic pathways(ko01100)	LMSP01020001	Sphinganine	Sphinganine	Dihydrosphingosine; Octadecasphinganine; D-erythro-Sphinganine; D-erythro-2-Amino-1,3-octadecanediol	Sphingolipids [SP]	Sphingoid bases [SP01]	Sphinganines [SP0102]	HMDB0000269	Organic compounds	Organic nitrogen compounds	Organonitrogen compounds	Amines	91486	764-22-7
meta_395	1-Monomyristin	465440	433769	580875	684453	555366	404663	660706	659248	758777	--	--	--	--	--	--	--	--	--	HMDB0011561	Organic compounds	Lipids and lipid-like molecules	Glycerolipids	Monoradylglycerols	10957631	_
meta_396	Phelligridin B	72648.8	41992.4	24174.9	85600.6	106720	106968	47437	53195.4	22424.4	--	--	--	--	--	--	--	--	--	--	--	--	--	--	--	--
meta_397	Epigallocatechin	9519.52	8016.51	12168.8	90141.3	25007.4	62532.6	13476.1	10261.6	16286	C12136	Metabolic pathways(ko01100);;Biosynthesis of secondary metabolites(ko01110)	LMPK12020004	Epigallocatechin	-	-	Polyketides [PK]	Flavonoids [PK12]	Flavans, Flavanols and Leucoanthocyanidins [PK1202]	HMDB0141542	Organic compounds	Phenylpropanoids and polyketides	Flavonoids	Flavans	1249	_
meta_398	Gallocatechin	28351.1	24793	40894.8	249571	77676.4	255242	38048.6	37348.2	45988.1	C12136	Biosynthesis of secondary metabolites(ko01110)	--	--	--	--	--	--	--	HMDB0141542	Organic compounds	Phenylpropanoids and polyketides	Flavonoids	Flavans	1249	_
meta_399	N-Feruloylagmatine	7.40819	7.08799	8.51029	121551	7.87084	8.19192	7710.29	8390.38	3754.09	--	--	--	--	--	--	--	--	--	--	--	--	--	--	--	--
meta_400	Glutathione reduced form	7.40819	7.08799	8.51029	44848.5	54221.3	46231.6	4569.45	10366.8	4946.37	--	--	--	--	--	--	--	--	--	--	--	--	--	--	--	--
meta_401	Eicosadienoic acid	2.1306e+06	7.24447e+06	9.64594e+06	4.88774e+06	2.81724e+06	4.20282e+06	164247	2.9186e+06	2.07646e+06	C16525	Biosynthesis of unsaturated fatty acids(ko01040)	--	--	--	--	--	--	--	HMDB0005060	Organic compounds	Lipids and lipid-like molecules	Fatty Acyls	Fatty acids and conjugates	6439848	5598-38-9
meta_402	9-Hydroperoxy-10E,12,15Z-octadecatrienoic acid	51758.5	35564.4	47189.6	37427.5	35570.1	41595.8	52878.1	38259.9	32315	--	--	LMFA02000108	9-HpOTrE	9-hydroperoxy-10E,12,15Z-octadecatrienoic acid	-	Fatty Acyls [FA]	Octadecanoids [FA02]	Other Octadecanoids [FA0200]	--	--	--	--	--	--	--
meta_403	13(s)-hydroperoxy-(9z,11e,15z)-octadecatrienoic acid	327952	536450	640976	440982	312892	356594	363466	300347	347248	--	--	--	--	--	--	--	--	--	--	--	--	--	--	--	--
meta_404	9-Hydroxy-12-oxo-10(E),15(Z)-octadecadienoic acid	114078	137420	71840.1	51638	36999.1	50962.9	14103.6	21355	11044.8	C21923	Biosynthesis of secondary metabolites(ko01110);;alpha-Linolenic acid metabolism(ko00592)	--	--	--	--	--	--	--	--	--	--	--	--	--	--
meta_405	13-Hydroxy-9Z,11E-octadecadienoic acid	1676.8	1345.38	2068.85	8627.31	4133.59	1907.26	4685.98	6414.05	3072.08	C14762	Linoleic acid metabolism(ko00591)	LMFA02000154	Coriolic acid	13-hydroxy-9Z,11E-octadecadienoic acid	13-hydroxy-cis-9,trans-11-octadecadienoic acid; Artemesic acid; alpha-Artemisolic acid; a-Artemisolic acid	Fatty Acyls [FA]	Octadecanoids [FA02]	Other Octadecanoids [FA0200]	--	--	--	--	--	--	--
meta_406	2-(Dimethylamino)guanosine	1.25322e+06	906396	1.16875e+06	1.06494e+06	940390	1.04065e+06	1.05955e+06	1.01831e+06	1.26957e+06	--	--	--	--	--	--	--	--	--	--	--	--	--	--	--	--
meta_407	N6-(2-Hydroxyethyl)adenosine	1.16761e+06	785861	1.04667e+06	1.08736e+06	882059	1.03145e+06	1.10593e+06	881889	1.15536e+06	--	--	--	--	--	--	--	--	--	--	--	--	--	--	--	--
meta_408	L-Phenylalanyl-L-phenylalanine	6470.31	9707.39	5986.42	44628.4	33276.2	64823.6	3850.68	9518.64	11177.1	--	--	--	--	--	--	--	--	--	HMDB0013302	Organic compounds	Organic acids and derivatives	Carboxylic acids and derivatives	Amino acids, peptides, and analogues	6993089	2577-40-4
meta_409	9-Hydroperoxy-9Z,11E-Octadecadienoic Acid	56851.3	37062.3	23486.5	143998	204283	129733	258632	141913	103004	--	--	--	--	--	--	--	--	--	--	--	--	--	--	--	--
meta_410	5S,8R-DiHODE; (5S,8R,9Z,12Z)-5,8-Dihydroxyoctadeca-9,12-dienoate	20384	17167.1	15951.1	28466	23044.9	29765.8	26471.5	22722.5	21667.9	--	--	--	--	--	--	--	--	--	--	--	--	--	--	--	--
meta_411	9-Hydroxy-13-oxo-10-octadecenoic Acid	529126	628657	444691	2.69378e+06	1.91183e+06	1.92474e+06	236137	835349	215971	--	--	LMFA02000172	9-hydroxy-13-oxo-10-octadecenoic acid	9-hydroxy-13-oxo-10-octadecenoic acid	-	Fatty Acyls [FA]	Octadecanoids [FA02]	Other Octadecanoids [FA0200]	--	--	--	--	--	--	--
meta_412	13S-Hydroperoxy-9Z,11E-octadecadienoic acid	1.33652e+06	1.24938e+06	1.4685e+06	2.59582e+06	1.88244e+06	1.89042e+06	1.34072e+06	1.07417e+06	691860	C04717	Linoleic acid metabolism(ko00591);;Metabolic pathways(ko01100)	LMFA02000034	13S-HpODE	13S-hydroperoxy-9Z,11E-octadecadienoic acid	13-HpODE	Fatty Acyls [FA]	Octadecanoids [FA02]	Other Octadecanoids [FA0200]	HMDB0003871	Organic compounds	Lipids and lipid-like molecules	Fatty Acyls	Lineolic acids and derivatives	5280720	33964-75-9
meta_413	13-Hydroperoxy-9Z,11E-octadecadienoic acid	8968.85	8693.02	5022.49	21131	24451.2	12109.5	25556.3	20322.4	16404	--	--	--	--	--	--	--	--	--	--	--	--	--	--	--	--
meta_414	7S,8S-DiHODE; (9Z,12Z)-(7S,8S)-Dihydroxyoctadeca-9,12-dienoic acid	10491.6	19192.7	10737.2	41790	30316.7	10074.2	27400.2	21783.1	18329.9	--	--	--	--	--	--	--	--	--	--	--	--	--	--	--	--
meta_415	9-Hydroxy-12-oxo-15(Z)-octadecenoic acid	13416.2	13684.5	21588.7	9.21229	7.87084	8.19192	12.1665	11.3329	11.7996	C21924	Biosynthesis of secondary metabolites(ko01110);;alpha-Linolenic acid metabolism(ko00592)	--	--	--	--	--	--	--	--	--	--	--	--	--	--
meta_416	Ricinoleic acid methyl ester	15475.7	74052.1	53919.3	362033	343886	283013	36838.7	35435.5	14563.3	--	--	--	--	--	--	--	--	--	--	--	--	--	--	--	--
meta_417	Arachidic acid	9.1985e+06	4.03937e+06	3.05898e+06	3.55134e+06	3.06744e+06	4.11007e+06	648432	4.37891e+06	603324	C06425	Biosynthesis of unsaturated fatty acids(ko01040)	LMFA01010020	Arachidic acid	Eicosanoic acid	Icosanoic acid; Eicosanoate; Arachidate; n-Eicosanoic acid; C20:0; Arachic acid	Fatty Acyls [FA]	Fatty Acids and Conjugates [FA01]	Straight chain fatty acids [FA0101]	HMDB0002212	Organic compounds	Lipids and lipid-like molecules	Fatty Acyls	Fatty acids and conjugates	10467	506-30-9
meta_418	Alnusdiol	6068.95	7937.76	10461	17501.3	14478.8	15769.4	31961.3	30729.8	24119.6	--	--	--	--	--	--	--	--	--	--	--	--	--	--	--	--
meta_419	12,13-DHOME; (9Z)-12,13-Dihydroxyoctadec-9-enoic acid	18451.3	10269.7	10007.2	16286.3	10040.6	12748.5	19068.9	15857.3	16920.6	--	--	--	--	--	--	--	--	--	--	--	--	--	--	--	--
meta_420	Hydroxy ricinoleic acid	619958	853473	1.37139e+06	114550	69980.5	119611	157096	77368.5	67745.2	--	--	--	--	--	--	--	--	--	--	--	--	--	--	--	--
meta_421	Dibutyl sebacate	56876	26575.2	32123.5	271015	172345	213418	29218.4	46520.3	38781.2	--	--	--	--	--	--	--	--	--	HMDB0041220	Organic compounds	Lipids and lipid-like molecules	Fatty Acyls	Fatty acid esters	7986	109-43-3
meta_422	4-Hydroxysphinganine	1.38797e+08	1.18196e+08	1.22974e+08	4.13141e+07	3.77529e+07	6.68042e+07	3.24953e+07	3.48903e+07	2.45195e+07	C12144	Metabolic pathways(ko01100)	LMSP01030001	Phytosphingosine	4R-hydroxysphinganine	4-hydroxysphinganine	Sphingolipids [SP]	Sphingoid bases [SP01]	4-Hydroxysphinganines (Phytosphingosines) [SP0103]	--	--	--	--	--	--	--
meta_423	Myricetin	7.40819	7.08799	8.51029	33958.6	45752.3	64629.7	25410.3	16272.8	11.7996	C10107	Biosynthesis of secondary metabolites(ko01110)	LMPK12110001	Myricetin	-	-	Polyketides [PK]	Flavonoids [PK12]	Flavones and Flavonols [PK1211]	--	--	--	--	--	--	--
meta_424	Quercetagetin	7.40819	7.08799	8.51029	33958.6	45752.3	64629.7	25410.3	16272.8	11.7996	--	--	LMPK12112983	Quercetagetin	-	-	Polyketides [PK]	Flavonoids [PK12]	Flavones and Flavonols [PK1211]	HMDB0029308	Organic compounds	Phenylpropanoids and polyketides	Flavonoids	O-methylated flavonoids	386331	1251-84-9
meta_425	2-(Dodecylamino)-3-phenyl-1-propanol	1.54444e+06	1.22772e+06	1.14397e+06	185730	176762	333348	119887	164315	105447	--	--	--	--	--	--	--	--	--	--	--	--	--	--	--	--
meta_426	S-(Methyl)glutathione	122869	116534	107892	49439.3	41303.5	27519.4	90869.9	96562.7	72353.5	--	--	--	--	--	--	--	--	--	--	--	--	--	--	--	--
meta_427	Uridine 5'-monophosphate	2900.8	7355.36	1629.15	30468.1	23288.1	45002.8	2329.07	1046.81	3343.47	C00105	Pyrimidine metabolism(ko00240);;Metabolic pathways(ko01100)	--	--	--	--	--	--	--	--	--	--	--	--	--	--
meta_428	Ethyl 9-Hydroxy-10,12-octadecadienoic acid	8574.57	4138.28	4613.05	4776.88	1769.63	3094.27	2973.08	2254.62	4154.49	--	--	--	--	--	--	--	--	--	--	--	--	--	--	--	--
meta_429	N-Oleoylethanolamine	57794.6	21862.5	22020.9	23365.4	11264.9	16519.5	8941.27	12524.4	12411.6	--	--	--	--	--	--	--	--	--	HMDB0002088	Organic compounds	Organic nitrogen compounds	Organonitrogen compounds	Amines	5283454	111-58-0
meta_430	Cis-4,7,10,13,16,19-Docosahexaenoic Acid	4638.6	3457.84	5428.24	9882.33	8822.34	3068.15	12.1665	6055.3	12033.6	--	--	--	--	--	--	--	--	--	--	--	--	--	--	--	--
meta_431	2-Amino-1,3-eicosanediol	1.54066e+06	530693	749643	2.0394e+06	1.51828e+06	751855	2.99052e+06	1.35731e+06	1.22511e+06	--	--	--	--	--	--	--	--	--	--	--	--	--	--	--	--
meta_432	9,10,11-Trihydroxy-12-octadecenoic acid	255187	333112	540044	484249	425611	267603	353125	693965	305320	--	--	--	--	--	--	--	--	--	--	--	--	--	--	--	--
meta_433	9,10-Dihydroxy-12,13-epoxyoctadecanoic acid	153308	151155	392381	46217	48570.1	32688.5	154744	71647.9	78835.4	C14837	Linoleic acid metabolism(ko00591)	--	--	--	--	--	--	--	--	--	--	--	--	--	--
meta_434	Monopalmitin	481656	440542	546446	482683	419953	377766	602889	452548	510816	--	--	--	--	--	--	--	--	--	HMDB0011564	Organic compounds	Lipids and lipid-like molecules	Glycerolipids	Monoradylglycerols	3084463	32899-41-5
meta_435	9,10,18-Trihydroxystearic acid	6844.51	8332.32	7201.31	9186.5	7937.13	5351.87	8038.24	11299.5	5773.26	C19621	Cutin, suberine and wax biosynthesis(ko00073)	--	--	--	--	--	--	--	HMDB0034295	Organic compounds	Lipids and lipid-like molecules	Fatty Acyls	Fatty acids and conjugates	5282938	17705-68-9
meta_436	β-Nicotinamide mononucleotide	12381.6	21968	724.368	66516.8	45964	200957	17150.7	35318.4	13206.3	C00455	Nicotinate and nicotinamide metabolism(ko00760);;Metabolic pathways(ko01100)	--	--	--	--	--	--	--	HMDB0000229	Organic compounds	Nucleosides, nucleotides, and analogues	Pyridine nucleotides	Nicotinamide nucleotides	14181	75414-16-3
meta_437	20-Carboxyarachidonic Acid	8789.4	6347.29	4471.31	9449.15	9187.02	7880.45	12.1665	11.3329	11.7996	--	--	--	--	--	--	--	--	--	--	--	--	--	--	--	--
meta_438	Riboprine	6791.42	6459.13	2859.27	80302.5	37358.5	66695	72345.8	57455.3	42753.7	--	--	--	--	--	--	--	--	--	--	--	--	--	--	--	--
meta_439	Docosanoic acid (Behenic acid)	11605.3	12444.1	14648.1	6485.66	4067.74	6904.61	5951.56	3589.39	11.7996	--	--	--	--	--	--	--	--	--	--	--	--	--	--	--	--
meta_440	D-Maltose*	7.40819	5545.41	10345.7	33966.7	12914.3	17514.3	7657.7	11700.6	5360.41	--	--	--	--	--	--	--	--	--	--	--	--	--	--	--	--
meta_441	Isomaltulose*	7.40819	6005.73	6372.32	30796.7	8252.58	7017.29	9031.43	5227.75	867.857	--	--	--	--	--	--	--	--	--	--	--	--	--	--	--	--
meta_442	Cocamidopropyl betaine	14480.5	8111.02	10539.5	14009.8	12846.1	20307.8	19091.9	29332.1	12374.5	--	--	--	--	--	--	--	--	--	--	--	--	--	--	--	--
meta_443	Guanosine 3',5'-cyclic monophosphate	69189.2	56628.3	55242.2	474648	230922	501373	55020.8	39720.6	45252.6	C00942	Metabolic pathways(ko01100);;Purine metabolism(ko00230)	--	--	--	--	--	--	--	HMDB0001314	Organic compounds	Nucleosides, nucleotides, and analogues	Purine nucleotides	Cyclic purine nucleotides	24316	7665-99-8
meta_444	Adenosine 5'-monophosphate	91565.2	81630	28327.9	84334.4	52023.6	137433	9095.24	57481.8	9430.59	C00020	Purine metabolism(ko00230);;Metabolic pathways(ko01100);;Biosynthesis of secondary metabolites(ko01110)	--	--	--	--	--	--	--	HMDB0000045	Organic compounds	Nucleosides, nucleotides, and analogues	Purine nucleotides	Purine ribonucleotides	6083	61-19-8
meta_445	1-α-Linolenoyl-glycerol*	11187.2	6190.65	9716.86	28947.1	7332.47	8174.99	4465.63	6660.48	16779	--	--	--	--	--	--	--	--	--	--	--	--	--	--	--	--
meta_446	2-α-Linolenoyl-glycerol*	6815.04	5001.68	9260.33	45954	8866.94	14081.9	2729.48	2010.71	4969.45	--	--	--	--	--	--	--	--	--	--	--	--	--	--	--	--
meta_447	Cryptochlorogenic acid (4-O-caffeoylquinic acid)*	264612	26512.2	57644.9	46660.3	56602.7	35092.4	76581.1	39632.5	43938.9	--	--	--	--	--	--	--	--	--	--	--	--	--	--	--	--
meta_448	Chlorogenic acid (3-O-caffeoylquinic acid)*	332866	29783.7	44663.9	103710	75360.7	60176	26497.2	70072.7	60065	--	--	--	--	--	--	--	--	--	--	--	--	--	--	--	--
meta_449	scopoletin-7-O-glucoside (Scopolin)	3451.39	2636.97	3050.56	19858.6	1974.36	8.19192	7776.26	6626.61	19347.3	--	--	--	--	--	--	--	--	--	--	--	--	--	--	--	--
meta_450	2-Linoleoylglycerol*	134113	188871	120657	676285	560106	478763	97107.3	426672	61682.8	--	--	--	--	--	--	--	--	--	--	--	--	--	--	--	--
meta_451	1-Linoleoylglycerol*	179048	114762	126926	196621	161824	172995	82790	150262	61205.6	--	--	--	--	--	--	--	--	--	--	--	--	--	--	--	--
meta_452	1-O-Feruloyl-D-Glucose	3451.39	2636.97	3050.56	19858.6	1974.36	8.19192	7776.26	6626.61	19347.3	--	--	--	--	--	--	--	--	--	--	--	--	--	--	--	--
meta_453	Tetracosanoic Acid (Lignoceric acid)	14463.3	23310	21062	10570.6	9755.47	12282.4	7987.55	12719.3	11.7996	--	--	--	--	--	--	--	--	--	--	--	--	--	--	--	--
meta_454	Tangeretin (4',5,6,7,8-Pentamethoxyflavone)	3801.47	2259.89	5152.41	9931.47	3413.85	2694.69	4771.28	25967.5	3845.21	--	--	--	--	--	--	--	--	--	--	--	--	--	--	--	--
meta_455	Riboflavin (Vitamin B2)	8.04612e+06	5.657e+06	7.96034e+06	6.99981e+06	5.99697e+06	7.3872e+06	6.17961e+06	5.8984e+06	7.00316e+06	--	--	--	--	--	--	--	--	--	--	--	--	--	--	--	--
meta_456	RvD3 [4S,11R,17S-trihydroxy-5Z,7E,9E,13Z,15E,19Z-docosahexaenoic acid]	7.40819	7.08799	8.51029	26520.1	65183.7	15024.9	18709.3	17899.7	9302.11	--	--	--	--	--	--	--	--	--	--	--	--	--	--	--	--
meta_457	Sphingosine 1-phosphate	12345.3	24922.2	8260.18	6794.48	7757.32	29186.9	2906.3	2727.71	1312.77	C06124	Metabolic pathways(ko01100);;Sphingolipid metabolism(ko00600)	--	--	--	--	--	--	--	HMDB0000277	Organic compounds	Lipids and lipid-like molecules	Sphingolipids	Phosphosphingolipids	5283560	26993-30-6
meta_458	Succinyladenosine	1.66898e+07	1.47186e+07	7.01551e+06	3.33894e+06	5.58978e+06	9.65646e+06	1.23948e+06	690779	1.07068e+06	--	--	--	--	--	--	--	--	--	--	--	--	--	--	--	--
meta_459	Diisooctyl Phthalate	1.30623e+07	3.37758e+06	2.92414e+06	8.70889e+06	2.22316e+07	2.21045e+07	1.67235e+07	3.58838e+06	6.96541e+06	--	--	--	--	--	--	--	--	--	--	--	--	--	--	--	--
meta_460	Bis(2-ethylhexyl)phthalate	1.31331e+07	3.27591e+06	2.69407e+06	8.49455e+06	2.17253e+07	2.16986e+07	1.83538e+07	3.72236e+06	6.62099e+06	--	--	--	--	--	--	--	--	--	--	--	--	--	--	--	--
meta_461	δ-Tocotrienol	4747.74	51904.5	4277.75	4511.26	15523.9	3647.23	12.1665	11.3329	11.7996	C14156	Biosynthesis of secondary metabolites(ko01110);;Metabolic pathways(ko01100);;Ubiquinone and other terpenoid-quinone biosynthesis(ko00130)	--	--	--	--	--	--	--	HMDB0030008	Organic compounds	Lipids and lipid-like molecules	Prenol lipids	Quinone and hydroquinone lipids	5282350	25612-59-3
meta_462	1-O-Caffeoyl-3-O-p-coumaroylglycerol	4387.62	13843.6	16904.3	19215.8	36528.6	19954.6	12.1665	11.3329	11.7996	--	--	--	--	--	--	--	--	--	--	--	--	--	--	--	--
meta_463	Nobiletin (5,6,7,8,3',4'-Hexamethoxyflavone)	3131.11	2679.73	3357.12	12464.2	1115.91	2356.09	13625.1	51919.8	6613.12	--	--	--	--	--	--	--	--	--	--	--	--	--	--	--	--
meta_464	LysoPE 14:0(2n isomer)*	12654	96286.4	4143.38	143650	57114.3	108252	7626.34	27525.1	11.7996	--	--	--	--	--	--	--	--	--	--	--	--	--	--	--	--
meta_465	LysoPE 14:0*	13923.3	96530.5	2156.98	133148	57325.1	101452	11771.7	28095.5	11.7996	--	--	--	--	--	--	--	--	--	--	--	--	--	--	--	--
meta_466	Taraxerol	115082	106493	153507	331663	251080	169509	173048	134811	196331	C08637	Sesquiterpenoid and triterpenoid biosynthesis(ko00909);;Biosynthesis of secondary metabolites(ko01110)	--	--	--	--	--	--	--	--	--	--	--	--	--	--
meta_467	Adenosine 5'-diphosphate	7542.69	8166.15	4435.09	16958.8	7787.15	27398.3	7947	7752.97	4946.37	C00008	Biosynthesis of secondary metabolites(ko01110);;Metabolic pathways(ko01100);;Oxidative phosphorylation(ko00190);;Purine metabolism(ko00230)	--	--	--	--	--	--	--	HMDB0001341	Organic compounds	Nucleosides, nucleotides, and analogues	Purine nucleotides	Purine ribonucleotides	6022	58-64-0
meta_468	1-O-Feruloyl-3-O-caffeoylglycerol	9222.37	14181.5	13171.1	80215.5	24761.7	107997	23552.9	43607.8	46656.7	--	--	--	--	--	--	--	--	--	--	--	--	--	--	--	--
meta_469	Apigenin-6-C-glucoside (Isovitexin)*	4951.63	9682.19	21751.4	66832.1	8486.08	9998.7	14228	41459.6	74890.4	--	--	--	--	--	--	--	--	--	--	--	--	--	--	--	--
meta_470	Apigenin-8-C-Glucoside (Vitexin)*	12893.5	30072.8	39585.1	97891.9	27260.2	8329.36	15396	49905.1	164250	--	--	--	--	--	--	--	--	--	--	--	--	--	--	--	--
meta_471	Butin-7-O-glucoside	6678.98	31910.1	92706.4	104099	41719.8	16758.9	53986.6	88629.7	257925	--	--	--	--	--	--	--	--	--	--	--	--	--	--	--	--
meta_472	Naringenin-7-O-glucoside (Prunin)	5821.19	30809.9	86400.3	71170.1	30225.8	9975.94	50105.5	78754.9	238285	--	--	--	--	--	--	--	--	--	--	--	--	--	--	--	--
meta_473	6-O-Caffeoylarbutin	8134.44	29711.3	93572.5	97017.7	41155.7	13460.2	58388.2	92285.2	270498	--	--	--	--	--	--	--	--	--	--	--	--	--	--	--	--
meta_474	PA(18:1/0:0)	28461.4	68229.8	12112	77742.5	97030	70710.8	12.1665	11.3329	11.7996	--	--	LMGP10050008	PA(18:1(9Z)/0:0)	1-(9Z-octadecenoyl)-sn-glycero-3-phosphate	9-Octadecenoic acid (Z)-, 2-hydroxy-3-(phosphonooxy)propyl ester, (R)-; 1-Oleoyl-sn-glycero-3-phosphate; 1-Oleoyl-sn-glycerol 3-phosphate; PA(18:1/0:0); LPA(18:1); LPA(18:1)	Glycerophospholipids [GP]	Glycerophosphates [GP10]	Monoacylglycerophosphates [GP1005]	--	--	--	--	--	--	--
meta_475	Ganoderone A	93516	534923	32778.8	55393.5	403048	70495.1	45681	70456.7	185319	--	--	--	--	--	--	--	--	--	--	--	--	--	--	--	--
meta_476	LysoPE 15:0	427765	2.0971e+06	95598.9	1.61676e+06	814649	1.30734e+06	47008.5	156583	13895.9	--	--	--	--	--	--	--	--	--	--	--	--	--	--	--	--
meta_477	LysoPE 15:0(2n isomer)	23223	95924.1	10420.4	41815.6	33631.2	44935.4	12.1665	6983.84	11.7996	--	--	--	--	--	--	--	--	--	--	--	--	--	--	--	--
meta_478	Epicatechin gallate*	31050.2	61806.5	94235.4	950053	60797.9	48677.3	80178.3	85703.3	98981.2	--	--	--	--	--	--	--	--	--	--	--	--	--	--	--	--
meta_479	Catechin gallate*	6883.11	105532	95457.1	1.39351e+06	77406.2	70861	108180	120864	114549	--	--	--	--	--	--	--	--	--	--	--	--	--	--	--	--
meta_480	Myricadoil	19196.3	13917.7	19333.5	51235.7	22380.3	38902.5	41729.6	34522.6	31592.6	--	--	--	--	--	--	--	--	--	--	--	--	--	--	--	--
meta_481	Betulin	75406.3	71869	81717.7	167019	103764	154154	109358	100964	91897.5	--	--	LMPR0106140005	Betulin	Lup-20(29)-ene-3beta,28-diol	-	Prenol Lipids [PR]	Isoprenoids [PR01]	C30 isoprenoids (triterpenes) [PR0106]	--	--	--	--	--	--	--
meta_482	Menatetrenone (Vitamin K2)	565640	420333	921806	1.81431e+06	829132	1.12238e+06	818316	1.40541e+06	961113	--	--	--	--	--	--	--	--	--	--	--	--	--	--	--	--
meta_483	Baicalin	7.40819	7.08799	8.51029	9.21229	6787.37	4577.55	2010.71	2840.03	50486.3	--	--	LMPK12111081	Baicalin	-	Baicalein 7-glucuronide	Polyketides [PK]	Flavonoids [PK12]	Flavones and Flavonols [PK1211]	--	--	--	--	--	--	--
meta_484	Apigenin-7-O-glucuronide	7.40819	7.08799	8.51029	9.21229	6787.37	4577.55	2010.71	2840.03	50486.3	--	--	--	--	--	--	--	--	--	HMDB0240480	Organic compounds	Organic acids and derivatives	Carboxylic acids and derivatives	Amino acids, peptides, and analogues	5319484	_
meta_485	Kaempferol-3-O-galactoside (Trifolin)	190349	11236.8	25616	15590.3	5242.5	5415.32	6776.31	14761.7	12775.5	--	--	--	--	--	--	--	--	--	--	--	--	--	--	--	--
meta_486	Vitamin K1	18215.9	14770.6	19340.1	22392	17917.5	16784.3	22931.1	23156.9	24960	C02059	Biosynthesis of secondary metabolites(ko01110);;Ubiquinone and other terpenoid-quinone biosynthesis(ko00130);;Metabolic pathways(ko01100)	LMPR02030028	phylloquinone	2-methyl-3-[(2E,7R,11R)-3,7,11,15-tetramethylhexadec-2-en-1-yl]naphthalene-1,4-dione	2-Methyl-3-phytyl-1,4-naphthoquinone; PHYLLOQUINONE; Phylloquinone; Phytonadione; Vitamin K1	Prenol Lipids [PR]	Quinones and hydroquinones [PR02]	Vitamin K [PR0203]	HMDB0003555	Organic compounds	Lipids and lipid-like molecules	Prenol lipids	Quinone and hydroquinone lipids	5284607	84-80-0
meta_487	LysoPE 16:1*	21126.5	60625.1	12084.6	444524	262405	453377	46428.6	359644	18914.7	--	--	--	--	--	--	--	--	--	--	--	--	--	--	--	--
meta_488	LysoPE 16:1(2n isomer)*	23751.5	64082.5	17763.8	399854	251823	392202	48652.3	354594	18819	--	--	--	--	--	--	--	--	--	--	--	--	--	--	--	--
meta_489	Ganoderic Acid S	30216.4	142595	28988.9	64901.6	78611.3	61257.4	249183	267129	206427	--	--	--	--	--	--	--	--	--	--	--	--	--	--	--	--
meta_490	LysoPE 16:0(2n isomer)*	2.95891e+06	1.05713e+07	1.915e+06	6.35617e+06	3.54949e+06	6.46825e+06	808813	2.04018e+06	269908	--	--	--	--	--	--	--	--	--	--	--	--	--	--	--	--
meta_491	LysoPE 16:0*	2.69288e+06	1.1425e+07	1.98082e+06	6.36191e+06	3.74031e+06	6.4242e+06	841378	2.00643e+06	288538	--	--	--	--	--	--	--	--	--	--	--	--	--	--	--	--
meta_492	Lucialdehyde C	7.40819	48160.5	8.51029	6231.71	43324.6	8939.57	23600.2	11384.8	19743.3	--	--	--	--	--	--	--	--	--	HMDB0040454	Organic compounds	Benzenoids	Benzene and substituted derivatives	Benzyl alcohols	27641	252351-96-5
meta_493	Ganoderic Acid 24	27329.6	135554	7293.51	11817.3	104822	17824.7	62286.9	64168.2	47885.2	--	--	--	--	--	--	--	--	--	--	--	--	--	--	--	--
meta_494	Ursonic acid	7.40819	21969.6	8.51029	9.21229	24329.6	16968.2	10394.1	33642.4	20414.5	--	--	--	--	--	--	--	--	--	--	--	--	--	--	--	--
meta_495	Moronic acid	3657.83	3770.97	1697.14	4537.87	20572.6	4742.76	3343.48	12982.5	14349.6	--	--	LMPR0106150002	Moronic acid	3-oxoolean-18-en-28-oic acid	-	Prenol Lipids [PR]	Isoprenoids [PR01]	C30 isoprenoids (triterpenes) [PR0106]	--	--	--	--	--	--	--
meta_496	Ganoderiol F	356359	195786	191595	35480.6	171348	97665.9	12.1665	11.3329	11.7996	--	--	--	--	--	--	--	--	--	--	--	--	--	--	--	--
meta_497	Flavin Single Nucleotide(FMN)	424259	409260	157081	246500	240419	433407	60591.7	54432	17713.7	--	--	--	--	--	--	--	--	--	--	--	--	--	--	--	--
meta_498	Lucidenic Acid F	6.75577e+06	7.6292e+06	4.58383e+06	7.15068e+06	1.33551e+07	1.28932e+07	2.3434e+07	1.21013e+07	7.41851e+06	--	--	--	--	--	--	--	--	--	--	--	--	--	--	--	--
meta_499	24,30-Dihydroxy-12(13)-enolupinol	118893	173821	170395	119135	171785	187431	100815	244766	101386	--	--	--	--	--	--	--	--	--	--	--	--	--	--	--	--
meta_500	Betulinic acid	25659.5	41260.8	50564.4	17651.8	28363.9	37376.1	37107.7	31115.1	28180	--	--	LMPR0106140004	Betulinic acid	3beta-Hydroxy-lup-20(29)-en-28-oic acid	-	Prenol Lipids [PR]	Isoprenoids [PR01]	C30 isoprenoids (triterpenes) [PR0106]	--	--	--	--	--	--	--
meta_501	ganodermatriol	2.13841e+06	6.45149e+06	557821	1.61338e+06	9.48524e+06	2.19134e+06	1.51134e+07	1.18918e+07	8.75894e+06	--	--	--	--	--	--	--	--	--	HMDB0035315	Organic compounds	Lipids and lipid-like molecules	Prenol lipids	Tetraterpenoids	131751704	105300-28-5
meta_502	ganodermanondiol	14692.9	42734.3	8.51029	22522	209408	33056.2	576420	470794	288329	--	--	--	--	--	--	--	--	--	--	--	--	--	--	--	--
meta_503	α-Boswellic acid	89186.4	39658.9	74076.4	36041.6	41295.7	42710	12.1665	11.3329	11.7996	--	--	--	--	--	--	--	--	--	--	--	--	--	--	--	--
meta_504	Mangiferolic acid	28967.7	30553.2	49415.5	17039.7	31946	38132.5	31244.8	36155.8	25567	--	--	--	--	--	--	--	--	--	--	--	--	--	--	--	--
meta_505	3,4-Open loop-lupine-4(23),20(29)-diene-24-hydroxy-3-carboxylic acid	118893	173821	170395	119135	171785	187431	100815	244766	101386	--	--	--	--	--	--	--	--	--	--	--	--	--	--	--	--
meta_506	Epigallocatechin-3-gallate*	18807.7	99287	109168	3.37385e+06	82503.9	82029.4	122933	102136	116206	--	--	--	--	--	--	--	--	--	--	--	--	--	--	--	--
meta_507	Gallocatechin 3-O-gallate	101270	435384	579504	8.25769e+06	300806	230730	489768	422919	723614	--	--	LMPK12020120	Gallocatechin 3-O-gallate	-	-	Polyketides [PK]	Flavonoids [PK12]	Flavans, Flavanols and Leucoanthocyanidins [PK1202]	HMDB0041598	Organic compounds	Phenylpropanoids and polyketides	Flavonoids	Flavans	5276890	5127-64-0
meta_508	Ganoderic Acid C	403582	519998	401657	405167	855167	799350	1.84808e+06	825313	626084	--	--	--	--	--	--	--	--	--	HMDB0035627	Organic compounds	Lipids and lipid-like molecules	Prenol lipids	Triterpenoids	14109405	95311-97-0
meta_509	Lucidenic Acid A	128697	149242	101670	181318	326430	346846	676387	366532	287188	--	--	--	--	--	--	--	--	--	--	--	--	--	--	--	--
meta_510	Acacetin-7-O-glucuronide	7.40819	7.08799	8.51029	19625.3	16244.5	18157.9	16597.8	17914.8	24666.3	--	--	--	--	--	--	--	--	--	--	--	--	--	--	--	--
meta_511	Luteolin-7-O-glucuronide	7.40819	7.08799	8.51029	5721.35	11348	7232.1	12.1665	10680.3	102739	--	--	--	--	--	--	--	--	--	--	--	--	--	--	--	--
meta_512	Scutellarein-7-O-glucuronide (Scutellarin)	3454.77	4411.96	3942.35	19094	10890.6	8054.84	5643.88	5843.88	86455.3	--	--	--	--	--	--	--	--	--	--	--	--	--	--	--	--
meta_513	Lucidenic acid M	23682.3	34624	25632.1	18915.9	14715.8	18147.8	39280.1	22124.4	19490.2	--	--	--	--	--	--	--	--	--	--	--	--	--	--	--	--
meta_514	Quercetin-5-O-β-D-glucoside*	80955.9	85410.3	274041	261138	84298.4	77159.7	65527.2	105652	146734	--	--	--	--	--	--	--	--	--	--	--	--	--	--	--	--
meta_515	Isoquercitrin	108769	56388.9	263999	257514	100467	95809.1	61237.8	115932	177505	C05623	Biosynthesis of secondary metabolites(ko01110);;Metabolic pathways(ko01100)	LMPK12112086	Isoquercitrin	-	Hirsutrin	Polyketides [PK]	Flavonoids [PK12]	Flavones and Flavonols [PK1211]	HMDB0037362	Organic compounds	Phenylpropanoids and polyketides	Flavonoids	Flavonoid glycosides	5280804	482-35-9
meta_516	6-Hydroxykaempferol-7-O-glucoside	80724.6	76492	291912	281876	108250	90676.4	75395.5	97401.3	148635	--	--	--	--	--	--	--	--	--	--	--	--	--	--	--	--
meta_517	Isohyperoside*	84568.6	77054.3	279951	252877	94301.4	113140	71841.6	119451	174476	--	--	--	--	--	--	--	--	--	--	--	--	--	--	--	--
meta_518	6-HydroxyLuteolin 5-glucoside	1.21848e+06	51924.2	98691	123015	45720	46410	37629.5	38972.6	36549.8	--	--	LMPK12111175	6-Hydroxyluteolin 5-glucoside	-	-	Polyketides [PK]	Flavonoids [PK12]	Flavones and Flavonols [PK1211]	--	--	--	--	--	--	--
meta_519	Quercetin-3-O-galactoside (Hyperin)*	102480	57161.5	261058	241546	91537.9	91103.3	61843.5	102725	141935	--	--	--	--	--	--	--	--	--	--	--	--	--	--	--	--
meta_520	LysoPE 17:1(2n isomer)	25761.6	35178.5	10613.3	255866	147535	227098	19444.7	40575.6	6009.51	--	--	--	--	--	--	--	--	--	--	--	--	--	--	--	--
meta_521	LysoPE 17:1	40501.4	44636.2	14675.5	430439	330295	293571	24850.7	42906.4	9701.2	--	--	--	--	--	--	--	--	--	--	--	--	--	--	--	--
meta_522	Ganoderic Acid DM	126474	444007	57904	120988	201660	186339	603470	474093	421768	--	--	--	--	--	--	--	--	--	HMDB0032837	Organic compounds	Lipids and lipid-like molecules	Prenol lipids	Triterpenoids	131751329	173075-45-1
meta_523	Ganoderic Acid TR	1.19626e+06	1.70159e+06	554275	896417	1.78659e+06	969286	1.35223e+06	960968	1.03579e+06	--	--	--	--	--	--	--	--	--	--	--	--	--	--	--	--
meta_524	Lucidenic Acid D1	888077	1.96503e+06	490155	629107	2.25884e+06	714463	2.78855e+06	2.34151e+06	1.63634e+06	--	--	--	--	--	--	--	--	--	--	--	--	--	--	--	--
meta_525	11-Keto-ursolic acid	929645	1.94676e+06	512367	661453	2.19159e+06	702658	2.87318e+06	2.29441e+06	1.65076e+06	--	--	--	--	--	--	--	--	--	--	--	--	--	--	--	--
meta_526	7-O-Ganoderic Acid Z	123931	186989	60976.2	107385	142891	60460.9	456486	328352	190379	--	--	--	--	--	--	--	--	--	--	--	--	--	--	--	--
meta_527	Ganoderic Acid Jb	26694.2	24975.7	8820.35	34015.9	223409	25768.1	394099	298421	269148	--	--	--	--	--	--	--	--	--	--	--	--	--	--	--	--
meta_528	Camaldulenic acid	952117	4.40329e+06	264755	2.85397e+06	9.11443e+06	2.01075e+06	1.98908e+07	1.83757e+07	9.63328e+06	--	--	--	--	--	--	--	--	--	--	--	--	--	--	--	--
meta_529	Hypoglycyrrhizic acid(β)	6841.13	101587	2400.38	19174.9	65155.7	18373.6	83003.6	67673.9	52825.3	--	--	--	--	--	--	--	--	--	--	--	--	--	--	--	--
meta_530	Semimoronic acid	5746.2	8762.33	5346.17	9.21229	7.87084	8.19192	12.1665	11.3329	11.7996	--	--	--	--	--	--	--	--	--	--	--	--	--	--	--	--
meta_531	Ambolic acid	13236	26280.7	10305	21711.3	13228.3	38375.5	40823.9	30018.4	30060	--	--	--	--	--	--	--	--	--	--	--	--	--	--	--	--
meta_532	Ganodermanontriol	355799	1.17991e+06	92816.1	167224	905846	299406	308852	264989	218239	--	--	LMPR0106050005	Ganodermanontriol	3-oxo-lanosta-7,9(11)-dien-24S,25R,26-triol	-	Prenol Lipids [PR]	Isoprenoids [PR01]	C30 isoprenoids (triterpenes) [PR0106]	HMDB0035977	Organic compounds	Lipids and lipid-like molecules	Prenol lipids	Triterpenoids	75596326	106518-63-2
meta_533	Corosolic acid	119799	332765	72216.4	414482	810487	305176	1.53041e+06	1.31751e+06	732228	--	--	--	--	--	--	--	--	--	--	--	--	--	--	--	--
meta_534	16α-Hydroxytrametenolic acid	2.35926e+07	9.91531e+06	1.59067e+07	2.83298e+07	2.29627e+07	2.22857e+07	1.88404e+06	1.67538e+06	1.29202e+06	--	--	--	--	--	--	--	--	--	--	--	--	--	--	--	--
meta_535	3,24-Dihydroxy-17,21-semiacetal-12(13)oleanolic fruit	199634	377640	67139.6	475907	807364	371103	1.44659e+06	1.30757e+06	755656	--	--	--	--	--	--	--	--	--	--	--	--	--	--	--	--
meta_536	Terminic acid	52853.3	175231	154244	117887	250975	100988	1.29661e+06	1.04044e+06	682945	--	--	--	--	--	--	--	--	--	--	--	--	--	--	--	--
meta_537	2α-Hydroxyursolic acid	82193.9	224256	153280	184103	432511	118182	514209	1.17833e+06	819977	--	--	--	--	--	--	--	--	--	--	--	--	--	--	--	--
meta_538	Alphitolic acid	72390.4	204520	160911	185351	279301	120485	1.58232e+06	1.2381e+06	853212	--	--	--	--	--	--	--	--	--	--	--	--	--	--	--	--
meta_539	2ɑ-hydroxyoleanolic acid	16079.1	25460.1	48514.3	9.21229	7.87084	8.19192	12.1665	11.3329	11.7996	--	--	--	--	--	--	--	--	--	--	--	--	--	--	--	--
meta_540	2-Hydroxyoleanolic acid	93277.3	207402	107116	158124	245352	138671	1.54311e+06	1.172e+06	779662	--	--	--	--	--	--	--	--	--	--	--	--	--	--	--	--
meta_541	Maslinic acid	101212	304728	8.51029	395433	820929	299788	1.23534e+06	1.19254e+06	657025	--	--	LMPR0106180014	Maslinic acid	2alpha,3beta-dihydroxyurs-12-en-29-oic acid	-	Prenol Lipids [PR]	Isoprenoids [PR01]	C30 isoprenoids (triterpenes) [PR0106]	--	--	--	--	--	--	--
meta_542	Lucidenic Acid L	1.26433e+06	1.64591e+06	485635	155524	541750	322789	822453	462307	240449	--	--	--	--	--	--	--	--	--	--	--	--	--	--	--	--
meta_543	Lucidenic Acid B	6.17102e+06	4.9853e+06	4.42762e+06	2.32262e+06	1.88865e+06	3.1609e+06	5.02096e+06	4.26382e+06	4.39035e+06	--	--	--	--	--	--	--	--	--	HMDB0037610	Organic compounds	Lipids and lipid-like molecules	Prenol lipids	Triterpenoids	14109380	95311-95-8
meta_544	LysoPE 18:3*	11646.5	11025	18930.7	28373.9	18696.7	33835.4	9618.4	11037.6	12895.9	--	--	--	--	--	--	--	--	--	--	--	--	--	--	--	--
meta_545	LysoPE 18:3(2n isomer)*	111090	71366.6	78125.4	136946	101324	196479	18011.8	36687.2	37377	--	--	--	--	--	--	--	--	--	--	--	--	--	--	--	--
meta_546	Lucidenic Acid G	832187	1.01744e+06	505908	732111	808274	1.06113e+06	1.15961e+06	658719	523651	--	--	--	--	--	--	--	--	--	--	--	--	--	--	--	--
meta_547	LysoPE 18:2*	4.28605e+06	3.01302e+06	1.35749e+06	7.12816e+06	4.90616e+06	7.60848e+06	952539	3.14463e+06	557463	--	--	--	--	--	--	--	--	--	--	--	--	--	--	--	--
meta_548	LysoPE 18:2(2n isomer)*	4.70346e+06	3.08753e+06	2.19225e+06	9.48068e+06	5.44671e+06	8.76454e+06	1.88499e+06	7.79692e+06	618690	--	--	--	--	--	--	--	--	--	--	--	--	--	--	--	--
meta_549	Quercetin-4'-O-glucuronide*	11169.9	8506.37	3121.86	26969.5	20110	8387.07	15003.9	72725.8	5559.03	--	--	--	--	--	--	--	--	--	--	--	--	--	--	--	--
meta_550	Quercetin-5-O-glucuronide*	3125.35	6013.92	2203.13	15642.5	12841.7	9437.09	7663.92	42232.7	5026.61	--	--	--	--	--	--	--	--	--	--	--	--	--	--	--	--
meta_551	Herbacetin-3-O-glucuronide	3822.63	6969.46	4737.3	14145	10640.5	7301.92	7333.13	49980.7	4944.67	--	--	--	--	--	--	--	--	--	--	--	--	--	--	--	--
meta_552	3,4-Digalloylshikimic acid	8587.74	17139.5	18995.9	184962	13727.6	12576.4	15429.8	15348.5	18576.4	--	--	--	--	--	--	--	--	--	--	--	--	--	--	--	--
meta_553	1-O-Galloyl-2-O-p-Coumaroyl-β-D-glucose	7.40819	20049.6	11496.5	193202	13075.2	15622	11460.5	20180.1	17286.3	--	--	--	--	--	--	--	--	--	--	--	--	--	--	--	--
meta_554	Isorhamnetin-7-O-glucoside (Brassicin)	6791.58	12852.9	21654	29192.7	13781.8	7026.12	16684.3	20549.1	57782.4	--	--	--	--	--	--	--	--	--	--	--	--	--	--	--	--
meta_555	LysoPE 18:1*	660300	1.37861e+06	174348	5.35807e+06	1.54881e+06	4.50929e+06	730785	6.29556e+06	470304	--	--	--	--	--	--	--	--	--	--	--	--	--	--	--	--
meta_556	2-Amino-4-dihydroxy octadecyl galactoside	350284	232021	181316	25805.7	16703.7	39188.3	7114.4	11340.6	13690.1	--	--	--	--	--	--	--	--	--	--	--	--	--	--	--	--
meta_557	Methyl Ganoderic Acid J	151234	138074	164939	877962	564086	785815	147606	213512	147704	--	--	--	--	--	--	--	--	--	--	--	--	--	--	--	--
meta_558	LysoPE 18:0(2n isomer)	12745.4	23026.5	6424.23	52195.8	35484.4	45837.4	11485.8	38739.7	5923.64	--	--	--	--	--	--	--	--	--	--	--	--	--	--	--	--
meta_559	LysoPE 18:0	51655.7	127781	52833.8	16672.2	23891.5	53739.9	11980.9	17646.6	15112.6	--	--	--	--	--	--	--	--	--	--	--	--	--	--	--	--
meta_560	LysoPC 15:0(2n isomer)*	32929.4	30364.2	13898.3	97096.5	71545.1	87969.4	5412.59	17005.7	8039.17	--	--	--	--	--	--	--	--	--	--	--	--	--	--	--	--
meta_561	LysoPC 15:0*	38701.2	25632.5	10453.5	91288.7	67590.4	97183.5	6236.39	16065	9473.99	--	--	--	--	--	--	--	--	--	--	--	--	--	--	--	--
meta_562	LysoPG 16:0	86840.4	13281.3	10626.5	21910.9	14098.4	18279.8	10311.7	15150.8	20914	--	--	--	--	--	--	--	--	--	--	--	--	--	--	--	--
meta_563	Ceanothic acid*	16664.3	28023.5	7433.17	14629.1	29757.9	13094.3	23370.4	11.3329	11.7996	--	--	--	--	--	--	--	--	--	--	--	--	--	--	--	--
meta_564	Isoceanothic acid*	81023.4	44708.7	48675.1	22564	22198.4	21499.2	12.1665	11.3329	11.7996	--	--	--	--	--	--	--	--	--	--	--	--	--	--	--	--
meta_565	1-Oxo-Siaresinolic acid	7.40819	7.08799	8.51029	4511.98	10858.3	7218.99	20801.9	18463.8	15521.7	--	--	--	--	--	--	--	--	--	--	--	--	--	--	--	--
meta_566	Rutundic acid	4122.99	11436.9	2313.66	17019.2	17345.6	21464.7	42774.6	38395.9	35341	--	--	--	--	--	--	--	--	--	--	--	--	--	--	--	--
meta_567	2α,3α,23-trihydroxyolean-12-en-28-oic acid	392206	872768	255441	719122	1.17818e+06	831653	2.57037e+06	1.60461e+06	1.3479e+06	--	--	--	--	--	--	--	--	--	--	--	--	--	--	--	--
meta_568	MadAsiatic acid	45728.3	170561	41099	149802	240638	136459	446279	497276	347117	--	--	--	--	--	--	--	--	--	--	--	--	--	--	--	--
meta_569	2α,3α-Dihydroxyursolic acid	7.40819	7.08799	8.51029	32332.1	29869.8	23861.2	83772.8	99776.2	49395.5	--	--	--	--	--	--	--	--	--	--	--	--	--	--	--	--
meta_570	Asiatic acid	4711.28	6326.9	4381.67	73937.9	45412.1	39131.9	239220	350376	325419	--	--	--	--	--	--	--	--	--	--	--	--	--	--	--	--
meta_571	Euscaphic acid	7.40819	7.08799	8.51029	35615.7	21485.6	32283.5	88465	109934	56467.4	--	--	--	--	--	--	--	--	--	--	--	--	--	--	--	--
meta_572	Tormentic acid	18112.2	18318.5	18567.6	35694.6	22711.7	25084.6	86414.3	102534	55827.6	--	--	--	--	--	--	--	--	--	HMDB0036651	Organic compounds	Lipids and lipid-like molecules	Prenol lipids	Triterpenoids	13653335	53155-25-2
meta_573	LysoPC 16:2*	7.40819	2438.19	2764.05	8281.13	3170.64	11291.2	1360.35	2786.76	1466.03	--	--	--	--	--	--	--	--	--	--	--	--	--	--	--	--
meta_574	LysoPC 16:2(2n isomer)*	7.40819	2438.19	2764.05	8281.13	3170.64	11291.2	1360.35	2786.76	1466.03	--	--	--	--	--	--	--	--	--	--	--	--	--	--	--	--
meta_575	tricin-7-O-Glucoside	6807.88	3536.04	5660.29	43344.9	3727.37	3215.24	24703.3	15309.5	25856.7	--	--	--	--	--	--	--	--	--	--	--	--	--	--	--	--
meta_576	LysoPC 16:1*	70472.5	23807	22019.9	132022	57329.4	91139.7	23212.3	26678.9	14285.3	--	--	--	--	--	--	--	--	--	--	--	--	--	--	--	--
meta_577	LysoPC 16:1(2n isomer)*	43048.2	23314	26485	135267	56760.1	151496	31008.2	20599.5	12250.2	--	--	--	--	--	--	--	--	--	--	--	--	--	--	--	--
meta_578	1-O-Caffeoyl-4-O-galloyl-β-D-glucose	32414.1	82212.8	111173	1.87132e+06	76460	63600.3	164734	117171	148583	--	--	--	--	--	--	--	--	--	--	--	--	--	--	--	--
meta_579	LysoPC 16:0*	323985	160921	266542	853621	304077	487774	99158	217680	165285	--	--	--	--	--	--	--	--	--	--	--	--	--	--	--	--
meta_580	LysoPC 16:0(2n isomer)*	270728	156503	234752	786064	308135	458165	88405.5	233257	153801	--	--	--	--	--	--	--	--	--	--	--	--	--	--	--	--
meta_581	Ganoderic Acid GS-1	84404	237227	8.51029	76564.4	99601.1	106486	806136	419834	344901	--	--	--	--	--	--	--	--	--	--	--	--	--	--	--	--
meta_582	Ganolucidic acid D	7.40819	7.08799	8.51029	9.21229	7.87084	8.19192	62162.5	38961.3	64968.3	--	--	--	--	--	--	--	--	--	--	--	--	--	--	--	--
meta_583	Ganoderic Acid Md	166585	110762	59610.8	120886	86830.2	74989.8	491525	418285	145082	--	--	--	--	--	--	--	--	--	--	--	--	--	--	--	--
meta_584	LysoPE 20:4(2n isomer)*	22295.4	8391.39	28295.8	23497.5	19968.3	20245.9	12.1665	11.3329	11.7996	--	--	--	--	--	--	--	--	--	--	--	--	--	--	--	--
meta_585	LysoPE 20:4*	22295.4	8391.39	28295.8	23497.5	19968.3	20245.9	12.1665	11.3329	11.7996	--	--	--	--	--	--	--	--	--	--	--	--	--	--	--	--
meta_586	2α,3α,19α-Trihydroxyursolic acid	30589.2	22421.7	29535.4	70274.4	38173.6	65121.2	127963	109307	101665	--	--	--	--	--	--	--	--	--	--	--	--	--	--	--	--
meta_587	2α,3α,19α,23-tetrahydroxy-12-ursen-28-oic acid	40741.7	163276	23561.2	129044	377232	139590	713684	513343	370834	--	--	--	--	--	--	--	--	--	--	--	--	--	--	--	--
meta_588	Platycogenic acid C	66678.6	69549.7	24527.6	3400.97	22564.8	20498.9	2909.54	3708.38	1184.99	--	--	--	--	--	--	--	--	--	--	--	--	--	--	--	--
meta_589	LysoPE 20:2*	7909.06	12459.1	6087.79	17478.8	12129.8	17942.1	2650.26	7335.16	1202.53	--	--	--	--	--	--	--	--	--	--	--	--	--	--	--	--
meta_590	LysoPC 17:2	45076.4	7615.73	19338.2	120251	26287.7	57880.5	16574.8	3059.38	11.7996	--	--	--	--	--	--	--	--	--	--	--	--	--	--	--	--
meta_591	LysoPE 20:2(2n isomer)*	7562.44	15167.5	3424.54	18267	12603	17284	916.837	5977.61	871.148	--	--	--	--	--	--	--	--	--	--	--	--	--	--	--	--
meta_592	LysoPC 17:1	57684.3	33220.6	11485.1	172587	67098.9	80431.9	16559.9	13341.4	4836.64	--	--	--	--	--	--	--	--	--	--	--	--	--	--	--	--
meta_593	Limocitrin-3-O-glucoside	11115.6	27400.6	49452.4	52768	22994.2	11741.8	29730.8	45028.2	116068	--	--	--	--	--	--	--	--	--	--	--	--	--	--	--	--
meta_594	Limocitrin-3-O-galactoside	12854	26118.4	51890.1	53911.4	20493.9	12678.4	40673.8	49172.2	113567	--	--	--	--	--	--	--	--	--	--	--	--	--	--	--	--
meta_595	Syringetin-7-O-glucoside	8901.35	31491.9	48715.7	54408.8	22940.9	9818.47	28616.9	53078.3	119696	--	--	--	--	--	--	--	--	--	--	--	--	--	--	--	--
meta_596	LysoPC 17:0(2n isomer)*	16714.5	9364.02	9298.44	35361.9	19627.3	21475.6	8154.64	11495	9386.02	--	--	--	--	--	--	--	--	--	--	--	--	--	--	--	--
meta_597	LysoPC 17:0*	16714.5	9364.02	9298.44	35361.9	19627.3	21475.6	8154.64	11495	9386.02	--	--	--	--	--	--	--	--	--	--	--	--	--	--	--	--
meta_598	Ganoderenic acid F	1.20523e+06	543735	453863	230103	317781	289657	342567	230839	202310	--	--	--	--	--	--	--	--	--	--	--	--	--	--	--	--
meta_599	Ganoderic Acid T-Q	7.40819	97373.2	8.51029	9.21229	216536	16514.9	119723	152402	121517	--	--	--	--	--	--	--	--	--	--	--	--	--	--	--	--
meta_600	Ganoderic Acid E	1.29734e+06	848432	539969	983177	1.74671e+06	1.93366e+06	2.61741e+06	1.68936e+06	1.13623e+06	--	--	--	--	--	--	--	--	--	HMDB0035980	Organic compounds	Lipids and lipid-like molecules	Prenol lipids	Triterpenoids	74028537	98665-14-6
meta_601	Ganoderenic Acid H	8.61078e+06	7.89996e+06	4.36691e+06	1.10476e+07	1.46179e+07	1.55182e+07	1.55988e+07	1.13612e+07	8.01058e+06	--	--	--	--	--	--	--	--	--	--	--	--	--	--	--	--
meta_602	Ganoderenic acid D	1.1714e+06	618734	561500	1.00956e+06	1.6848e+06	1.4831e+06	2.72056e+06	1.66506e+06	1.01825e+06	--	--	--	--	--	--	--	--	--	--	--	--	--	--	--	--
meta_603	23S-Hydroxy-11,15-Dioxo-Ganoderic Acid DM	7.11441e+06	4.31477e+06	5.40848e+06	3.86466e+06	3.66624e+06	4.18216e+06	4.34248e+06	3.17636e+06	2.21871e+06	--	--	--	--	--	--	--	--	--	--	--	--	--	--	--	--
meta_604	Ganoderenic Acid G	1.83155e+06	1.8324e+06	960055	1.01335e+06	1.35343e+06	1.86202e+06	2.8045e+06	1.76907e+06	1.4562e+06	--	--	--	--	--	--	--	--	--	--	--	--	--	--	--	--
meta_605	Ganoderic Acid Mf	2351.77	114117	2138.26	22079.8	61405.7	4057.28	57793.4	36251.5	53469	--	--	--	--	--	--	--	--	--	HMDB0035330	Organic compounds	Lipids and lipid-like molecules	Prenol lipids	Triterpenoids	14137634	108026-94-4
meta_606	Ganoderic Acid TN	20670.5	729102	2678	18029.5	55051.3	9318.77	25669.9	96016.2	125543	--	--	--	--	--	--	--	--	--	--	--	--	--	--	--	--
meta_607	Ganoderic Acid X	15013.9	246056	2429.03	29750.6	248482	17524.3	35131.3	128956	167396	--	--	--	--	--	--	--	--	--	HMDB0035332	Organic compounds	Lipids and lipid-like molecules	Prenol lipids	Triterpenoids	14137626	86377-53-9
meta_608	3β-Hydroxy-16-O-Acetyl-dehydrotrametenolic acid	17150.8	247056	8.51029	30404.7	251937	23522.6	57236.4	127407	118833	--	--	--	--	--	--	--	--	--	--	--	--	--	--	--	--
meta_609	Ganoderic Acid Z	7.55043e+06	6.83959e+06	5.76317e+06	3.74889e+06	3.61683e+06	6.09388e+06	5.15736e+06	3.99737e+06	2.66893e+06	--	--	--	--	--	--	--	--	--	--	--	--	--	--	--	--
meta_610	Ganoderic Acid Xi	2.7207e+07	2.11939e+07	1.85836e+07	1.38584e+07	1.49555e+07	2.07328e+07	1.30435e+07	8.52739e+06	9.77855e+06	--	--	--	--	--	--	--	--	--	--	--	--	--	--	--	--
meta_611	Ganoderic Acid J	2.52002e+07	2.13207e+07	1.46897e+07	5.86383e+06	9.06983e+06	9.43618e+06	9.81157e+06	6.17354e+06	3.49306e+06	--	--	--	--	--	--	--	--	--	--	--	--	--	--	--	--
meta_612	Ganoderenic Acid A	1.7164e+07	7.83042e+06	1.29498e+07	1.07436e+07	1.46371e+07	1.37442e+07	3.48028e+07	2.88624e+07	1.82959e+07	--	--	--	--	--	--	--	--	--	HMDB0035381	Organic compounds	Lipids and lipid-like molecules	Prenol lipids	Triterpenoids	131751730	100665-40-5
meta_613	Ganoderenic Acid AM1	869557	642424	547628	510085	896489	1.00451e+06	2.72285e+06	2.09294e+06	1.24965e+06	--	--	--	--	--	--	--	--	--	--	--	--	--	--	--	--
meta_614	Isochlorogenic acid B*	7.40819	7.08799	8.51029	414604	3659.15	2284.27	12.1665	11.3329	11.7996	--	--	--	--	--	--	--	--	--	--	--	--	--	--	--	--
meta_615	Isochlorogenic acid A*	7.40819	7.08799	8.51029	414604	3659.15	2284.27	12.1665	11.3329	11.7996	--	--	--	--	--	--	--	--	--	--	--	--	--	--	--	--
meta_616	Lucidenic Acid E	915323	1.4658e+06	281000	773894	1.64719e+06	1.01989e+06	1.73507e+06	780208	710097	--	--	--	--	--	--	--	--	--	HMDB0036434	Organic compounds	Lipids and lipid-like molecules	Prenol lipids	Triterpenoids	74028535	98665-17-9
meta_617	Ganoderic Acid Gamma	6.45434e+06	5.35167e+06	4.58175e+06	1.10486e+07	8.92641e+06	1.27066e+07	6.78483e+06	5.30355e+06	5.08403e+06	--	--	--	--	--	--	--	--	--	--	--	--	--	--	--	--
meta_618	Cucurbitacin D	4.53266e+07	3.92194e+07	3.99511e+07	6.14112e+07	5.13616e+07	6.25417e+07	5.7619e+07	5.26666e+07	4.16786e+07	--	--	LMST01010106	Cucurbitacin D	-	-	Sterol Lipids [ST]	Sterols [ST01]	Cholesterol and derivatives [ST0101]	HMDB0034695	Organic compounds	Lipids and lipid-like molecules	Steroids and steroid derivatives	Cucurbitacins	5353546	3877-86-9
meta_619	Isocucurbitacin D	2.44594e+07	2.06804e+07	2.14686e+07	1.66947e+07	1.99876e+07	2.5273e+07	2.34596e+07	2.20967e+07	1.52044e+07	--	--	--	--	--	--	--	--	--	--	--	--	--	--	--	--
meta_620	Ganoderic Acid B	833915	615513	591484	484689	7.87084	616824	491525	423675	417822	--	--	LMST01010392	Ganoderic acid B	(25R)-11,15,23-trioxo-3beta,7beta-dihydroxy-lanost-8-ene-26-oic acid	11,15,23-trioxo-3beta,7beta-dihydroxy-lanost-8-ene-26-oic acid	Sterol Lipids [ST]	Sterols [ST01]	Cholesterol and derivatives [ST0101]	HMDB0035719	Organic compounds	Lipids and lipid-like molecules	Prenol lipids	Triterpenoids	14109389	81907-61-1
meta_621	Ganoderic Acid Sigma	3.8744e+06	2.34668e+06	2.33267e+06	1.37652e+06	2.06146e+06	3.21651e+06	3.20383e+06	3.10786e+06	1.52503e+06	--	--	--	--	--	--	--	--	--	--	--	--	--	--	--	--
meta_622	1,3-Dicaffeoylquinic acid	7648.21	6228.37	2628.26	209682	12763.9	8.19192	12.1665	11.3329	11.7996	--	--	--	--	--	--	--	--	--	HMDB0029279	Organic compounds	Organic oxygen compounds	Organooxygen compounds	Alcohols and polyols	6474640	19870-46-3
meta_623	4,5-Dicaffeoylquinic acid*	7.40819	7.08799	8.51029	194257	4212.82	8663.69	12.1665	11.3329	11.7996	--	--	--	--	--	--	--	--	--	--	--	--	--	--	--	--
meta_624	Ganoderic acid A	2.7686e+07	2.17247e+07	2.09599e+07	1.71154e+07	1.91471e+07	2.45321e+07	2.37827e+07	2.17542e+07	1.6425e+07	--	--	LMST01010391	Ganoderic acid A	(25R)-3,11,23-trioxo-7beta,15alpha-dihydroxy-lanost-8-ene-26-oic acid	-	Sterol Lipids [ST]	Sterols [ST01]	Cholesterol and derivatives [ST0101]	HMDB0034931	Organic compounds	Lipids and lipid-like molecules	Prenol lipids	Triterpenoids	14109402	81907-62-2
meta_625	LysoPC 18:3(2n isomer)	28803	25087.5	29522.2	71021.7	19698.1	33633.3	15300	22990.7	77707.9	--	--	--	--	--	--	--	--	--	--	--	--	--	--	--	--
meta_626	LysoPC 18:3	54938.3	39697.5	56120.6	155862	48066.3	73449.7	26720.2	25229.6	85596.6	--	--	--	--	--	--	--	--	--	--	--	--	--	--	--	--
meta_627	Lucidenic Acid P	590169	580971	408740	1.01385e+06	886606	1.16416e+06	828036	544395	451320	--	--	--	--	--	--	--	--	--	--	--	--	--	--	--	--
meta_628	Ganoderic Acid C2	10037.3	21705.8	8.51029	33709.8	28003.6	21003.2	32339.8	11892.4	7414.05	--	--	--	--	--	--	--	--	--	HMDB0035304	Organic compounds	Lipids and lipid-like molecules	Prenol lipids	Triterpenoids	14109393	98296-48-1
meta_629	Ganoderic Acid B8	4.01861e+06	1.78995e+06	3.59825e+06	2.11146e+06	1.88804e+06	4.04044e+06	1.61206e+06	1.54732e+06	842409	--	--	--	--	--	--	--	--	--	--	--	--	--	--	--	--
meta_630	LysoPC 18:2*	1.09386e+07	4.06575e+06	2.86107e+06	7.77231e+06	4.05418e+06	5.47967e+06	1.69222e+06	2.16446e+06	1.2698e+06	--	--	--	--	--	--	--	--	--	--	--	--	--	--	--	--
meta_631	LysoPC 18:2(2n isomer)*	7.73596e+06	2.6072e+06	1.7883e+06	5.47466e+06	2.95769e+06	3.4691e+06	1.2769e+06	1.29371e+06	952670	--	--	--	--	--	--	--	--	--	--	--	--	--	--	--	--
meta_632	PS(18:2)	3.5007e+06	4.32359e+06	1.7204e+06	2.66911e+06	2.17296e+06	6.05583e+06	126895	857184	59384.5	--	--	--	--	--	--	--	--	--	--	--	--	--	--	--	--
meta_633	LysoPC 18:1(2n isomer)	938864	607385	187472	3.77018e+06	638815	2.32505e+06	636076	2.49526e+06	467603	--	--	--	--	--	--	--	--	--	--	--	--	--	--	--	--
meta_634	LysoPC 18:1	938864	607385	187472	3.77018e+06	638815	2.32505e+06	636076	2.49526e+06	467603	--	--	--	--	--	--	--	--	--	--	--	--	--	--	--	--
meta_635	LysoPC 18:0	47101.3	26531.1	49318.1	54820.3	45296.7	46602	16011.1	25092.3	29172.4	--	--	--	--	--	--	--	--	--	--	--	--	--	--	--	--
meta_636	LysoPC 18:0(2n isomer)	9589.49	7641.17	5462	11545	6802.94	8721.94	3533.41	6958.41	4662.13	--	--	--	--	--	--	--	--	--	--	--	--	--	--	--	--
meta_637	Elfvingic acid A	7.71069e+06	5.64503e+06	3.95123e+06	672354	883021	1.326e+06	1.22181e+06	794236	1.19042e+06	--	--	--	--	--	--	--	--	--	--	--	--	--	--	--	--
meta_638	Ganoderenic Acid E	5.84621e+07	4.85063e+07	4.71499e+07	1.13762e+07	1.41247e+07	2.16194e+07	1.89134e+07	1.49695e+07	2.19734e+07	--	--	--	--	--	--	--	--	--	--	--	--	--	--	--	--
meta_639	Deacetyl Ganoderic Acid F	2.34897e+06	1.16873e+06	990693	188340	358735	380342	537717	300838	254241	--	--	--	--	--	--	--	--	--	--	--	--	--	--	--	--
meta_640	Ganoderic Acid D Methyl Ester	2.93027e+06	1.5329e+06	1.71671e+06	701096	572359	769413	396802	357730	362692	--	--	--	--	--	--	--	--	--	--	--	--	--	--	--	--
meta_641	23-Acetate Alisol C	15036.2	38759.5	12186.7	24771.9	158011	37235	545774	2.03262e+06	668523	--	--	--	--	--	--	--	--	--	--	--	--	--	--	--	--
meta_642	Ganoderic Acid V	3853.16	42038.1	1469.92	8660.27	46729.2	8.19192	98985	86888.2	86278.3	--	--	--	--	--	--	--	--	--	--	--	--	--	--	--	--
meta_643	Lucidenic Acid C6	7.03012e+06	4.60231e+06	2.9908e+06	1.96007e+06	3.10627e+06	3.68363e+06	2.64364e+06	1.71555e+06	1.1653e+06	--	--	--	--	--	--	--	--	--	--	--	--	--	--	--	--
meta_644	Ganoderic Acid Theta	5.51959e+07	4.19869e+07	4.38015e+07	4.17972e+07	3.35009e+07	4.41326e+07	3.93977e+07	4.59915e+07	5.48089e+07	--	--	--	--	--	--	--	--	--	--	--	--	--	--	--	--
meta_645	Ganoderic Acid M	661634	465059	373753	519461	526874	784395	404751	285552	207711	--	--	--	--	--	--	--	--	--	--	--	--	--	--	--	--
meta_646	Ganoderic Acid N	4.92118e+06	3.10202e+06	2.85785e+06	5.7976e+06	5.3847e+06	8.56183e+06	4.12078e+06	2.04597e+06	2.28138e+06	--	--	--	--	--	--	--	--	--	--	--	--	--	--	--	--
meta_647	Ganoderic Acid I	1.41373e+06	1.09872e+06	1.08062e+06	1.13291e+06	830802	1.02772e+06	1.46795e+06	908068	770091	--	--	--	--	--	--	--	--	--	--	--	--	--	--	--	--
meta_648	Lucidenic Acid I	7.43568e+06	4.31123e+06	3.23552e+06	8.74124e+06	7.06443e+06	1.09326e+07	5.27538e+06	5.9455e+06	4.61336e+06	--	--	--	--	--	--	--	--	--	--	--	--	--	--	--	--
meta_649	Alisol A 24-acetate	219003	2.68493e+06	36477.9	198648	1.70299e+06	193894	399682	270580	477056	--	--	--	--	--	--	--	--	--	--	--	--	--	--	--	--
meta_650	Kaempferol-3-O-(6''-malonyl)glucoside*	7.40819	2740.45	19716.5	7909.16	6885.76	2498.17	2187.93	6272.77	49389	--	--	--	--	--	--	--	--	--	--	--	--	--	--	--	--
meta_651	Kaempferol-3-O-(6''-malonyl)galactoside*	3296.81	1672.29	27230.1	6640.73	2925.24	3192.67	4844.68	4492.87	42250.3	--	--	--	--	--	--	--	--	--	--	--	--	--	--	--	--
meta_652	Ganoderic acid L	219990	198779	136808	154951	214148	215165	228675	161003	148307	--	--	--	--	--	--	--	--	--	--	--	--	--	--	--	--
meta_653	LysoPC 19:1	23935.9	12397.7	9855.86	93005.3	59791.3	66518.4	7459.26	12007.3	4170.62	--	--	--	--	--	--	--	--	--	--	--	--	--	--	--	--
meta_654	Uridine-5'-Diphosphate-D-Xylose	3703.52	4600.1	3424.92	3901.92	2834.46	7605.2	12.1665	11.3329	11.7996	--	--	--	--	--	--	--	--	--	--	--	--	--	--	--	--
meta_655	LysoPC 20:4	103023	58864.2	72967.2	43139.1	87873.5	47160	16048.9	24228.5	22584.3	--	--	--	--	--	--	--	--	--	--	--	--	--	--	--	--
meta_656	Propyl 2-(trimethylammonio)ethyl phosphate	56573.9	47325.7	11088	64149.3	38009.2	44646.9	32468.2	48248	22533.2	--	--	--	--	--	--	--	--	--	--	--	--	--	--	--	--
meta_657	Ganoderic Acid Mj	1.22095e+06	554800	107334	9.21229	7.87084	8.19192	12.1665	11.3329	11.7996	--	--	--	--	--	--	--	--	--	--	--	--	--	--	--	--
meta_658	LysoPC 20:3	19090.9	1794.76	14195.2	9.21229	7.87084	8.19192	12.1665	11.3329	11.7996	--	--	--	--	--	--	--	--	--	--	--	--	--	--	--	--
meta_659	LysoPC 20:2*	35312.4	13637.3	9176.36	9773.94	10277.6	15531.9	4230.01	3866.29	6148.09	--	--	--	--	--	--	--	--	--	--	--	--	--	--	--	--
meta_660	LysoPC 20:2(2n isomer)*	39266.7	12775.7	13612.7	13355.8	8874.81	12024.8	2839.65	5831.29	4214.67	--	--	--	--	--	--	--	--	--	--	--	--	--	--	--	--
meta_661	LysoPC 20:1	5260.47	1236.3	948.33	9.21229	7.87084	8.19192	1275.06	1012.03	11.7996	--	--	--	--	--	--	--	--	--	--	--	--	--	--	--	--
meta_662	Quercetin-7-O-(6''-malonyl)glucoside	5367.73	3507.77	38418.3	4862.86	3100.59	5699.21	3991.41	21289.5	47780.3	--	--	--	--	--	--	--	--	--	--	--	--	--	--	--	--
meta_663	Ganoderic Acid R	1170.58	168859	3709.73	161573	9444.13	1150.24	3440.13	4130.72	4007.13	--	--	--	--	--	--	--	--	--	HMDB0035621	Organic compounds	Lipids and lipid-like molecules	Prenol lipids	Triterpenoids	13916703	103963-39-9
meta_664	Ganoderic Acid Me	1571.94	161165	3543.31	165657	11008.7	695.176	4155.79	3174.6	5147.62	--	--	--	--	--	--	--	--	--	HMDB0035333	Organic compounds	Lipids and lipid-like molecules	Prenol lipids	Triterpenoids	13969079	108026-93-3
meta_665	Ganoderic Acid GS-3	188752	567992	45742.8	887236	767363	747950	1.30312e+06	1.73318e+06	787397	--	--	--	--	--	--	--	--	--	--	--	--	--	--	--	--
meta_666	Vitexin-2''-O-xyloside	4143.73	30710.7	14787.1	18532.1	9466	8359.77	34290.5	63970.5	161182	--	--	--	--	--	--	--	--	--	--	--	--	--	--	--	--
meta_667	Apigenin-6-C-(2''-glucosyl)arabinoside	7.40819	7.08799	8.51029	154418	609.264	4431.37	12.1665	11.3329	11.7996	--	--	--	--	--	--	--	--	--	--	--	--	--	--	--	--
meta_668	Apigenin-6-C-(2''-xylosyl)glucoside	5167.79	19085.6	19146.3	21162.7	10474.3	13156.2	41106.4	72579.7	186630	--	--	--	--	--	--	--	--	--	--	--	--	--	--	--	--
meta_669	Isovitexin-2''xyloside	5339.08	27162	11457.7	22220	5972.66	8802.86	25183.2	81978.5	143653	--	--	--	--	--	--	--	--	--	--	--	--	--	--	--	--
meta_670	LysoPC 22:5	39661.8	1017.6	1889.57	9.21229	7.87084	8.19192	12.1665	2203.37	1233.38	--	--	--	--	--	--	--	--	--	--	--	--	--	--	--	--
meta_671	LysoPC 22:5(2n isomer)	39661.8	1017.6	1889.57	9.21229	7.87084	8.19192	12.1665	2203.37	1233.38	--	--	--	--	--	--	--	--	--	--	--	--	--	--	--	--
meta_672	Ganoderic Acid F	5.0863e+07	3.53076e+07	1.98167e+07	4.89439e+07	5.58725e+07	5.56013e+07	5.9986e+07	4.19066e+07	3.92715e+07	--	--	--	--	--	--	--	--	--	HMDB0035988	Organic compounds	Lipids and lipid-like molecules	Prenol lipids	Triterpenoids	74028538	98665-15-7
meta_673	Ganoderic Acid Mk	2080.55	19349.4	8.51029	9.21229	30340.3	2773.15	11806.6	6409.39	14787.5	--	--	--	--	--	--	--	--	--	--	--	--	--	--	--	--
meta_674	LysoPS 22:5 (2n isomer)	7.40819	3942.02	8.51029	13923.9	6539.97	9711.98	12.1665	11.3329	11.7996	--	--	--	--	--	--	--	--	--	--	--	--	--	--	--	--
meta_675	LysoPS 22:5	7.40819	3942.02	8.51029	13923.9	6539.97	9711.98	12.1665	11.3329	11.7996	--	--	--	--	--	--	--	--	--	--	--	--	--	--	--	--
meta_676	Ganoderenic acid K	3.23656e+07	2.56916e+07	2.53957e+07	8.02647e+07	6.60285e+07	6.89232e+07	6.28641e+07	5.71015e+07	5.28764e+07	--	--	--	--	--	--	--	--	--	--	--	--	--	--	--	--
meta_677	Toosendanin	245203	190171	123182	1.71983e+06	1.49939e+06	1.49939e+06	832848	935645	1.0625e+06	--	--	--	--	--	--	--	--	--	--	--	--	--	--	--	--
meta_678	Ganoderic Acid K	13488.7	22304.3	849.526	27334.9	47639.6	19213.7	58080	40404.4	25272	--	--	--	--	--	--	--	--	--	--	--	--	--	--	--	--
meta_679	Apigenin-6-C-(2''-glucuronyl)xyloside	4302.35	23422.6	11307.3	15703.9	5704.7	4768.61	19266.3	41078	98483	--	--	--	--	--	--	--	--	--	--	--	--	--	--	--	--
meta_680	Apigenin-7-O-(6''-p-Coumaryl)glucoside	247598	2.11317e+06	833507	284271	503366	303729	3.15395e+06	4.31708e+06	8.45018e+06	--	--	--	--	--	--	--	--	--	--	--	--	--	--	--	--
meta_681	Vitexin-2''-O-rhamnoside	9712.96	62545.2	17929.3	33439.6	19682.3	16727	54439.5	150287	339853	--	--	--	--	--	--	--	--	--	HMDB0039855	Organic compounds	Phenylpropanoids and polyketides	Flavonoids	Flavonoid glycosides	13589027	32426-34-9
meta_682	Apigenin-7-O-rutinoside (Isorhoifolin)	220097	1.97968e+06	816856	324539	443635	325192	2.95658e+06	4.35574e+06	7.94634e+06	--	--	--	--	--	--	--	--	--	--	--	--	--	--	--	--
meta_683	Apigenin-7-O-neohesperidoside (Rhoifolin)	231210	2.04772e+06	836987	295397	475784	317555	3.0527e+06	4.49035e+06	8.4785e+06	--	--	--	--	--	--	--	--	--	--	--	--	--	--	--	--
meta_684	Naringenin-7-O-Neohesperidoside(Naringin)*	213249	2.18452e+06	3.03628e+06	2.64413e+06	1.53814e+06	520014	2.52251e+06	5.50364e+06	1.40454e+07	--	--	--	--	--	--	--	--	--	--	--	--	--	--	--	--
meta_685	Naringenin-7-O-Rutinoside(Narirutin)*	339896	2.04851e+06	2.44208e+06	2.51076e+06	1.29624e+06	464646	2.84181e+06	5.69214e+06	1.1388e+07	--	--	--	--	--	--	--	--	--	--	--	--	--	--	--	--
meta_686	Ganoderic Acid AP2	7.40819	7.08799	8.51029	9.21229	7.87084	8.19192	17690	47949.6	8301.12	--	--	--	--	--	--	--	--	--	--	--	--	--	--	--	--
meta_687	Vitexin-2''-O-galactoside*	10110.5	7281.1	3196.18	9378.83	3633.7	1539.99	9084.42	28047.7	56126.5	--	--	--	--	--	--	--	--	--	--	--	--	--	--	--	--
meta_688	Apigenin-6,8-di-C-glucoside (Vicenin-2)	5643.23	43662	10319.2	39389.7	7187.04	9062.18	47092.3	117559	321158	--	--	--	--	--	--	--	--	--	--	--	--	--	--	--	--
meta_689	Vitexin-2''-O-glucoside*	9606.77	17331.7	11542.8	12900.3	7.87084	6142.76	14943.1	27957	74019.9	--	--	--	--	--	--	--	--	--	--	--	--	--	--	--	--
meta_690	PI(18:2/0:0)	9979.65	19822	7840.53	33320.9	30529.2	49811.4	5781.23	17822.9	1676.45	--	--	--	--	--	--	--	--	--	HMDB0240597	Organic compounds	Lipids and lipid-like molecules	Glycerophospholipids	Glycerophosphoinositols	_	1425501-10-5
meta_691	Quercetin-3-O-glucoside-7-O-rhamnoside*	51849.1	24797.7	28480.2	150549	44562.9	46687.6	34093.1	46891.8	16229.6	--	--	--	--	--	--	--	--	--	--	--	--	--	--	--	--
meta_692	Quercetin-3-O-robinobioside*	178793	6396.83	15693.9	55646.3	12707	13295.5	9856.32	12658.9	10120.3	--	--	--	--	--	--	--	--	--	--	--	--	--	--	--	--
meta_693	Quercetin-3-O-rutinoside (Rutin)*	37874	13512.1	17549.2	145073	35384.7	39778.2	20213.9	45958.7	42811.4	--	--	--	--	--	--	--	--	--	--	--	--	--	--	--	--
meta_694	Ganoderic Acid T	7.40819	2087.96	8.51029	443592	1580.99	2136.45	11814.7	5227.24	3249.73	--	--	--	--	--	--	--	--	--	--	--	--	--	--	--	--
meta_695	Isorhamnetin-3,7-O-diglucoside	28820.3	20871	1164.11	9.21229	7.87084	8.19192	12.1665	2586.3	6444.78	--	--	--	--	--	--	--	--	--	--	--	--	--	--	--	--
meta_696	Isorhamnetin-3-O-sophoroside	50334.5	32107.8	1267.66	9.21229	7.87084	8.19192	981.86	6117	9818.93	--	--	--	--	--	--	--	--	--	--	--	--	--	--	--	--
meta_697	Nicotinic acid adenine dinucleotide	7.40819	7.08799	8.51029	24147.5	16680.9	70432.3	16623.4	12890.6	11.7996	C00857	Metabolic pathways(ko01100);;Nicotinate and nicotinamide metabolism(ko00760)	--	--	--	--	--	--	--	--	--	--	--	--	--	--
meta_698	Riboflavin 5'-Adenosine Diphosphate	443553	446378	391738	481383	329124	564933	98588.9	119648	33196.1	C00016	Riboflavin metabolism(ko00740);;Metabolic pathways(ko01100);;Biosynthesis of secondary metabolites(ko01110)	--	--	--	--	--	--	--	HMDB0001248	Organic compounds	Nucleosides, nucleotides, and analogues	Flavin nucleotides	_	643975	146-14-5
meta_699	Maltopentaose	7.40819	7.08799	8.51029	41415.4	16467.5	28493.3	2934.96	955.465	3592.44	--	--	--	--	--	--	--	--	--	HMDB0012254	Organic compounds	Organic oxygen compounds	Organooxygen compounds	Carbohydrates and carbohydrate conjugates	13489094	34620-76-3

## Sheet: SF S1B
Supplementary file S1B. Differential metabolites of GTs between the P stage and FM stage ( P: the primordia stage; FM: the matured fruiting body stage).
#ID	name	P1	P2	P3	FM1	FM2	FM3	P_Mean	FM_Mean	Fold_change	log2FC	Pvalue	VIP	regulated
meta_2	Oxalic acid	25801.1	24195.2	37162.6	19423.6	7903.81	14716.3	29053	14014.6	0.482381	-1.05176	0.0484964	1.24315	down
meta_5	L-azetidine-2-carboxylicacid	89145.2	118062	115154	34849.1	57848	58197.2	107454	50298.1	0.468091	-1.09514	0.00956852	1.38359	down
meta_6	Cadaverine	438030	699458	387492	55683.2	81275.2	82003	508327	72987.1	0.143583	-2.80004	0.0449405	1.35586	down
meta_12	Diethanolamine	48234.7	51854.1	38538.4	30443.6	29959	23572.7	46209.1	27991.8	0.605763	-0.723174	0.0257785	1.32208	down
meta_13	Cytosine	136805	158361	177950	395484	288073	381088	157705	354882	2.25028	1.17011	0.01875	1.40539	up
meta_14	Histamine	110069	110447	98473.5	374725	246252	332865	106330	317948	2.9902	1.58024	0.0293785	1.41042	up
meta_31	D-(-)-Threose	92890.5	112274	87044.2	9.21229	7.87084	8.19192	97402.8	8.42502	8.64967e-05	-13.497	0.00607288	1.4768	down
meta_33	Benzamide	2.37153e+07	3.00074e+07	2.20369e+07	8.6963e+06	1.15491e+07	7.87262e+06	2.52532e+07	9.37269e+06	0.371149	-1.42993	0.0114292	1.40808	down
meta_34	Phenethylamine	6.8962e+07	8.1126e+07	6.62498e+07	2.8337e+07	3.72527e+07	2.60831e+07	7.21126e+07	3.05576e+07	0.423748	-1.23872	0.00254264	1.43516	down
meta_36	Nicotinamide	331475	254199	269833	514650	658133	686820	285169	619868	2.17368	1.12014	0.0131576	1.40833	up
meta_37	2-Phenylethanol	1.20309e+07	1.56723e+07	1.11948e+07	4.44616e+06	5.6977e+06	3.83218e+06	1.2966e+07	4.65868e+06	0.359299	-1.47674	0.0158767	1.39828	down
meta_38	2-Picolinic acid	112909	153849	125139	70669.5	47188.3	37152.2	130632	51670	0.395538	-1.33811	0.0080747	1.37924	down
meta_39	Nicotinic acid (Vitamin B3)*	379563	406087	305406	136127	161134	129960	363685	142407	0.391567	-1.35267	0.0119685	1.43262	down
meta_40	Isonicotinic acid*	410134	458467	361735	134254	147779	110281	410112	130772	0.318868	-1.64897	0.00456131	1.45754	down
meta_42	N-Ethylmaleimide (NEM)	7.40819	7.08799	8.51029	255805	152756	187377	7.66882	198646	25903	14.6608	0.0224528	1.43719	up
meta_43	1,3,5-Benzenetriol	7.40819	7.08799	8.51029	871503	659865	895423	7.66882	808930	105483	16.6867	0.00845389	1.4717	up
meta_49	Citraconic acid	7.40819	7.08799	8.51029	169179	88433.3	144496	7.66882	134036	17478.1	14.0933	0.0303303	1.41056	up
meta_60	L-Asparagine	277791	380625	275185	102963	210886	130916	311200	148255	0.476397	-1.06976	0.0266443	1.2793	down
meta_65	Iminodiacetic acid	37630.3	58282.9	47365.4	8044.38	31569.1	14123.8	47759.6	17912.4	0.375054	-1.41483	0.0331851	1.26188	down
meta_66	L-Aspartic Acid	470124	756517	552942	174215	373043	195523	593194	247593	0.41739	-1.26053	0.0348826	1.26052	down
meta_69	S-Methyl-L-cysteine	4554.88	31110	5800.71	168718	260883	122032	13821.9	183878	13.3034	3.73373	0.0476517	1.3631	up
meta_73	Allopurinol	4.41281e+06	5.00892e+06	4.59471e+06	340998	540403	479318	4.67215e+06	453573	0.0970803	-3.36468	0.000669561	1.4924	down
meta_74	Hypoxanthine	3.4481e+06	4.66271e+06	3.69715e+06	317711	526830	423304	3.93599e+06	422615	0.107372	-3.21931	0.00948076	1.4604	down
meta_78	Nicotinic Acid Methyl Ester(Methyl Nicotinate)	10495.8	10083.8	9088.61	148533	83193	130233	9889.4	120653	12.2002	3.60884	0.0294609	1.41262	up
meta_80	Phenylethanolamine	2.05495e+06	2.75376e+06	2.01703e+06	266624	136865	292315	2.27525e+06	231935	0.101938	-3.29423	0.0110445	1.45213	down
meta_81	L-Tyramine	4.6465e+06	5.60699e+06	4.5566e+06	494741	258426	617352	4.9367e+06	456840	0.0925396	-3.43379	0.00299247	1.47827	down
meta_85	2,5-Dihydroxybenzaldehyde	43896.8	48546.4	39383.7	227759	359837	238640	43942.3	275412	6.26758	2.64791	0.0314302	1.41575	up
meta_103	2-Methylglutaric acid	210936	249552	148599	404942	590785	497313	203029	497680	2.45127	1.29353	0.0157805	1.39284	up
meta_105	Mono-Methyl Glutarate	18231.6	21869.6	10665.3	47469.9	46789.5	43065.8	16922.1	45775.1	2.70504	1.43565	0.00600621	1.46751	up
meta_106	2-Acetyl-2-Hydroxybutanoic Acid	7.40819	7.08799	8.51029	56052.7	92709.7	77842.4	7.66882	75534.9	9849.61	13.2659	0.0192907	1.44375	up
meta_107	Adipic Acid	210936	249552	148599	404942	590785	497313	203029	497680	2.45127	1.29353	0.0157805	1.39284	up
meta_127	Xanthine	705893	1.07391e+06	1.16109e+06	84175.8	135291	103455	980297	107641	0.109804	-3.187	0.0235466	1.42708	down
meta_128	8-Azaguanine	827906	957981	1.03201e+06	145135	162375	186657	939301	164722	0.175367	-2.51155	0.004508	1.48393	down
meta_130	2',6'-Dihydroxyacetophenone	14520.1	12030.7	8.51029	98007.5	69883.4	95508.7	8853.08	87799.9	9.91744	3.30997	0.00462813	1.45305	up
meta_132	p-Hydroxyphenyl acetic acid	27304.9	34046	14752.1	267638	136716	199419	25367.7	201258	7.93362	2.98798	0.0405971	1.37826	up
meta_133	3,5-Dihydroxyacetophenone	7384.48	3868.15	4302.61	88367.4	57530.6	74471.9	5185.08	73456.6	14.1669	3.82445	0.0154935	1.45003	up
meta_135	2,5-Dihydroxyacetophenone	26314.7	33217.5	20228	92284.7	74392.6	73893.9	26586.7	80190.4	3.01618	1.59272	0.00331099	1.4594	up
meta_136	2,5-Dihydroxybenzoic Acid; Gentisic Acid*	65332	221232	231518	486194	331931	337553	172694	385226	2.23069	1.15749	0.0451728	1.24312	up
meta_137	2,3-Dihydroxybenzoic Acid*	395795	483291	495204	1.48717e+06	1.36865e+06	1.45589e+06	458097	1.43724e+06	3.13741	1.64957	3.62318e-05	1.49352	up
meta_138	2,4-Dihydroxybenzoic Acid*	396470	578742	130586	1.53211e+06	1.46354e+06	1.2368e+06	368599	1.41081e+06	3.8275	1.9364	0.00413981	1.45054	up
meta_139	3,4-Dihydroxybenzoic Acid (Protocatechuic acid)*	448772	483109	402754	1.47151e+06	1.12702e+06	990767	444878	1.19643e+06	2.68934	1.42725	0.0315801	1.4113	up
meta_143	2-Phenylethylamine hydrochloride	2.44906e+07	3.19779e+07	2.24596e+07	9.35713e+06	1.18028e+07	8.42002e+06	2.63094e+07	9.85997e+06	0.37477	-1.41592	0.0202914	1.39061	down
meta_148	Pimelic acid	14670.7	23467.5	13867	34641.3	30551.1	29021.2	17335.1	31404.5	1.81162	0.857278	0.0261539	1.36362	up
meta_149	2-Propylsuccinic acid	17962.4	18806.8	14365.4	40447.1	38618.7	33359.3	17044.9	37475	2.19861	1.13659	0.00243533	1.468	up
meta_156	2-Hydroxycinnamic acid*	7.40819	39645.5	8.51029	351029	146118	281311	13220.5	259486	19.6276	4.29481	0.0490429	1.34242	up
meta_157	α-Hydroxycinnamic acid*	7.40819	7.08799	8.51029	254310	132624	199055	7.66882	195330	25470.6	14.6365	0.0309383	1.41091	up
meta_158	2-(Formylamino)benzoic Acid	17631.5	23206.1	27474.1	103679	56959.5	96555.5	22770.5	85731.4	3.76501	1.91266	0.0448148	1.35144	up
meta_172	2-Amino-3-methoxybenzoic Acid	18918	59620.2	44179.8	91667.4	130464	90769.2	40906	104300	2.54975	1.35036	0.023346	1.32617	up
meta_174	Vanillic acid*	21458.2	28634.7	28608.8	62505.4	43241.5	52100.6	26233.9	52615.8	2.00564	1.00407	0.0274399	1.36596	up
meta_175	Homogentisic acid	7.40819	7.08799	8.51029	205997	169608	190908	7.66882	188838	24624.1	14.5878	0.00311022	1.49096	up
meta_176	Isovanillic acid*	10299.9	16351.2	11977.8	34646.4	38268.9	32173.3	12876.3	35029.5	2.72047	1.44386	0.000935077	1.47325	up
meta_180	9-Oxononanoic acid	14502.8	23299.8	29546.8	63464.5	49930	41212.6	22449.8	51535.7	2.2956	1.19887	0.0257147	1.33223	up
meta_181	Tyramine (hydrochloride)	584984	762014	559675	70735.1	38793.6	77491	635557	62339.9	0.098087	-3.34979	0.0101074	1.45662	down
meta_183	Suberic Acid	28211.2	32067.6	23768.3	260503	339312	278416	28015.7	292744	10.4493	3.38533	0.00754534	1.47955	up
meta_190	Serotonin	1.28656e+06	1.28923e+06	1.56741e+06	225036	58726.1	191891	1.38106e+06	158551	0.114804	-3.12276	0.00121633	1.48357	down
meta_193	D-Mannose*	780354	1.41445e+06	934572	254689	620747	216604	1.04312e+06	364013	0.348964	-1.51885	0.0494715	1.21912	down
meta_194	D-Galactose*	629704	1.13116e+06	984357	261261	571099	268313	915075	366891	0.400941	-1.31854	0.045147	1.23782	down
meta_201	Syringaldehyde; 4-Hydroxy-3,5-Dimethoxybenzaldehyde	13375.9	10283.1	18436.1	23588.6	20124.9	25839.1	14031.7	23184.2	1.65227	0.724451	0.040024	1.2434	up
meta_203	Dulcitol*	742687	1.03957e+06	675405	56970.9	449486	76204.9	819221	194221	0.23708	-2.07656	0.0218446	1.3002	down
meta_204	D-Sorbitol*	489401	818899	502173	16402	343265	41585.8	603491	133751	0.221629	-2.17378	0.0354951	1.24293	down
meta_206	Allitol	559936	894425	549793	27297	377004	45538	668051	149946	0.224454	-2.15551	0.0319895	1.25531	down
meta_210	Ayapin	76194.9	87922.6	89460.2	150549	123616	121914	84525.9	132026	1.56196	0.643362	0.0218797	1.3875	up
meta_212	Azelaic acid	1.30129e+06	1.59732e+06	1.53535e+06	2.68538e+06	2.3386e+06	2.26989e+06	1.47799e+06	2.43129e+06	1.645	0.71809	0.00527159	1.43438	up
meta_215	N-Glycyl-L-leucine*	2.35045e+06	2.7488e+06	2.5719e+06	1.94308e+06	2.05718e+06	1.49566e+06	2.55705e+06	1.83197e+06	0.716439	-0.481085	0.0305852	1.28195	down
meta_216	2,6-Dimethyl-7-octene-2,3,6-triol	151481	181468	181969	317425	260516	257973	171639	278638	1.62339	0.699011	0.0162592	1.39731	up
meta_218	10-Hydroxydecanoic acid	34007.7	70424.7	31332.1	1.92598e+06	1.36305e+06	1.76691e+06	45254.8	1.68531e+06	37.2406	5.2188	0.00995664	1.46879	up
meta_219	2,6-Diaminooimelic acid	42476.1	61773.4	29594.1	122298	154251	93952.2	44614.5	123501	2.76817	1.46893	0.0270906	1.36214	up
meta_220	5-Hydroxyindole-3-acetic acid	7.40819	7.08799	8.51029	52746.5	63069.9	55694.1	7.66882	57170.2	7454.88	12.864	0.00287222	1.49326	up
meta_232	Dimethyl phthalate	113625	88442.3	103372	192895	165690	237438	101813	198674	1.95137	0.964484	0.0323822	1.34707	up
meta_236	3,4-Dihydroxy-L-phenylalanine (L-Dopa)	7.40819	23010.8	17462.2	78610.5	129843	83503	13493.4	97318.7	7.21229	2.85046	0.0226748	1.39109	up
meta_237	syringic acid	7.40819	7.08799	8.51029	80483.7	71264.3	50491.4	7.66882	67413.1	8790.55	13.1017	0.0168777	1.46013	up
meta_246	N6-Isopentenyladenine	324034	224799	296971	15713.1	20917.2	40838.6	281935	25822.9	0.0915918	-3.44864	0.00948321	1.4694	down
meta_249	4,8-Dihydroxyquinoline-2-carboxylic acid	6421.75	16153.5	12021.3	724403	697146	324036	11532.2	581862	50.4555	5.65694	0.0475843	1.38228	up
meta_257	2-Deoxyribose-1-phosphate	1.96021e+06	2.49379e+06	1.74196e+06	1.241e+06	1.19374e+06	910851	2.06532e+06	1.1152e+06	0.539964	-0.889066	0.0343209	1.30989	down
meta_260	L-Seryl-L-Isoleucine	1.38986e+06	1.82665e+06	1.44628e+06	610662	955520	494018	1.55426e+06	686734	0.441839	-1.17841	0.0112513	1.3508	down
meta_264	N-Acetyl-D-mannosamine*	12154.4	12325.2	10215.2	140037	194488	130097	11564.9	154874	13.3917	3.74327	0.0188558	1.45199	up
meta_265	N-Acetyl-D-galactosamine*	94857.7	125946	90556.1	206417	306499	226006	103787	246307	2.37321	1.24684	0.0313863	1.37542	up
meta_270	Myristoleic acid	7.40819	7.08799	8.51029	12696.6	9727.48	10309.1	7.66882	10911	1422.78	10.4745	0.00686997	1.48217	up
meta_273	L-Prolyl-L-Leucine	661378	888676	619048	212466	350025	186776	723034	249756	0.345427	-1.53355	0.0135626	1.36971	down
meta_274	Ribulose-5-phosphate	26746	51704.5	40014.4	118040	93776.7	77717.7	39488.3	96511.5	2.44405	1.28927	0.0208618	1.36839	up
meta_276	N'-Formylkynurenine	7.40819	7.08799	8.51029	45892.6	44375.8	45730.9	7.66882	45333.1	5911.35	12.5293	0.000112562	1.5001	up
meta_286	Cytidine	49057	119204	26485.9	1.55872e+06	2.06408e+06	1.39235e+06	64915.7	1.67172e+06	25.7521	4.68662	0.014102	1.46232	up
meta_287	Cytarabine	24198.4	81850.5	17544.4	1.03597e+06	1.65725e+06	942344	41197.8	1.21186e+06	29.4155	4.87851	0.0338919	1.41007	up
meta_288	β-Pseudouridine	7.40819	8466.21	3949.82	63230.1	93470.6	46466.4	4141.14	67722.4	16.3535	4.03153	0.0401076	1.38753	up
meta_294	1-beta-D-Arabinofuranosylurac??il	12886.1	77459.1	5487.44	561110	984817	611236	31944.2	719054	22.5097	4.49247	0.0327032	1.40405	up
meta_296	L-Leucyl-L-Leucine	921085	989247	948708	2.12845e+06	2.56817e+06	1.85984e+06	953013	2.18549e+06	2.29324	1.19739	0.0260283	1.4327	up
meta_297	N-(3-Indolylacetyl)-L-alanine	7.40819	7.08799	8.51029	12557.4	11908.6	12886.8	7.66882	12450.9	1623.58	10.665	0.000532882	1.49787	up
meta_305	Nicotinate D-ribonucleoside	4.52772e+06	5.72032e+06	4.70496e+06	1.14949e+06	3.49955e+06	2.01412e+06	4.98433e+06	2.22105e+06	0.445607	-1.16616	0.0367615	1.29545	down
meta_310	D-Fructose 6-Phosphate	223982	227745	244624	1.09933e+06	594318	953540	232117	882397	3.80152	1.92658	0.0491118	1.35795	up
meta_314	L-Prolyl-L-Phenylalanine	178397	177570	230355	808809	888968	738729	195441	812168	4.15558	2.05505	0.00178193	1.48673	up
meta_320	Inosine	122112	384374	62908.1	5.62963e+06	8.26333e+06	5.19714e+06	189798	6.36337e+06	33.5271	5.06726	0.0222869	1.44069	up
meta_321	9-(Arabinosyl)hypoxanthine	136261	667696	39954.9	1.19473e+07	1.36262e+07	9.49899e+06	281304	1.16908e+07	41.5594	5.3771	0.0094077	1.47614	up
meta_326	Garbanzol	7.40819	7.08799	8.51029	28099.5	18547.2	18914.2	7.66882	21853.7	2849.68	11.4766	0.0198518	1.44733	up
meta_327	2-Hydroxyhexadecanoic acid	4.56435e+07	4.19845e+07	4.78222e+07	1.03423e+07	8.106e+06	6.65002e+06	4.51501e+07	8.36612e+06	0.185296	-2.4321	0.000171725	1.49369	down
meta_329	Cyclo(Phe-Glu)	110077	107706	110757	33973.9	40215.6	31170.3	109513	35119.9	0.320691	-1.64075	0.000433375	1.49542	down
meta_330	9,12-Octadecadien-6-Ynoic Acid	7.40819	7.08799	8.51029	143384	92255	123780	7.66882	119806	15622.5	13.9313	0.0151051	1.45497	up
meta_332	Pantetheine	516499	661711	240416	1.43957e+06	1.48575e+06	1.54045e+06	472875	1.48859e+06	3.14796	1.65442	0.011142	1.46219	up
meta_334	L-Leucyl-L-phenylalanine	143381	170876	195850	470236	442918	476724	170036	463293	2.72468	1.44609	0.000201485	1.4867	up
meta_335	α-Linolenic Acid*	4.64403e+07	4.42133e+07	4.93531e+07	1.931e+07	1.43127e+07	2.22884e+07	4.66689e+07	1.8637e+07	0.399346	-1.32429	0.00116376	1.48094	down
meta_338	γ-Linolenic Acid*	4.64403e+07	4.42133e+07	4.93531e+07	1.931e+07	1.43127e+07	2.22884e+07	4.66689e+07	1.8637e+07	0.399346	-1.32429	0.00116376	1.48094	down
meta_339	Crepenynic acid	112102	133309	126293	56817.3	28202.1	44942.7	123901	43320.7	0.349638	-1.51606	0.00200387	1.45084	down
meta_343	(9Z,11E)-Octadecadienoic acid	208071	222799	192768	81549.3	77379.1	82155	207879	80361.1	0.386576	-1.37118	0.00371593	1.48233	down
meta_350	Guanosine	417073	1.25552e+06	166499	1.72659e+07	1.4987e+07	1.178e+07	613030	1.46776e+07	23.9427	4.58151	0.0101248	1.47122	up
meta_351	Crotonoside	100422	184422	37131.3	2.98222e+06	3.21865e+06	1.99091e+06	107325	2.73059e+06	25.4423	4.66916	0.018876	1.45306	up
meta_353	Xanthosine	35384.8	37427.7	7161.03	153600	164124	85037.6	26657.9	134254	5.03619	2.33233	0.0354523	1.36432	up
meta_358	3-Hydroxy-palmitic acid methyl ester	9.17792e+06	7.33237e+06	9.56179e+06	1.944e+06	1.20389e+06	1.24007e+06	8.69069e+06	1.46265e+06	0.168301	-2.57088	0.00465609	1.47724	down
meta_359	1,18-Octadecanediol	12351.9	10491.8	11319.6	8301.91	8321.84	6447.22	11387.8	7690.33	0.675314	-0.56637	0.0113605	1.36715	down
meta_361	Aromadendrin (Dihydrokaempferol)	30035.3	20507.9	23400.5	54155	40504.2	52898.9	24647.9	49186	1.99555	0.996785	0.0132092	1.37216	up
meta_369	12-Oxo-phytodienoic acid	7986.6	8704.05	5625.11	2691.63	1199.08	2260.52	7438.59	2050.41	0.275645	-1.85912	0.0152544	1.39313	down
meta_370	Methyl linolenate	133306	127466	240378	9.21229	7.87084	8.19192	167050	8.42502	5.04341e-05	-14.2752	0.0450412	1.38485	down
meta_375	17-Hydroxylinolenic acid	3.80839e+06	3.39081e+06	3.15694e+06	2.18413e+06	1.58011e+06	2.17031e+06	3.45205e+06	1.97819e+06	0.573048	-0.803273	0.00592327	1.40994	down
meta_378	15(R)-Hydroxylinoleic Acid	1.08324e+06	924667	1.17111e+06	5.58838e+06	3.53278e+06	3.70885e+06	1.05967e+06	4.27667e+06	4.03584	2.01287	0.0379638	1.39188	up
meta_379	9-Oxo-12Z-Octadecenoic acid	1.0988e+06	960895	742305	4.90555e+06	3.42731e+06	3.83418e+06	934000	4.05568e+06	4.34227	2.11845	0.0153865	1.44432	up
meta_386	Ricinoleic acid	146575	116605	127390	519461	303045	432160	130190	418222	3.2124	1.68365	0.0421512	1.3699	up
meta_387	1-Eicosanol	152321	116779	132089	513892	293075	409987	133729	405652	3.03338	1.60092	0.0476447	1.3527	up
meta_389	3-Dehydrosphinganine	315589	222964	206724	38543.2	36735	60326.2	248426	45201.5	0.181951	-2.45837	0.0223557	1.42467	down
meta_391	DL-2-hydroxystearic acid*	1.11683e+07	1.04123e+07	9.97974e+06	2.97127e+06	2.29505e+06	1.75972e+06	1.05201e+07	2.34201e+06	0.222623	-2.16733	7.76818e-05	1.48725	down
meta_396	Phelligridin B	72648.8	41992.4	24174.9	85600.6	106720	106968	46272	99762.9	2.15601	1.10836	0.044389	1.28867	up
meta_400	Glutathione reduced form	7.40819	7.08799	8.51029	44848.5	54221.3	46231.6	7.66882	48433.8	6315.68	12.6247	0.00361905	1.49176	up
meta_408	L-Phenylalanyl-L-phenylalanine	6470.31	9707.39	5986.42	44628.4	33276.2	64823.6	7388.04	47576.1	6.4396	2.68697	0.0468642	1.34961	up
meta_409	9-Hydroperoxy-9Z,11E-Octadecadienoic Acid	56851.3	37062.3	23486.5	143998	204283	129733	39133.4	159338	4.07167	2.02562	0.0213764	1.39645	up
meta_410	5S,8R-DiHODE; (5S,8R,9Z,12Z)-5,8-Dihydroxyoctadeca-9,12-dienoate	20384	17167.1	15951.1	28466	23044.9	29765.8	17834.1	27092.2	1.51913	0.603242	0.0258043	1.31682	up
meta_411	9-Hydroxy-13-oxo-10-octadecenoic Acid	529126	628657	444691	2.69378e+06	1.91183e+06	1.92474e+06	534158	2.17678e+06	4.07516	2.02686	0.0203303	1.43611	up
meta_415	9-Hydroxy-12-oxo-15(Z)-octadecenoic acid	13416.2	13684.5	21588.7	9.21229	7.87084	8.19192	16229.8	8.42502	0.000519107	-10.9117	0.0262372	1.4328	down
meta_416	Ricinoleic acid methyl ester	15475.7	74052.1	53919.3	362033	343886	283013	47815.7	329644	6.89405	2.78535	0.00104922	1.47772	up
meta_418	Alnusdiol	6068.95	7937.76	10461	17501.3	14478.8	15769.4	8155.92	15916.5	1.95153	0.964607	0.0100474	1.39128	up
meta_421	Dibutyl sebacate	56876	26575.2	32123.5	271015	172345	213418	38524.9	218926	5.68272	2.50658	0.016687	1.4226	up
meta_422	4-Hydroxysphinganine	1.38797e+08	1.18196e+08	1.22974e+08	4.13141e+07	3.77529e+07	6.68042e+07	1.26655e+08	4.86237e+07	0.383906	-1.38118	0.00338017	1.45502	down
meta_423	Myricetin	7.40819	7.08799	8.51029	33958.6	45752.3	64629.7	7.66882	48113.5	6273.91	12.6151	0.0327912	1.39531	up
meta_424	Quercetagetin	7.40819	7.08799	8.51029	33958.6	45752.3	64629.7	7.66882	48113.5	6273.91	12.6151	0.0327912	1.39531	up
meta_425	2-(Dodecylamino)-3-phenyl-1-propanol	1.54444e+06	1.22772e+06	1.14397e+06	185730	176762	333348	1.30538e+06	231946	0.177685	-2.4926	0.0058766	1.46156	down
meta_426	S-(Methyl)glutathione	122869	116534	107892	49439.3	41303.5	27519.4	115765	39420.7	0.340524	-1.55417	0.00109001	1.46413	down
meta_427	Uridine 5'-monophosphate	2900.8	7355.36	1629.15	30468.1	23288.1	45002.8	3961.77	32919.7	8.30933	3.05473	0.0376163	1.35508	up
meta_438	Riboprine	6791.42	6459.13	2859.27	80302.5	37358.5	66695	5369.94	61452	11.4437	3.51648	0.0462041	1.36385	up
meta_439	Docosanoic acid (Behenic acid)	11605.3	12444.1	14648.1	6485.66	4067.74	6904.61	12899.2	5819.33	0.451139	-1.14836	0.00503956	1.42269	down
meta_450	2-Linoleoylglycerol*	134113	188871	120657	676285	560106	478763	147880	571718	3.86608	1.95087	0.0104992	1.45336	up
meta_487	LysoPE 16:1*	21126.5	60625.1	12084.6	444524	262405	453377	31278.8	386769	12.3652	3.62822	0.0241503	1.40829	up
meta_488	LysoPE 16:1(2n isomer)*	23751.5	64082.5	17763.8	399854	251823	392202	35199.3	347960	9.88543	3.3053	0.0163101	1.42691	up
meta_510	Acacetin-7-O-glucuronide	7.40819	7.08799	8.51029	19625.3	16244.5	18157.9	7.66882	18009.2	2348.37	11.1974	0.00294311	1.49155	up
meta_511	Luteolin-7-O-glucuronide	7.40819	7.08799	8.51029	5721.35	11348	7232.1	7.66882	8100.48	1056.29	10.0448	0.0405539	1.38997	up
meta_520	LysoPE 17:1(2n isomer)	25761.6	35178.5	10613.3	255866	147535	227098	23851.1	210166	8.8116	3.1394	0.0244727	1.41278	up
meta_521	LysoPE 17:1	40501.4	44636.2	14675.5	430439	330295	293571	33271	351435	10.5628	3.40092	0.0127241	1.45902	up
meta_530	Semimoronic acid	5746.2	8762.33	5346.17	9.21229	7.87084	8.19192	6618.23	8.42502	0.001273	-9.61755	0.0255938	1.41497	down
meta_543	Lucidenic Acid B	6.17102e+06	4.9853e+06	4.42762e+06	2.32262e+06	1.88865e+06	3.1609e+06	5.19465e+06	2.45739e+06	0.473062	-1.0799	0.0152947	1.36972	down
meta_547	LysoPE 18:2*	4.28605e+06	3.01302e+06	1.35749e+06	7.12816e+06	4.90616e+06	7.60848e+06	2.88552e+06	6.5476e+06	2.26912	1.18213	0.0368656	1.25401	up
meta_548	LysoPE 18:2(2n isomer)*	4.70346e+06	3.08753e+06	2.19225e+06	9.48068e+06	5.44671e+06	8.76454e+06	3.32775e+06	7.89731e+06	2.37317	1.24682	0.045446	1.2629	up
meta_550	Quercetin-5-O-glucuronide*	3125.35	6013.92	2203.13	15642.5	12841.7	9437.09	3780.8	12640.4	3.34332	1.74128	0.0196982	1.37318	up
meta_556	2-Amino-4-dihydroxy octadecyl galactoside	350284	232021	181316	25805.7	16703.7	39188.3	254541	27232.6	0.106987	-3.22449	0.0431727	1.37351	down
meta_557	Methyl Ganoderic Acid J	151234	138074	164939	877962	564086	785815	151416	742621	4.90452	2.29411	0.02329	1.42714	up
meta_558	LysoPE 18:0(2n isomer)	12745.4	23026.5	6424.23	52195.8	35484.4	45837.4	14065.4	44505.9	3.16422	1.66185	0.0113835	1.37719	up
meta_560	LysoPC 15:0(2n isomer)*	32929.4	30364.2	13898.3	97096.5	71545.1	87969.4	25730.6	85537	3.32433	1.73306	0.00390954	1.43196	up
meta_561	LysoPC 15:0*	38701.2	25632.5	10453.5	91288.7	67590.4	97183.5	24929.1	85354.2	3.42388	1.77563	0.00791507	1.38746	up
meta_566	Rutundic acid	4122.99	11436.9	2313.66	17019.2	17345.6	21464.7	5957.84	18609.8	3.12358	1.6432	0.0276196	1.3525	up
meta_569	2α,3α-Dihydroxyursolic acid	7.40819	7.08799	8.51029	32332.1	29869.8	23861.2	7.66882	28687.7	3740.82	11.8691	0.00760664	1.4842	up
meta_570	Asiatic acid	4711.28	6326.9	4381.67	73937.9	45412.1	39131.9	5139.95	52827.3	10.2778	3.36146	0.046516	1.37871	up
meta_571	Euscaphic acid	7.40819	7.08799	8.51029	35615.7	21485.6	32283.5	7.66882	29794.9	3885.2	11.9238	0.0198875	1.43955	up
meta_601	Ganoderenic Acid H	8.61078e+06	7.89996e+06	4.36691e+06	1.10476e+07	1.46179e+07	1.55182e+07	6.95922e+06	1.37279e+07	1.97262	0.980114	0.0233423	1.30873	up
meta_611	Ganoderic Acid J	2.52002e+07	2.13207e+07	1.46897e+07	5.86383e+06	9.06983e+06	9.43618e+06	2.04035e+07	8.12328e+06	0.398131	-1.32868	0.0438521	1.32174	down
meta_617	Ganoderic Acid Gamma	6.45434e+06	5.35167e+06	4.58175e+06	1.10486e+07	8.92641e+06	1.27066e+07	5.46259e+06	1.08939e+07	1.99427	0.99586	0.0222294	1.35812	up
meta_618	Cucurbitacin D	4.53266e+07	3.92194e+07	3.99511e+07	6.14112e+07	5.13616e+07	6.25417e+07	4.1499e+07	5.84382e+07	1.40818	0.493833	0.0234945	1.34294	up
meta_627	Lucidenic Acid P	590169	580971	408740	1.01385e+06	886606	1.16416e+06	526627	1.02154e+06	1.93978	0.955895	0.00951544	1.38777	up
meta_637	Elfvingic acid A	7.71069e+06	5.64503e+06	3.95123e+06	672354	883021	1.326e+06	5.76898e+06	960458	0.166486	-2.58652	0.0437621	1.36388	down
meta_638	Ganoderenic Acid E	5.84621e+07	4.85063e+07	4.71499e+07	1.13762e+07	1.41247e+07	2.16194e+07	5.13727e+07	1.57067e+07	0.305741	-1.70962	0.00177057	1.45848	down
meta_653	LysoPC 19:1	23935.9	12397.7	9855.86	93005.3	59791.3	66518.4	15396.5	73105	4.74817	2.24737	0.0174611	1.40471	up
meta_674	LysoPS 22:5 (2n isomer)	7.40819	3942.02	8.51029	13923.9	6539.97	9711.98	1319.31	10058.6	7.62412	2.93057	0.0340925	1.312	up
meta_675	LysoPS 22:5	7.40819	3942.02	8.51029	13923.9	6539.97	9711.98	1319.31	10058.6	7.62412	2.93057	0.0340925	1.312	up
meta_676	Ganoderenic acid K	3.23656e+07	2.56916e+07	2.53957e+07	8.02647e+07	6.60285e+07	6.89232e+07	2.78176e+07	7.17388e+07	2.5789	1.36676	0.00285834	1.46573	up
meta_677	Toosendanin	245203	190171	123182	1.71983e+06	1.49939e+06	1.49939e+06	186185	1.57287e+06	8.44791	3.07859	0.000563554	1.49285	up
meta_690	PI(18:2/0:0)	9979.65	19822	7840.53	33320.9	30529.2	49811.4	12547.4	37887.2	3.01953	1.59432	0.031378	1.30574	up

## Sheet: SF S1C
Supplementary file S1C. Differential metabolites of GTs between FM stage and FP stage (FM: the matured fruiting body stage; FP: the post-spore fruiting body stage).
#ID	name	FF1	FF2	FF3	FP1	FP2	FP3	FM_Mean	FP_Mean	Fold_change	log2FC	Pvalue	VIP	regulated
meta_2	Oxalic acid	19423.6	7903.81	14716.3	25984.9	30252.6	29155.4	14014.6	28464.3	2.03105	1.02222	0.036305	1.3003	up
meta_7	γ-Aminobutyric acid*	40226	97126.2	61359.3	266729	235699	300993	66237.2	267807	4.04316	2.01548	0.00139992	1.40413	up
meta_8	N,N-Dimethylglycine	61111.3	108242	82459.9	209317	193705	237132	83937.6	213384	2.54218	1.34607	0.00229355	1.39037	up
meta_13	Cytosine	395484	288073	381088	115091	98076.3	138592	354882	117253	0.330401	-1.59771	0.0121704	1.37555	down
meta_14	Histamine	374725	246252	332865	94156.2	76198.7	91808.4	317948	87387.8	0.27485	-1.86329	0.0238197	1.36427	down
meta_31	D-(-)-Threose	9.21229	7.87084	8.19192	12.1665	11.3329	11.7996	8.42502	11.7663	1.39659	0.48191	0.00433819	1.39454	up
meta_32	L-Cysteine	219447	155169	218005	330198	324549	346435	197541	333727	1.68941	0.756521	0.0164869	1.37953	up
meta_33	Benzamide	8.6963e+06	1.15491e+07	7.87262e+06	791671	256514	410887	9.37269e+06	486357	0.0518909	-4.26837	0.0139392	1.40184	down
meta_34	Phenethylamine	2.8337e+07	3.72527e+07	2.60831e+07	2.80315e+06	854917	1.45266e+06	3.05576e+07	1.70357e+06	0.0557496	-4.16489	0.0118878	1.40615	down
meta_36	Nicotinamide	514650	658133	686820	318072	249488	306841	619868	291467	0.470208	-1.08863	0.0151272	1.36483	down
meta_37	2-Phenylethanol	4.44616e+06	5.6977e+06	3.83218e+06	494134	218083	272648	4.65868e+06	328288	0.0704681	-3.82689	0.0140466	1.40053	down
meta_41	1-Methylhistamine	10626.9	8656.44	10462.9	20970.9	21090.5	18937	9915.41	20332.8	2.05063	1.03607	0.000401124	1.41756	up
meta_42	N-Ethylmaleimide (NEM)	255805	152756	187377	12.1665	11.3329	11.7996	198646	11.7663	5.92326e-05	-14.0432	0.0224537	1.37591	down
meta_43	1,3,5-Benzenetriol	871503	659865	895423	12.1665	11.3329	11.7996	808930	11.7663	1.45455e-05	-16.0691	0.00845397	1.41722	down
meta_45	Barbituric acid;Malonylurea;2,4,6-Pyrimidinetrione	4.54023e+06	4.49163e+06	3.35168e+06	8.13774e+06	7.87927e+06	8.08558e+06	4.12784e+06	8.0342e+06	1.94634	0.960765	0.00775076	1.416	up
meta_48	Methylenesuccinic acid	33459	24338.4	25678.9	49201.2	39661.4	57636.9	27825.5	48833.1	1.75498	0.811455	0.0361621	1.27539	up
meta_49	Citraconic acid	169179	88433.3	144496	12.1665	11.3329	11.7996	134036	11.7663	8.77846e-05	-13.4757	0.0303321	1.3545	down
meta_73	Allopurinol	340998	540403	479318	206478	121554	113447	453573	147160	0.324446	-1.62395	0.019513	1.33365	down
meta_74	Hypoxanthine	317711	526830	423304	209452	95454.6	104303	422615	136403	0.32276	-1.63147	0.0225926	1.30254	down
meta_75	Phenyl acetate	17000.8	19742.7	19334.8	28268.1	25716.9	33733.6	18692.7	29239.5	1.56422	0.645442	0.0347176	1.31457	up
meta_80	Phenylethanolamine	266624	136865	292315	66377.5	11939.7	11896.8	231935	30071.4	0.129654	-2.94726	0.0390805	1.28313	down
meta_91	Muconic acid	1.0035e+07	7.3874e+06	9.02504e+06	1.64923e+07	1.39936e+07	1.65561e+07	8.8158e+06	1.56807e+07	1.7787	0.830825	0.00397072	1.37849	up
meta_92	4-Methyl-5-thiazoleethanol	64453.3	41953.3	70492.4	12644.9	12889.3	19873.1	58966.3	15135.7	0.256685	-1.96193	0.0299061	1.32803	down
meta_99	N-Acetylcadaverine	147325	185953	151159	254320	238596	222159	161479	238358	1.47609	0.561784	0.00907129	1.33007	up
meta_103	2-Methylglutaric acid	404942	590785	497313	56065.7	38426.1	183863	497680	92785	0.186435	-2.42325	0.00491598	1.3598	down
meta_104	3-Hydroxy-3-Methyl-2-Oxopentanoic Acid	34522.6	58076.3	35331.8	12.1665	11.3329	11.7996	42643.5	11.7663	0.000275922	-11.8234	0.0312618	1.36169	down
meta_105	Mono-Methyl Glutarate	47469.9	46789.5	43065.8	12.1665	11.3329	11.7996	45775.1	11.7663	0.000257046	-11.9257	0.000893421	1.4406	down
meta_106	2-Acetyl-2-Hydroxybutanoic Acid	56052.7	92709.7	77842.4	21905	9981.4	26524.1	75534.9	19470.2	0.257764	-1.95588	0.0200178	1.33261	down
meta_107	Adipic Acid	404942	590785	497313	56065.7	38426.1	183863	497680	92785	0.186435	-2.42325	0.00491598	1.3598	down
meta_112	O-Acetylserine	88933.4	79478.9	78770.8	129519	123758	140034	82394.4	131104	1.59117	0.670091	0.00181632	1.41294	up
meta_114	3-Hydroxyglutaric acid	71816	50397.9	40666.5	101753	108797	84650	54293.4	98400.2	1.81238	0.857884	0.0215669	1.27083	up
meta_117	D-Arabinono-1,4-lactone	61552.4	58189.1	50659.8	79288.8	83043.8	104629	56800.4	88987.3	1.56667	0.647697	0.0403196	1.29088	up
meta_119	4-Hydroxymandelonitrile	117723	120433	84373.2	212710	228257	206282	107510	215750	2.0068	1.0049	0.00323434	1.39858	up
meta_120	L-Methionine	130579	121342	79575.4	266364	223712	211042	110499	233706	2.11501	1.08066	0.00587156	1.3496	up
meta_124	2(3H)-Benzothiazolone	13463.3	8266.57	11689	22201.1	32641.3	37605.2	11139.6	30815.9	2.76634	1.46798	0.0382314	1.30847	up
meta_125	Guanine*	1.40498e+06	884857	1.76245e+06	93470.8	130454	84786.3	1.35076e+06	102904	0.0761822	-3.7144	0.0388912	1.33379	down
meta_126	Isoguanine*	182199	130848	219006	28326.2	33187.8	27987.2	177351	29833.7	0.168219	-2.57159	0.0282983	1.36169	down
meta_127	Xanthine	84175.8	135291	103455	47038.2	21059.1	54385.4	107641	40827.6	0.379296	-1.39861	0.0258713	1.2693	down
meta_128	8-Azaguanine	145135	162375	186657	43587	17907.3	26411.3	164722	29301.9	0.177886	-2.49097	0.0015105	1.41416	down
meta_130	2',6'-Dihydroxyacetophenone	98007.5	69883.4	95508.7	27781.4	56396.3	26879.4	87799.9	37019.1	0.42163	-1.24595	0.0186253	1.28425	down
meta_131	2-Hydroxyphenylacetic acid	25464.8	27562.8	32457.3	19283.8	15793	17641.6	28495	17572.8	0.6167	-0.69736	0.0192504	1.33102	down
meta_132	p-Hydroxyphenyl acetic acid	267638	136716	199419	31542.2	76778	55494.6	201258	54604.9	0.271319	-1.88194	0.0481977	1.26077	down
meta_133	3,5-Dihydroxyacetophenone	88367.4	57530.6	74471.9	7651.89	23917.5	11267.4	73456.6	14278.9	0.194386	-2.36301	0.00911727	1.36297	down
meta_141	6-Chloropurine	43788.1	33589.2	32505.5	46092	55566.5	54070.8	36627.6	51909.8	1.41723	0.503074	0.0319549	1.24131	up
meta_143	2-Phenylethylamine hydrochloride	9.35713e+06	1.18028e+07	8.42002e+06	852639	273375	428429	9.85997e+06	518148	0.0525506	-4.25015	0.00980538	1.41212	down
meta_148	Pimelic acid	34641.3	30551.1	29021.2	12.1665	11.3329	11.7996	31404.5	11.7663	0.000374669	-11.3821	0.00284338	1.43388	down
meta_149	2-Propylsuccinic acid	40447.1	38618.7	33359.3	15729.9	20394.2	16925.8	37475	17683.3	0.471869	-1.08354	0.00261245	1.39891	down
meta_154	L-Carnitine	412670	433185	391246	578488	577072	579174	412367	578245	1.40226	0.487752	0.00519116	1.42769	up
meta_155	4-Methoxycinnamaldehyde	52478.3	44738.7	52542.1	83129.4	69497.2	73519.1	49919.7	75381.9	1.51006	0.594608	0.0094327	1.35288	up
meta_156	2-Hydroxycinnamic acid*	351029	146118	281311	12.1665	11.3329	11.7996	259486	11.7663	4.53447e-05	-14.4287	0.0497627	1.303	down
meta_157	α-Hydroxycinnamic acid*	254310	132624	199055	12.1665	11.3329	11.7996	195330	11.7663	6.02382e-05	-14.019	0.0309395	1.35257	down
meta_158	2-(Formylamino)benzoic Acid	103679	56959.5	96555.5	31854.5	43175.9	11.7996	85731.4	25014.1	0.291772	-1.77708	0.0361075	1.22218	down
meta_171	Piperonylic acid	2.14687e+06	1.63783e+06	1.70046e+06	2.89737e+06	2.68162e+06	2.80987e+06	1.82839e+06	2.79629e+06	1.52937	0.612939	0.0161773	1.36643	up
meta_173	Pyridoxal	89152.5	122890	98685.4	50192	47321.2	50721	103576	49411.4	0.477055	-1.06777	0.0315037	1.35684	down
meta_177	Cyclo(L-Ala-L-Pro)	21166.8	25890.7	27236.3	13073.8	6998.83	8650.91	24764.6	9574.51	0.386621	-1.37101	0.00418553	1.37005	down
meta_181	Tyramine (hydrochloride)	70735.1	38793.6	77491	12.1665	11.3329	11.7996	62339.9	11.7663	0.000188744	-12.3713	0.0347584	1.34409	down
meta_183	Suberic Acid	260503	339312	278416	12.1665	11.3329	11.7996	292744	11.7663	4.01932e-05	-14.6027	0.00657337	1.42707	down
meta_187	2-Isopropylmalic Acid*	20392.9	19462	15941.5	48367.1	30930	40229.9	18598.8	39842.3	2.1422	1.09909	0.0438942	1.30009	up
meta_202	9-Fluorenol	4.68353e+06	3.96839e+06	3.94814e+06	7.67812e+06	5.71028e+06	6.86734e+06	4.20002e+06	6.75191e+06	1.60759	0.684899	0.0318544	1.3053	up
meta_212	Azelaic acid	2.68538e+06	2.3386e+06	2.26989e+06	1.80483e+06	1.79702e+06	1.54967e+06	2.43129e+06	1.71717e+06	0.706281	-0.501686	0.0137552	1.32865	down
meta_216	2,6-Dimethyl-7-octene-2,3,6-triol	317425	260516	257973	226607	217227	178042	278638	207292	0.743948	-0.426727	0.0469374	1.19476	down
meta_218	10-Hydroxydecanoic acid	1.92598e+06	1.36305e+06	1.76691e+06	231352	940392	168642	1.68531e+06	446795	0.265111	-1.91533	0.0186489	1.30539	down
meta_219	2,6-Diaminooimelic acid	122298	154251	93952.2	37871.5	29923.9	38218.7	123501	35338.1	0.286137	-1.80522	0.0342339	1.34127	down
meta_222	Citric Acid*	2.06447e+07	2.12294e+07	2.10387e+07	3.13638e+07	3.14891e+07	3.13278e+07	2.09709e+07	3.13936e+07	1.497	0.582077	0.000100247	1.44181	up
meta_223	Isocitric Acid*	1.41562e+07	1.32589e+07	1.30725e+07	2.47898e+07	2.28534e+07	2.50177e+07	1.34959e+07	2.42203e+07	1.79465	0.843701	0.000934118	1.43321	up
meta_224	Quinic Acid	736697	617651	629394	1.16394e+06	1.1501e+06	1.25816e+06	661247	1.19073e+06	1.80074	0.848588	0.000511162	1.42413	up
meta_232	Dimethyl phthalate	192895	165690	237438	505422	510850	625783	198674	547351	2.75502	1.46206	0.00406729	1.40643	up
meta_243	Sebacate	127693	144552	137488	74910.2	90682.2	87346.8	136578	84313.1	0.617327	-0.695892	0.00158693	1.39867	down
meta_245	Spermine	793987	1.00222e+06	665384	1.16268e+06	1.39559e+06	1.54967e+06	820531	1.36931e+06	1.66881	0.738824	0.0219621	1.27362	up
meta_253	2,4-Di-Tert-Butylphenol*	174030	128408	130716	234123	210175	198167	144385	214155	1.48322	0.568736	0.0224438	1.27991	up
meta_254	N,N'-dicyclohexylcarbodiimide	166272	121071	121504	213711	184613	185214	136282	194512	1.42728	0.513264	0.0389628	1.23553	up
meta_257	2-Deoxyribose-1-phosphate	1.241e+06	1.19374e+06	910851	12.1665	11.3329	11.7996	1.1152e+06	11.7663	1.05509e-05	-16.5323	0.00843591	1.41856	down
meta_264	N-Acetyl-D-mannosamine*	140037	194488	130097	65315	45348	22887.2	154874	44516.7	0.287438	-1.79868	0.0145024	1.33745	down
meta_265	N-Acetyl-D-galactosamine*	206417	306499	226006	53523	63493.3	32564.1	246307	49860.1	0.202431	-2.3045	0.0169536	1.38004	down
meta_281	Palmitaldehyde	3.2199e+07	2.00601e+07	2.25615e+07	4.17269e+07	4.53568e+07	5.02097e+07	2.49402e+07	4.57645e+07	1.83497	0.875755	0.0131073	1.33898	up
meta_284	Pentadecanoic Acid	2.83575e+06	3.60729e+06	3.65387e+06	2.58307e+06	2.12291e+06	1.95007e+06	3.36564e+06	2.21868e+06	0.659217	-0.601175	0.0288216	1.26666	down
meta_290	Biotin	68771.8	61134.6	61801.7	33951.2	36333.3	42231.9	63902.7	37505.5	0.586915	-0.768776	0.00159808	1.38778	down
meta_296	L-Leucyl-L-Leucine	2.12845e+06	2.56817e+06	1.85984e+06	346893	708723	258620	2.18549e+06	438078	0.200449	-2.31869	0.00353579	1.39458	down
meta_299	Decursinol	34098.8	26711	29377.1	62193.6	60303.7	51203.5	30062.3	57900.3	1.92601	0.945614	0.00410551	1.38168	up
meta_300	N-Isobutyl-2E,4E-dodedienamide	8678.39	5123.83	8993.27	12.1665	11.3329	11.7996	7598.5	11.7663	0.0015485	-9.33491	0.0257154	1.36821	down
meta_301	5'-Deoxyadenosine	9.21229	7.87084	8.19192	12.1665	11.3329	11.7996	8.42502	11.7663	1.39659	0.48191	0.00433819	1.39454	up
meta_308	Tetradecanedioic acid	24379.8	18113.4	21716.8	28638.5	31023.2	29173.7	21403.3	29611.8	1.38351	0.468337	0.0320533	1.30693	up
meta_309	D-Glucosamine 1-phosphate	80262.6	100476	110600	47119.3	27703.9	19605.6	97112.8	31476.3	0.324121	-1.6254	0.00570884	1.36225	down
meta_310	D-Fructose 6-Phosphate	1.09933e+06	594318	953540	342675	49061.4	293429	882397	228388	0.258827	-1.94994	0.028649	1.26119	down
meta_313	Glycyl-tryptophan	243194	193378	201476	131218	110388	109636	212683	117081	0.550494	-0.8612	0.0132444	1.35689	down
meta_314	L-Prolyl-L-Phenylalanine	808809	888968	738729	242978	214519	259407	812168	238968	0.294234	-1.76496	0.00318415	1.42531	down
meta_316	L-Valyl-L-Phenylalanine	1.54511e+06	1.66678e+06	1.27494e+06	696449	724274	704879	1.49561e+06	708534	0.473743	-1.07782	0.0205241	1.38549	down
meta_321	9-(Arabinosyl)hypoxanthine	1.19473e+07	1.36262e+07	9.49899e+06	5.75487e+06	5.54582e+06	6.61588e+06	1.16908e+07	5.97219e+06	0.510844	-0.969045	0.0336885	1.32192	down
meta_322	10-Heptadecenoic Acid	2.59654e+07	2.4864e+07	2.33006e+07	8.83055e+06	1.03729e+07	9.34105e+06	2.471e+07	9.51483e+06	0.38506	-1.37684	0.000287639	1.43344	down
meta_325	Heptadecanoic acid	775757	788649	649173	317220	415502	358562	737860	363762	0.492995	-1.02035	0.00377434	1.39039	down
meta_327	2-Hydroxyhexadecanoic acid	1.03423e+07	8.106e+06	6.65002e+06	2.54441e+07	2.17793e+07	1.71434e+07	8.36612e+06	2.14556e+07	2.56459	1.35873	0.0188219	1.33193	up
meta_328	Hexadecylsphingosine	2.50953e+06	2.3003e+06	2.4066e+06	4.07901e+06	3.3519e+06	3.66166e+06	2.40548e+06	3.69752e+06	1.53713	0.620236	0.0191322	1.36985	up
meta_329	Cyclo(Phe-Glu)	33973.9	40215.6	31170.3	65754.3	53415.8	65449.5	35119.9	61539.9	1.75228	0.809231	0.00838194	1.35946	up
meta_332	Pantetheine	1.43957e+06	1.48575e+06	1.54045e+06	287804	636041	249207	1.48859e+06	391017	0.262676	-1.92864	0.00930673	1.41275	down
meta_334	L-Leucyl-L-phenylalanine	470236	442918	476724	75165.7	134396	34353.7	463293	81305.1	0.175494	-2.51051	0.00261856	1.42922	down
meta_335	α-Linolenic Acid*	1.931e+07	1.43127e+07	2.22884e+07	1.02521e+07	7.28895e+06	7.78626e+06	1.8637e+07	8.44245e+06	0.452993	-1.14244	0.0346764	1.29342	down
meta_337	Punicic acid (9Z,11E,13Z-octadecatrienoic acid)	1.90346e+07	1.32423e+07	1.6291e+07	9.15932e+06	9.99941e+06	6.73112e+06	1.61893e+07	8.62995e+06	0.533065	-0.907617	0.0262088	1.28595	down
meta_338	γ-Linolenic Acid*	1.931e+07	1.43127e+07	2.22884e+07	1.02521e+07	7.28895e+06	7.78626e+06	1.8637e+07	8.44245e+06	0.452993	-1.14244	0.0346764	1.29342	down
meta_354	Stearic Acid	8.20938e+07	8.00797e+07	7.32749e+07	1.24455e+08	1.45905e+08	1.54141e+08	7.84828e+07	1.415e+08	1.80295	0.850358	0.0132794	1.39071	up
meta_355	16-Methylheptadecanoic acid	8.20938e+07	8.00797e+07	7.32749e+07	1.24455e+08	1.45905e+08	1.54141e+08	7.84828e+07	1.415e+08	1.80295	0.850358	0.0132794	1.39071	up
meta_356	Hexadecyl ethanolamine	27858	21063.2	23238.7	12.1665	11.3329	11.7996	24053.3	11.7663	0.000489177	-10.9974	0.00687194	1.42112	down
meta_360	Hexadecanedioic acid	35202.2	27549.7	31269.5	48075.1	38758.6	40679.6	31340.5	42504.4	1.35622	0.439586	0.0391059	1.21712	up
meta_361	Aromadendrin (Dihydrokaempferol)	54155	40504.2	52898.9	12.1665	11.3329	11.7996	49186	11.7663	0.000239221	-12.0294	0.00775584	1.41895	down
meta_362	Glucarate O-Phosphoric acid	372975	263052	287828	535919	851517	622571	307952	670002	2.17567	1.12146	0.0487067	1.25937	up
meta_363	D-Sedoheptuiose 7-phosphate	625218	521872	547357	1.01894e+06	1.02608e+06	1.08522e+06	564815	1.04341e+06	1.84735	0.88546	0.000457469	1.43102	up
meta_364	4-(3,4,5-Trihydroxybenzoxy)benzoic Acid	45170.9	63843.9	8.19192	144700	142115	158534	36341	148449	4.0849	2.0303	0.0213642	1.36469	up
meta_367	Argininosuccinic acid	6.41237e+07	5.5597e+07	5.79223e+07	9.52417e+07	9.3042e+07	9.86062e+07	5.92143e+07	9.563e+07	1.61498	0.691516	0.000664625	1.42934	up
meta_368	(+)-cis-Abienol	11624.9	11030.5	12038.5	22820.2	22342.2	19384	11564.6	21515.5	1.86045	0.895655	0.00787158	1.40218	up
meta_369	12-Oxo-phytodienoic acid	2691.63	1199.08	2260.52	12.1665	11.3329	11.7996	2050.41	11.7663	0.00573852	-7.4451	0.0442087	1.31753	down
meta_370	Methyl linolenate	9.21229	7.87084	8.19192	329765	267709	220783	8.42502	272752	32374.1	14.9826	0.0131276	1.40099	up
meta_372	13-Hydroxy-6,9,11-octadecatrienoic acid	163017	162183	168617	228310	203992	201969	164606	211424	1.28443	0.361125	0.0258702	1.3487	up
meta_375	17-Hydroxylinolenic acid	2.18413e+06	1.58011e+06	2.17031e+06	1.19295e+06	1.0064e+06	912708	1.97819e+06	1.03735e+06	0.524396	-0.931273	0.0282195	1.31065	down
meta_376	9-Oxo-10E,12Z-octadecadienoic acid	118317	85988	133383	32010	34159.9	21546	112562	29238.6	0.259755	-1.94478	0.0206764	1.36334	down
meta_379	9-Oxo-12Z-Octadecenoic acid	4.90555e+06	3.42731e+06	3.83418e+06	1.25096e+06	2.64258e+06	1.04288e+06	4.05568e+06	1.64547e+06	0.405721	-1.30144	0.0232674	1.26671	down
meta_381	12,13-Epoxy-9-Octadecenoic Acid	544416	341944	590656	122661	103004	62886.4	492339	96183.6	0.195361	-2.35579	0.0299413	1.34079	down
meta_382	9S-Hydroxy-10E,12Z-octadecadienoic acid	4.68373e+06	2.97736e+06	4.27582e+06	2.1974e+06	1.67626e+06	1.94037e+06	3.97897e+06	1.93801e+06	0.487063	-1.03782	0.048603	1.27024	down
meta_386	Ricinoleic acid	519461	303045	432160	130873	112388	88429.8	418222	110564	0.264366	-1.91939	0.0351596	1.32855	down
meta_387	1-Eicosanol	513892	293075	409987	129258	114148	85719.8	405652	109708	0.27045	-1.88657	0.0389426	1.31733	down
meta_388	8-Hydroxyguanosine	305091	234481	243855	578758	542645	484922	261142	535442	2.05038	1.03589	0.00173037	1.39527	up
meta_396	Phelligridin B	85600.6	106720	106968	47437	53195.4	22424.4	99762.9	41018.9	0.411164	-1.28221	0.00925332	1.35313	down
meta_400	Glutathione reduced form	44848.5	54221.3	46231.6	4569.45	10366.8	4946.37	48433.8	6627.56	0.136837	-2.86947	0.000652923	1.42788	down
meta_404	9-Hydroxy-12-oxo-10(E),15(Z)-octadecadienoic acid	51638	36999.1	50962.9	14103.6	21355	11044.8	46533.3	15501.1	0.333119	-1.58589	0.00852401	1.35757	down
meta_408	L-Phenylalanyl-L-phenylalanine	44628.4	33276.2	64823.6	3850.68	9518.64	11177.1	47576.1	8182.13	0.17198	-2.53969	0.0441373	1.29728	down
meta_411	9-Hydroxy-13-oxo-10-octadecenoic Acid	2.69378e+06	1.91183e+06	1.92474e+06	236137	835349	215971	2.17678e+06	429153	0.19715	-2.34263	0.00700984	1.35194	down
meta_412	13S-Hydroperoxy-9Z,11E-octadecadienoic acid	2.59582e+06	1.88244e+06	1.89042e+06	1.34072e+06	1.07417e+06	691860	2.12289e+06	1.03558e+06	0.487816	-1.03559	0.0247869	1.26408	down
meta_415	9-Hydroxy-12-oxo-15(Z)-octadecenoic acid	9.21229	7.87084	8.19192	12.1665	11.3329	11.7996	8.42502	11.7663	1.39659	0.48191	0.00433819	1.39454	up
meta_416	Ricinoleic acid methyl ester	362033	343886	283013	36838.7	35435.5	14563.3	329644	28945.8	0.0878094	-3.50948	0.00357318	1.4246	down
meta_418	Alnusdiol	17501.3	14478.8	15769.4	31961.3	30729.8	24119.6	15916.5	28936.9	1.81804	0.862384	0.0229219	1.33223	up
meta_421	Dibutyl sebacate	271015	172345	213418	29218.4	46520.3	38781.2	218926	38173.3	0.174366	-2.51981	0.0214864	1.36953	down
meta_423	Myricetin	33958.6	45752.3	64629.7	25410.3	16272.8	11.7996	48113.5	13898.3	0.288865	-1.79153	0.0439127	1.20831	down
meta_424	Quercetagetin	33958.6	45752.3	64629.7	25410.3	16272.8	11.7996	48113.5	13898.3	0.288865	-1.79153	0.0439127	1.20831	down
meta_426	S-(Methyl)glutathione	49439.3	41303.5	27519.4	90869.9	96562.7	72353.5	39420.7	86595.4	2.1967	1.13534	0.0086681	1.32693	up
meta_427	Uridine 5'-monophosphate	30468.1	23288.1	45002.8	2329.07	1046.81	3343.47	32919.7	2239.78	0.0680378	-3.87752	0.0394341	1.32913	down
meta_437	20-Carboxyarachidonic Acid	9449.15	9187.02	7880.45	12.1665	11.3329	11.7996	8838.87	11.7663	0.0013312	-9.55306	0.00300713	1.43427	down
meta_462	1-O-Caffeoyl-3-O-p-coumaroylglycerol	19215.8	36528.6	19954.6	12.1665	11.3329	11.7996	25233	11.7663	0.000466306	-11.0664	0.0467246	1.32265	down
meta_465	LysoPE 14:0*	133148	57325.1	101452	11771.7	28095.5	11.7996	97308.6	13293	0.136607	-2.8719	0.0485571	1.25852	down
meta_474	PA(18:1/0:0)	77742.5	97030	70710.8	12.1665	11.3329	11.7996	81827.8	11.7663	0.000143794	-12.7637	0.00912051	1.41934	down
meta_476	LysoPE 15:0	1.61676e+06	814649	1.30734e+06	47008.5	156583	13895.9	1.24625e+06	72495.8	0.0581712	-4.10355	0.0337297	1.33414	down
meta_477	LysoPE 15:0(2n isomer)	41815.6	33631.2	44935.4	12.1665	6983.84	11.7996	40127.4	2335.94	0.058213	-4.10252	0.0013193	1.41189	down
meta_489	Ganoderic Acid S	64901.6	78611.3	61257.4	249183	267129	206427	68256.8	240913	3.52951	1.81947	0.00686744	1.40287	up
meta_490	LysoPE 16:0(2n isomer)*	6.35617e+06	3.54949e+06	6.46825e+06	808813	2.04018e+06	269908	5.45797e+06	1.03963e+06	0.19048	-2.39229	0.0252939	1.29623	down
meta_491	LysoPE 16:0*	6.36191e+06	3.74031e+06	6.4242e+06	841378	2.00643e+06	288538	5.5088e+06	1.04545e+06	0.189778	-2.39762	0.0194652	1.31474	down
meta_497	Flavin Single Nucleotide(FMN)	246500	240419	433407	60591.7	54432	17713.7	306776	44245.8	0.144229	-2.79357	0.0482347	1.2985	down
meta_502	ganodermanondiol	22522	209408	33056.2	576420	470794	288329	88328.8	445181	5.04004	2.33344	0.0305517	1.23232	up
meta_503	α-Boswellic acid	36041.6	41295.7	42710	12.1665	11.3329	11.7996	40015.7	11.7663	0.000294042	-11.7317	0.0025616	1.43752	down
meta_520	LysoPE 17:1(2n isomer)	255866	147535	227098	19444.7	40575.6	6009.51	210166	22009.9	0.104726	-3.2553	0.0206931	1.35616	down
meta_521	LysoPE 17:1	430439	330295	293571	24850.7	42906.4	9701.2	351435	25819.4	0.0734685	-3.76673	0.0119733	1.39628	down
meta_522	Ganoderic Acid DM	120988	201660	186339	603470	474093	421768	169662	499777	2.94572	1.55862	0.0137151	1.35	up
meta_530	Semimoronic acid	9.21229	7.87084	8.19192	12.1665	11.3329	11.7996	8.42502	11.7663	1.39659	0.48191	0.00433819	1.39454	up
meta_534	16α-Hydroxytrametenolic acid	2.83298e+07	2.29627e+07	2.22857e+07	1.88404e+06	1.67538e+06	1.29202e+06	2.45261e+07	1.61715e+06	0.0659359	-3.92279	0.00654281	1.42162	down
meta_536	Terminic acid	117887	250975	100988	1.29661e+06	1.04044e+06	682945	156617	1.00666e+06	6.42756	2.68427	0.0339205	1.31267	up
meta_538	Alphitolic acid	185351	279301	120485	1.58232e+06	1.2381e+06	853212	195046	1.22454e+06	6.27822	2.65036	0.0343122	1.3209	up
meta_539	2ɑ-hydroxyoleanolic acid	9.21229	7.87084	8.19192	12.1665	11.3329	11.7996	8.42502	11.7663	1.39659	0.48191	0.00433819	1.39454	up
meta_540	2-Hydroxyoleanolic acid	158124	245352	138671	1.54311e+06	1.172e+06	779662	180715	1.16492e+06	6.44618	2.68844	0.0439935	1.30371	up
meta_543	Lucidenic Acid B	2.32262e+06	1.88865e+06	3.1609e+06	5.02096e+06	4.26382e+06	4.39035e+06	2.45739e+06	4.55838e+06	1.85497	0.891393	0.0134716	1.33102	up
meta_545	LysoPE 18:3(2n isomer)*	136946	101324	196479	18011.8	36687.2	37377	144916	30692	0.211791	-2.23928	0.0481319	1.28913	down
meta_547	LysoPE 18:2*	7.12816e+06	4.90616e+06	7.60848e+06	952539	3.14463e+06	557463	6.5476e+06	1.55154e+06	0.236964	-2.07726	0.0125233	1.3142	down
meta_557	Methyl Ganoderic Acid J	877962	564086	785815	147606	213512	147704	742621	169607	0.22839	-2.13043	0.0207636	1.3661	down
meta_560	LysoPC 15:0(2n isomer)*	97096.5	71545.1	87969.4	5412.59	17005.7	8039.17	85537	10152.5	0.118691	-3.07472	0.00344458	1.40856	down
meta_561	LysoPC 15:0*	91288.7	67590.4	97183.5	6236.39	16065	9473.99	85354.2	10591.8	0.124092	-3.01051	0.00901578	1.3976	down
meta_564	Isoceanothic acid*	22564	22198.4	21499.2	12.1665	11.3329	11.7996	22087.2	11.7663	0.000532721	-10.8743	0.000200137	1.44267	down
meta_565	1-Oxo-Siaresinolic acid	4511.98	10858.3	7218.99	20801.9	18463.8	15521.7	7529.74	18262.5	2.42538	1.27821	0.011761	1.30652	up
meta_566	Rutundic acid	17019.2	17345.6	21464.7	42774.6	38395.9	35341	18609.8	38837.1	2.08692	1.06137	0.00253511	1.39315	up
meta_568	MadAsiatic acid	149802	240638	136459	446279	497276	347117	175633	430224	2.44956	1.29252	0.0117993	1.31177	up
meta_570	Asiatic acid	73937.9	45412.1	39131.9	239220	350376	325419	52827.3	305005	5.77362	2.52948	0.0113941	1.39188	up
meta_572	Tormentic acid	35694.6	22711.7	25084.6	86414.3	102534	55827.6	27830.3	81591.9	2.93177	1.55177	0.0497474	1.26169	up
meta_582	Ganolucidic acid D	9.21229	7.87084	8.19192	62162.5	38961.3	64968.3	8.42502	55364	6571.39	12.682	0.0214542	1.39083	up
meta_584	LysoPE 20:4(2n isomer)*	23497.5	19968.3	20245.9	12.1665	11.3329	11.7996	21237.2	11.7663	0.000554042	-10.8177	0.00283706	1.43364	down
meta_585	LysoPE 20:4*	23497.5	19968.3	20245.9	12.1665	11.3329	11.7996	21237.2	11.7663	0.000554042	-10.8177	0.00283706	1.43364	down
meta_586	2α,3α,19α-Trihydroxyursolic acid	70274.4	38173.6	65121.2	127963	109307	101665	57856.4	112978	1.95274	0.965497	0.0136433	1.31158	up
meta_589	LysoPE 20:2*	17478.8	12129.8	17942.1	2650.26	7335.16	1202.53	15850.3	3729.32	0.235285	-2.08752	0.00993306	1.32897	down
meta_591	LysoPE 20:2(2n isomer)*	18267	12603	17284	916.837	5977.61	871.148	16051.3	2588.53	0.161266	-2.63249	0.00523596	1.35954	down
meta_617	Ganoderic Acid Gamma	1.10486e+07	8.92641e+06	1.27066e+07	6.78483e+06	5.30355e+06	5.08403e+06	1.08939e+07	5.72414e+06	0.525446	-0.928386	0.0255515	1.30587	down
meta_627	Lucidenic Acid P	1.01385e+06	886606	1.16416e+06	828036	544395	451320	1.02154e+06	607917	0.595098	-0.748801	0.0465155	1.20501	down
meta_635	LysoPC 18:0	54820.3	45296.7	46602	16011.1	25092.3	29172.4	48906.3	23425.3	0.478982	-1.06196	0.00778213	1.33806	down
meta_640	Ganoderic Acid D Methyl Ester	701096	572359	769413	396802	357730	362692	680956	372408	0.54689	-0.870677	0.028843	1.34557	down
meta_642	Ganoderic Acid V	8660.27	46729.2	8.19192	98985	86888.2	86278.3	18465.9	90717.1	4.91269	2.29651	0.0294102	1.32874	up
meta_645	Ganoderic Acid M	519461	526874	784395	404751	285552	207711	610243	299338	0.490523	-1.02761	0.0488863	1.20712	down
meta_646	Ganoderic Acid N	5.7976e+06	5.3847e+06	8.56183e+06	4.12078e+06	2.04597e+06	2.28138e+06	6.58138e+06	2.81604e+06	0.42788	-1.22472	0.0420507	1.22139	down
meta_653	LysoPC 19:1	93005.3	59791.3	66518.4	7459.26	12007.3	4170.62	73105	7879.07	0.107778	-3.21387	0.0192406	1.37266	down
meta_657	Ganoderic Acid Mj	9.21229	7.87084	8.19192	12.1665	11.3329	11.7996	8.42502	11.7663	1.39659	0.48191	0.00433819	1.39454	up
meta_658	LysoPC 20:3	9.21229	7.87084	8.19192	12.1665	11.3329	11.7996	8.42502	11.7663	1.39659	0.48191	0.00433819	1.39454	up
meta_659	LysoPC 20:2*	9773.94	10277.6	15531.9	4230.01	3866.29	6148.09	11861.1	4748.13	0.40031	-1.32081	0.0467142	1.25808	down
meta_660	LysoPC 20:2(2n isomer)*	13355.8	8874.81	12024.8	2839.65	5831.29	4214.67	11418.5	4295.2	0.376163	-1.41057	0.0153167	1.31556	down
meta_674	LysoPS 22:5 (2n isomer)	13923.9	6539.97	9711.98	12.1665	11.3329	11.7996	10058.6	11.7663	0.00116978	-9.73955	0.0424459	1.32166	down
meta_675	LysoPS 22:5	13923.9	6539.97	9711.98	12.1665	11.3329	11.7996	10058.6	11.7663	0.00116978	-9.73955	0.0424459	1.32166	down
meta_677	Toosendanin	1.71983e+06	1.49939e+06	1.49939e+06	832848	935645	1.0625e+06	1.57287e+06	943664	0.599961	-0.737059	0.00325552	1.36799	down
meta_690	PI(18:2/0:0)	33320.9	30529.2	49811.4	5781.23	17822.9	1676.45	37887.2	8426.86	0.22242	-2.16864	0.0204859	1.28694	down
meta_698	Riboflavin 5'-Adenosine Diphosphate	481383	329124	564933	98588.9	119648	33196.1	458480	83810.9	0.182802	-2.45165	0.0214771	1.34468	down

## Sheet: SF S1D
Supplementary file S1D. Differential metabolites of GTs between P stage and FP stage ( P: the primordia stage; FP: the post-spore fruiting body stage )
D	name	P1	P2	P3	FP1	FP2	FP3	P_Mean	FP_Mean	Fold_change	log2FC	Pvalue	VIP	regulated
meta_1	Piperidine	50643.2	86071.8	47663.3	334605	275037	319112	61459.4	309585	5.03722	2.33263	0.000623968	1.34814	up
meta_3	3-Hydroxypyridine	7.40819	7.08799	8.51029	12.1665	11.3329	11.7996	7.66882	11.7663	1.5343	0.617585	0.00307818	1.33039	up
meta_6	Cadaverine	438030	699458	387492	122239	72241	119592	508327	104691	0.205952	-2.27962	0.0493503	1.2306	down
meta_11	L-Serine	271790	373253	285823	221754	164403	184217	310289	190125	0.612735	-0.706666	0.043341	1.17402	down
meta_12	Diethanolamine	48234.7	51854.1	38538.4	29934.9	32475.1	24759.4	46209.1	29056.5	0.628804	-0.669318	0.0300221	1.20702	down
meta_15	Uracil	440804	316187	374812	532066	495286	558381	377268	528578	1.40107	0.486527	0.0337753	1.20669	up
meta_16	Creatinine	7.40819	7.08799	8.51029	45624.2	40036.7	43072.3	7.66882	42911.1	5595.52	12.4501	0.00141397	1.36465	up
meta_19	Indole	8860.19	8361.46	11800.9	34352.7	33857.7	31856.2	9674.2	33355.5	3.44788	1.78571	0.000115238	1.36016	up
meta_20	Betaine	1.66149e+06	1.74215e+06	992016	405860	226469	389582	1.46522e+06	340637	0.232482	-2.10481	0.0357617	1.25495	down
meta_21	L-Valine	1.30894e+06	1.77137e+06	1.78432e+06	2.57699e+06	2.12341e+06	2.38377e+06	1.62155e+06	2.36139e+06	1.45626	0.542267	0.0234483	1.19845	up
meta_22	5-Aminovaleric acid	35744.5	38642.1	29242.3	12.1665	11.3329	11.7996	34543	11.7663	0.000340628	-11.5195	0.00641538	1.35106	down
meta_23	succinic acid	1.0681e+06	1.08777e+06	658857	337335	11.3329	281537	938241	206295	0.219874	-2.18525	0.0161661	1.23533	down
meta_24	Methylmalonic acid	1.0681e+06	1.08777e+06	658857	337335	11.3329	281537	938241	206295	0.219874	-2.18525	0.0161661	1.23533	down
meta_27	Aminomalonic acid	13803.9	14763.5	10743.8	12.1665	11.3329	11.7996	13103.7	11.7663	0.000897936	-10.1211	0.00846245	1.34559	down
meta_28	L-Threonine	361898	456852	370595	208128	230650	245575	396448	228117	0.575403	-0.797357	0.0209964	1.27788	down
meta_30	N-Benzylmethylene isomethylamine	11667.1	73735.6	2911.56	660179	745265	654521	29438.1	686655	23.3254	4.54383	9.49943e-05	1.36006	up
meta_31	D-(-)-Threose	92890.5	112274	87044.2	12.1665	11.3329	11.7996	97402.8	11.7663	0.000120801	-13.0151	0.0060733	1.3519	down
meta_33	Benzamide	2.37153e+07	3.00074e+07	2.20369e+07	791671	256514	410887	2.52532e+07	486357	0.0192592	-5.69831	0.00922838	1.3427	down
meta_34	Phenethylamine	6.8962e+07	8.1126e+07	6.62498e+07	2.80315e+06	854917	1.45266e+06	7.21126e+07	1.70357e+06	0.0236238	-5.40361	0.00373585	1.3568	down
meta_37	2-Phenylethanol	1.20309e+07	1.56723e+07	1.11948e+07	494134	218083	272648	1.2966e+07	328288	0.0253191	-5.30363	0.0113918	1.33692	down
meta_38	2-Picolinic acid	112909	153849	125139	71560.4	68663.6	60949.9	130632	67058	0.513334	-0.962031	0.0280937	1.27255	down
meta_41	1-Methylhistamine	8523.53	9057.66	11053	20970.9	21090.5	18937	9544.72	20332.8	2.13027	1.09103	0.000510591	1.34391	up
meta_42	N-Ethylmaleimide (NEM)	7.40819	7.08799	8.51029	12.1665	11.3329	11.7996	7.66882	11.7663	1.5343	0.617585	0.00307818	1.33039	up
meta_43	1,3,5-Benzenetriol	7.40819	7.08799	8.51029	12.1665	11.3329	11.7996	7.66882	11.7663	1.5343	0.617585	0.00307818	1.33039	up
meta_45	Barbituric acid;Malonylurea;2,4,6-Pyrimidinetrione	3.00427e+06	4.01227e+06	4.66383e+06	8.13774e+06	7.87927e+06	8.08558e+06	3.89346e+06	8.0342e+06	2.06351	1.0451	0.0116601	1.332	up
meta_47	4-Guanidinobutanal	1.15658e+06	1.38736e+06	1.03041e+06	485158	648482	871226	1.19145e+06	668289	0.560904	-0.834173	0.0270486	1.18111	down
meta_48	Methylenesuccinic acid	28736.4	34234.2	22478.5	49201.2	39661.4	57636.9	28483	48833.1	1.71446	0.777758	0.0379557	1.16832	up
meta_49	Citraconic acid	7.40819	7.08799	8.51029	12.1665	11.3329	11.7996	7.66882	11.7663	1.5343	0.617585	0.00307818	1.33039	up
meta_51	6-Aminocaproic acid	66484.4	259901	57974.9	1.309e+06	1.14153e+06	1.38147e+06	128120	1.27733e+06	9.9698	3.31757	0.000299027	1.34949	up
meta_53	6-Deoxyfagomine	50139.4	93782	160022	351962	281384	338070	101314	323805	3.19604	1.67629	0.00661536	1.29318	up
meta_58	Glutaric acid	104892	75929.7	61220.2	12.1665	11.3329	11.7996	80680.5	11.7663	0.000145838	-12.7433	0.0243697	1.30438	down
meta_60	L-Asparagine	277791	380625	275185	123181	91070	104374	311200	106208	0.341286	-1.55095	0.0214854	1.29104	down
meta_67	L-Malic acid	3.84592e+06	6.69445e+06	2.89548e+06	1.05895e+07	1.14277e+07	9.8993e+06	4.47862e+06	1.06389e+07	2.37548	1.24822	0.0213869	1.27213	up
meta_68	3-Dehydro-L-Threonic Acid	1.03501e+06	1.68135e+06	850017	2.75895e+06	3.07714e+06	2.78247e+06	1.18879e+06	2.87285e+06	2.41661	1.27299	0.0121866	1.30251	up
meta_69	S-Methyl-L-cysteine	4554.88	31110	5800.71	104504	124031	105463	13821.9	111333	8.05485	3.00986	0.00120297	1.3367	up
meta_70	Adenine	7.40819	7.08799	8.51029	83964.8	91160.7	85697.5	7.66882	86941	11336.9	13.4687	0.000621544	1.3668	up
meta_71	Zarzissine	7.40819	7.08799	8.51029	76028.2	84489.4	78716.1	7.66882	79744.6	10398.5	13.3441	0.000978496	1.36583	up
meta_72	N-benzylformamide	8325.98	23821.9	8.51029	124218	120121	114230	10718.8	119523	11.1508	3.47907	0.00131609	1.35562	up
meta_73	Allopurinol	4.41281e+06	5.00892e+06	4.59471e+06	206478	121554	113447	4.67215e+06	147160	0.0314973	-4.98863	0.00116504	1.36415	down
meta_74	Hypoxanthine	3.4481e+06	4.66271e+06	3.69715e+06	209452	95454.6	104303	3.93599e+06	136403	0.0346554	-4.85078	0.0088596	1.34275	down
meta_78	Nicotinic Acid Methyl Ester(Methyl Nicotinate)	10495.8	10083.8	9088.61	38108.1	52596	67551.1	9889.4	52751.7	5.33417	2.41526	0.0368664	1.27161	up
meta_80	Phenylethanolamine	2.05495e+06	2.75376e+06	2.01703e+06	66377.5	11939.7	11896.8	2.27525e+06	30071.4	0.0132167	-6.24149	0.0108471	1.338	down
meta_81	L-Tyramine	4.6465e+06	5.60699e+06	4.5566e+06	102342	8306.65	23702.7	4.9367e+06	44783.6	0.00907158	-6.78443	0.00444523	1.35553	down
meta_85	2,5-Dihydroxybenzaldehyde	43896.8	48546.4	39383.7	437722	527988	332446	43942.3	432719	9.84742	3.29975	0.0202861	1.31418	up
meta_86	4-Nitrophenol	1.42846e+07	1.67615e+07	1.90318e+07	2.39138e+07	2.88486e+07	2.71455e+07	1.66927e+07	2.6636e+07	1.59567	0.674162	0.00761065	1.2703	up
meta_87	3-Amino-1-propionic sulfonic acid	7.40819	7.08799	8.51029	12.1665	11.3329	11.7996	7.66882	11.7663	1.5343	0.617585	0.00307818	1.33039	up
meta_89	Ethyl maltol	7.40819	7.08799	8.51029	12.1665	11.3329	11.7996	7.66882	11.7663	1.5343	0.617585	0.00307818	1.33039	up
meta_91	Muconic acid	8.93016e+06	1.05532e+07	1.28373e+07	1.64923e+07	1.39936e+07	1.65561e+07	1.07736e+07	1.56807e+07	1.45548	0.541492	0.0289547	1.18607	up
meta_99	N-Acetylcadaverine	172133	202394	142765	254320	238596	222159	172431	238358	1.38234	0.467115	0.0418521	1.17736	up
meta_104	3-Hydroxy-3-Methyl-2-Oxopentanoic Acid	15785.2	18767.4	19729.7	12.1665	11.3329	11.7996	18094.1	11.7663	0.000650284	-10.5866	0.00428437	1.35673	down
meta_105	Mono-Methyl Glutarate	18231.6	21869.6	10665.3	12.1665	11.3329	11.7996	16922.1	11.7663	0.00069532	-10.49	0.0360363	1.27473	down
meta_108	L-Glutamine	181789	109840	185307	683944	550414	704433	158979	646264	4.0651	2.02329	0.0030127	1.3357	up
meta_109	L-Lysine	175969	139074	228568	686783	637917	782966	181204	702555	3.87716	1.955	0.00120838	1.34395	up
meta_110	L-Glutamic acid	8.0862e+06	1.01555e+07	7.73614e+06	1.94515e+06	1.4044e+06	1.50287e+06	8.65928e+06	1.61747e+06	0.18679	-2.42051	0.0087745	1.33646	down
meta_111	L-threo-3-Methylaspartate	80801.1	105784	65699.5	13685.9	13600.8	15887.4	84095	14391.4	0.171132	-2.54682	0.0265751	1.29701	down
meta_112	O-Acetylserine	84659.1	110951	104951	129519	123758	140034	100187	131104	1.30859	0.388015	0.0392082	1.17389	up
meta_114	3-Hydroxyglutaric acid	58647.3	64949.6	52376.1	101753	108797	84650	58657.7	98400.2	1.67753	0.746342	0.0163437	1.26901	up
meta_115	2-Hydroxyglutaric Acid	44692.8	63628.1	60397.5	122048	99358.2	86961.4	56239.5	102789	1.82771	0.870036	0.0263206	1.22068	up
meta_118	L-Citramalic acid*	18681.8	33489.2	21338.1	44655	58666.7	37842.5	24503	47054.7	1.92036	0.941379	0.0462419	1.13357	up
meta_120	L-Methionine	131816	81779.6	30620	266364	223712	211042	81405.3	233706	2.87089	1.5215	0.0177503	1.25154	up
meta_122	Benzyl acetate	2.52973e+06	2.43118e+06	2.82419e+06	4.32774e+06	4.10969e+06	4.03886e+06	2.59503e+06	4.15876e+06	1.60259	0.680402	0.000675014	1.3451	up
meta_125	Guanine*	580876	468020	544366	93470.8	130454	84786.3	531087	102904	0.193761	-2.36765	0.00212961	1.34963	down
meta_126	Isoguanine*	72746.8	75547.7	68552.3	28326.2	33187.8	27987.2	72282.3	29833.7	0.41274	-1.2767	0.000110256	1.358	down
meta_127	Xanthine	705893	1.07391e+06	1.16109e+06	47038.2	21059.1	54385.4	980297	40827.6	0.0416482	-4.5856	0.0208805	1.31134	down
meta_128	8-Azaguanine	827906	957981	1.03201e+06	43587	17907.3	26411.3	939301	29301.9	0.0311954	-5.00252	0.0038015	1.3566	down
meta_129	Vanillin*	224797	157527	224246	428381	410377	583527	202190	474095	2.3448	1.22946	0.0255544	1.25385	up
meta_134	Isovanillin*	82609.5	51024.9	71443.9	137738	116514	184624	68359.4	146292	2.14004	1.09764	0.0431952	1.18924	up
meta_135	2,5-Dihydroxyacetophenone	26314.7	33217.5	20228	61287.9	60938.3	83346.8	26586.7	68524.3	2.57739	1.36591	0.0154609	1.27213	up
meta_136	2,5-Dihydroxybenzoic Acid; Gentisic Acid*	65332	221232	231518	448888	444981	484778	172694	459549	2.66106	1.412	0.0280318	1.27737	up
meta_138	2,4-Dihydroxybenzoic Acid*	396470	578742	130586	1.25724e+06	1.21796e+06	1.4107e+06	368599	1.2953e+06	3.51412	1.81316	0.00929566	1.30784	up
meta_141	6-Chloropurine	23533.3	35304.5	38195.1	46092	55566.5	54070.8	32344.3	51909.8	1.60491	0.682493	0.0280616	1.20032	up
meta_142	Orotic acid	31946.6	30242.9	36756	48886.2	40983.6	54708	32981.8	48192.6	1.46119	0.547141	0.0434099	1.18226	up
meta_143	2-Phenylethylamine hydrochloride	2.44906e+07	3.19779e+07	2.24596e+07	852639	273375	428429	2.63094e+07	518148	0.0196944	-5.66607	0.0121312	1.33498	down
meta_148	Pimelic acid	14670.7	23467.5	13867	12.1665	11.3329	11.7996	17335.1	11.7663	0.000678757	-10.5248	0.0300932	1.28932	down
meta_150	Tryptamine	3.1279e+07	3.131e+07	1.72986e+07	81816.7	43878.5	17404.3	2.66292e+07	47699.9	0.00179126	-9.12481	0.0294481	1.29128	down
meta_153	DL-2-Aminoadipic acid	236033	343484	272518	91163.3	126652	95808.4	284012	104541	0.368087	-1.44188	0.0200735	1.28189	down
meta_154	L-Carnitine	379629	377089	349518	578488	577072	579174	368745	578245	1.56814	0.649057	0.00203693	1.3627	up
meta_155	4-Methoxycinnamaldehyde	40373.8	35243.1	50155.9	83129.4	69497.2	73519.1	41924.2	75381.9	1.79805	0.846433	0.00503045	1.28919	up
meta_157	α-Hydroxycinnamic acid*	7.40819	7.08799	8.51029	12.1665	11.3329	11.7996	7.66882	11.7663	1.5343	0.617585	0.00307818	1.33039	up
meta_160	L-Phenylalanine	560397	3.28268e+06	94653.4	2.91576e+07	3.22195e+07	3.03039e+07	1.31258e+06	3.05603e+07	23.2827	4.54118	2.82485e-05	1.36288	up
meta_163	6-Methylmercaptopurine	38734.1	189761	19072.5	1.73399e+06	2.16522e+06	1.84847e+06	82522.6	1.91589e+06	23.2166	4.53708	0.00166084	1.35292	up
meta_165	3-(4-Hydroxyphenyl)-propionic acid	7.40819	7.08799	8.51029	27792.2	28655.9	51434.2	7.66882	35960.8	4689.22	12.1951	0.0433617	1.25662	up
meta_166	2-Hydroxy-3-phenylpropanoic acid	7.40819	7.08799	8.51029	16912.7	9849.81	20831.5	7.66882	15864.7	2068.72	11.0145	0.0386926	1.26812	up
meta_171	Piperonylic acid	1.65664e+06	1.58582e+06	1.95065e+06	2.89737e+06	2.68162e+06	2.80987e+06	1.73104e+06	2.79629e+06	1.61538	0.691876	0.00304524	1.33055	up
meta_175	Homogentisic acid	7.40819	7.08799	8.51029	114023	201675	103507	7.66882	139735	18221.2	14.1533	0.0461901	1.25023	up
meta_177	Cyclo(L-Ala-L-Pro)	29523.3	19084.8	23948.9	13073.8	6998.83	8650.91	24185.7	9574.51	0.395876	-1.33688	0.0213136	1.23329	down
meta_178	Pyridoxine	85194.2	128608	64086.3	13933.3	5460.45	16103.8	92629.4	11832.5	0.12774	-2.96871	0.0474831	1.23491	down
meta_179	Aspartic acid (calcium)	573838	887022	571996	238111	123811	150733	677619	170885	0.252184	-1.98745	0.0301966	1.25444	down
meta_180	9-Oxononanoic acid	14502.8	23299.8	29546.8	43547.8	55873.8	39997.9	22449.8	46473.1	2.07009	1.0497	0.0212065	1.20417	up
meta_181	Tyramine (hydrochloride)	584984	762014	559675	12.1665	11.3329	11.7996	635557	11.7663	1.85134e-05	-15.7211	0.00988132	1.34167	down
meta_182	Trans-Citridic acid	413509	386665	441164	701396	833347	666334	413779	733692	1.77315	0.826313	0.0173053	1.29857	up
meta_183	Suberic Acid	28211.2	32067.6	23768.3	12.1665	11.3329	11.7996	28015.7	11.7663	0.00041999	-11.2174	0.00725178	1.34878	down
meta_185	Indole 3-acetic acid (IAA)	71567.2	68900.8	64276.3	14165.8	11072.3	13378.1	68248.1	12872	0.188607	-2.40655	0.000298488	1.36375	down
meta_190	Serotonin	1.28656e+06	1.28923e+06	1.56741e+06	12.1665	11.3329	11.7996	1.38106e+06	11.7663	8.51975e-06	-16.8408	0.00452093	1.3562	down
meta_192	Caffeic acid	57588.8	70487.7	29461.7	104905	90845.9	102425	52512.7	99391.9	1.89272	0.920462	0.0478282	1.19983	up
meta_194	D-Galactose*	629704	1.13116e+06	984357	411794	186502	310433	915075	302910	0.331022	-1.595	0.0382313	1.20823	down
meta_197	4-hydroxy-5-(2-oxo-l-pyrrolidinyl)-benzoic Acid	46611.5	185382	28941.6	866333	759230	808899	86978.5	811487	9.32974	3.22184	0.000636961	1.35123	up
meta_198	L-Tyrosine	161589	684093	147805	3.14124e+06	3.32684e+06	2.82193e+06	331162	3.09667e+06	9.35091	3.22511	0.000327171	1.35015	up
meta_200	(S)-2-Hydroxy-3-(4-Hydroxyphenyl)Propanoic Acid	7.40819	7.08799	8.51029	12.1665	11.3329	11.7996	7.66882	11.7663	1.5343	0.617585	0.00307818	1.33039	up
meta_202	9-Fluorenol	4.30095e+06	3.81066e+06	4.44076e+06	7.67812e+06	5.71028e+06	6.86734e+06	4.18412e+06	6.75191e+06	1.6137	0.69037	0.0353057	1.23894	up
meta_203	Dulcitol*	742687	1.03957e+06	675405	69205.5	59635	117146	819221	81995.5	0.10009	-3.32064	0.0201152	1.3079	down
meta_204	D-Sorbitol*	489401	818899	502173	50838.2	37710.9	93438	603491	60662.4	0.100519	-3.31446	0.0345491	1.26947	down
meta_205	D-Mannitol*	180999	274967	175236	45525.5	63403.9	48286.4	210401	52405.3	0.249074	-2.00535	0.0361219	1.26351	down
meta_206	Allitol	559936	894425	549793	61100	31440	90747.7	668051	61095.9	0.0914539	-3.45081	0.0306892	1.28007	down
meta_209	3-Indoleacrylic acid	39069.1	377766	3363.55	1.41388e+06	1.233e+06	1.51231e+06	140066	1.38639e+06	9.89813	3.30716	0.001692	1.33318	up
meta_215	N-Glycyl-L-leucine*	2.35045e+06	2.7488e+06	2.5719e+06	1.9688e+06	1.61809e+06	2.06518e+06	2.55705e+06	1.88402e+06	0.736795	-0.440664	0.0204181	1.20927	down
meta_220	5-Hydroxyindole-3-acetic acid	7.40819	7.08799	8.51029	73339.4	68918	99998.6	7.66882	80752	10529.9	13.3622	0.0141483	1.3304	up
meta_221	N-Acetyl-L-methionine	109065	144162	96260.9	59073.6	58987.8	39561.3	116496	52540.9	0.451011	-1.14877	0.0307415	1.22766	down
meta_222	Citric Acid*	1.32582e+07	1.93644e+07	1.46178e+07	3.13638e+07	3.14891e+07	3.13278e+07	1.57468e+07	3.13936e+07	1.99365	0.99541	0.0136579	1.33197	up
meta_223	Isocitric Acid*	1.09855e+07	1.30852e+07	1.33753e+07	2.47898e+07	2.28534e+07	2.50177e+07	1.2482e+07	2.42203e+07	1.94042	0.956366	0.000339715	1.34842	up
meta_224	Quinic Acid	590177	642030	638612	1.16394e+06	1.1501e+06	1.25816e+06	623607	1.19073e+06	1.90943	0.933142	0.000748271	1.35644	up
meta_232	Dimethyl phthalate	113625	88442.3	103372	505422	510850	625783	101813	547351	5.37604	2.42654	0.00622382	1.34687	up
meta_237	syringic acid	7.40819	7.08799	8.51029	85128.7	89046.5	121533	7.66882	98569.3	12853.3	13.6498	0.0134269	1.33229	up
meta_242	Acetryptine	552643	297412	568809	10071.7	7275.35	8545.37	472955	8630.79	0.0182487	-5.77606	0.0340061	1.28018	down
meta_246	N6-Isopentenyladenine	324034	224799	296971	10785.7	15217.6	2472.79	281935	9492.03	0.0336674	-4.8925	0.0106744	1.337	down
meta_247	L-Tryptophan	27593	326709	3427.19	1.15616e+06	949837	1.17891e+06	119243	1.09497e+06	9.18267	3.19891	0.00238169	1.32454	up
meta_248	1-Methoxy-indole-3-acetamide	198070	1.74002e+06	20750.9	6.80862e+06	5.58587e+06	6.87337e+06	652948	6.42262e+06	9.83634	3.29812	0.00146288	1.33129	up
meta_250	Methoxyindoleacetic acid	1396.03	20509.5	1082.51	76962.3	64853.2	90730.7	7662.68	77515.4	10.116	3.33856	0.00227593	1.31711	up
meta_255	N-Acetyl-DL-phenylalanine	41665.3	25947.5	29196.9	12.1665	11.3329	11.7996	32269.9	11.7663	0.000364621	-11.4213	0.0213494	1.31219	down
meta_257	2-Deoxyribose-1-phosphate	1.96021e+06	2.49379e+06	1.74196e+06	12.1665	11.3329	11.7996	2.06532e+06	11.7663	5.69709e-06	-17.4213	0.0114895	1.33742	down
meta_260	L-Seryl-L-Isoleucine	1.38986e+06	1.82665e+06	1.44628e+06	1.06215e+06	716013	1.12134e+06	1.55426e+06	966499	0.621837	-0.685391	0.0347947	1.15513	down
meta_261	(S)-Indoximod	58341.1	39181.6	66158.1	12.1665	11.3329	11.7996	54560.3	11.7663	0.000215657	-12.179	0.0209075	1.31322	down
meta_265	N-Acetyl-D-galactosamine*	94857.7	125946	90556.1	53523	63493.3	32564.1	103787	49860.1	0.48041	-1.05766	0.0214787	1.20659	down
meta_270	Myristoleic acid	7.40819	7.08799	8.51029	13849.5	10382.7	15056.2	7.66882	13096.1	1707.71	10.7378	0.0112601	1.3381	up
meta_273	L-Prolyl-L-Leucine	661378	888676	619048	426921	280955	373272	723034	360383	0.498431	-1.00453	0.0312502	1.21472	down
meta_275	L-Valyl-L-Leucine	2.62884e+06	2.82063e+06	2.3651e+06	1.46822e+06	1.60197e+06	1.4954e+06	2.60486e+06	1.52186e+06	0.584241	-0.775365	0.00943857	1.32588	down
meta_276	N'-Formylkynurenine	7.40819	7.08799	8.51029	55930.6	38117.6	50032.7	7.66882	48027	6262.63	12.6126	0.011695	1.33704	up
meta_278	D-Pantothenic acid (hemicalcium salt)	115930	181563	100440	20939.8	14303.4	9138.1	132644	14793.8	0.11153	-3.1645	0.0395398	1.25867	down
meta_281	Palmitaldehyde	1.74899e+07	1.90139e+07	3.33358e+07	4.17269e+07	4.53568e+07	5.02097e+07	2.32799e+07	4.57645e+07	1.96584	0.975146	0.0297652	1.22427	up
meta_286	Cytidine	49057	119204	26485.9	1.1671e+06	923217	1.27662e+06	64915.7	1.12231e+06	17.2888	4.11176	0.00652867	1.34071	up
meta_287	Cytarabine	24198.4	81850.5	17544.4	860709	677142	749140	41197.8	762330	18.5042	4.20978	0.00220992	1.35171	up
meta_289	Uridine	4913.11	45517.5	3834.93	235759	162363	313016	18088.5	237046	13.1048	3.71202	0.028251	1.26317	up
meta_294	1-beta-D-Arabinofuranosylurac??il	12886.1	77459.1	5487.44	555737	366192	581574	31944.2	501167	15.6888	3.97167	0.0131637	1.30883	up
meta_295	Cyclo(D-Phe-L-Pro)	25617.5	19308.5	16634.8	6937.31	10052.2	12682.4	20520.3	9890.63	0.481994	-1.05291	0.0362434	1.17898	down
meta_299	Decursinol	29347.1	20664.6	33408.6	62193.6	60303.7	51203.5	27806.8	57900.3	2.08224	1.05813	0.00415344	1.29703	up
meta_300	N-Isobutyl-2E,4E-dodedienamide	7963.56	10725.7	13141.8	12.1665	11.3329	11.7996	10610.3	11.7663	0.00110895	-9.81659	0.0193457	1.31684	down
meta_303	Palmitoleic Acid	20014.5	47182.4	35625	62889.8	68566.6	67539.3	34274	66331.9	1.93534	0.952591	0.049459	1.22302	up
meta_309	D-Glucosamine 1-phosphate	144542	169001	116080	47119.3	27703.9	19605.6	143208	31476.3	0.219794	-2.18577	0.00716859	1.30681	down
meta_313	Glycyl-tryptophan	242536	207481	228104	131218	110388	109636	226040	117081	0.517963	-0.949079	0.00152693	1.33458	down
meta_316	L-Valyl-L-Phenylalanine	1.55951e+06	1.76034e+06	1.34898e+06	696449	724274	704879	1.55627e+06	708534	0.455276	-1.13519	0.0186686	1.31738	down
meta_320	Inosine	122112	384374	62908.1	2.88115e+06	2.53819e+06	3.50224e+06	189798	2.97386e+06	15.6686	3.9698	0.00541879	1.33793	up
meta_321	9-(Arabinosyl)hypoxanthine	136261	667696	39954.9	5.75487e+06	5.54582e+06	6.61588e+06	281304	5.97219e+06	21.2304	4.40806	0.000409235	1.35636	up
meta_327	2-Hydroxyhexadecanoic acid	4.56435e+07	4.19845e+07	4.78222e+07	2.54441e+07	2.17793e+07	1.71434e+07	4.51501e+07	2.14556e+07	0.475207	-1.07337	0.00198364	1.32805	down
meta_329	Cyclo(Phe-Glu)	110077	107706	110757	65754.3	53415.8	65449.5	109513	61539.9	0.561939	-0.831514	0.00517382	1.34838	down
meta_335	α-Linolenic Acid*	4.64403e+07	4.42133e+07	4.93531e+07	1.02521e+07	7.28895e+06	7.78626e+06	4.66689e+07	8.44245e+06	0.180901	-2.46673	0.000103839	1.36283	down
meta_338	γ-Linolenic Acid*	4.64403e+07	4.42133e+07	4.93531e+07	1.02521e+07	7.28895e+06	7.78626e+06	4.66689e+07	8.44245e+06	0.180901	-2.46673	0.000103839	1.36283	down
meta_339	Crepenynic acid	112102	133309	126293	18975.6	16207.3	18538.4	123901	17907.1	0.144527	-2.79059	0.00297881	1.35881	down
meta_343	(9Z,11E)-Octadecadienoic acid	208071	222799	192768	89588.4	116336	119528	207879	108484	0.521862	-0.938261	0.00155798	1.32491	down
meta_344	N6-methyladenosine	7.40819	7.08799	8.51029	13654.8	32249.7	25078	7.66882	23660.8	3085.33	11.5912	0.0486107	1.24419	up
meta_347	Petroselinic acid	894251	865995	1.44892e+06	2.97078e+06	5.0978e+06	5.55116e+06	1.06972e+06	4.53991e+06	4.24401	2.08543	0.0423333	1.23766	up
meta_348	11-Octadecanoic acid(Vaccenic acid)	894251	865995	1.44892e+06	2.97078e+06	5.0978e+06	5.55116e+06	1.06972e+06	4.53991e+06	4.24401	2.08543	0.0423333	1.23766	up
meta_349	Elaidic Acid	894251	865995	1.44892e+06	2.97078e+06	5.0978e+06	5.55116e+06	1.06972e+06	4.53991e+06	4.24401	2.08543	0.0423333	1.23766	up
meta_350	Guanosine	417073	1.25552e+06	166499	1.11625e+07	1.1278e+07	1.31277e+07	613030	1.1856e+07	19.3401	4.27352	0.000564792	1.35747	up
meta_351	Crotonoside	100422	184422	37131.3	1.59637e+06	1.58711e+06	2.06125e+06	107325	1.74825e+06	16.2893	4.02585	0.00594752	1.34239	up
meta_354	Stearic Acid	2.21686e+07	4.86126e+07	8.42613e+07	1.24455e+08	1.45905e+08	1.54141e+08	5.16808e+07	1.415e+08	2.73797	1.4531	0.022047	1.24972	up
meta_355	16-Methylheptadecanoic acid	2.21686e+07	4.86126e+07	8.42613e+07	1.24455e+08	1.45905e+08	1.54141e+08	5.16808e+07	1.415e+08	2.73797	1.4531	0.022047	1.24972	up
meta_358	3-Hydroxy-palmitic acid methyl ester	9.17792e+06	7.33237e+06	9.56179e+06	1.61016e+06	962907	728583	8.69069e+06	1.10055e+06	0.126636	-2.98124	0.00368003	1.34352	down
meta_361	Aromadendrin (Dihydrokaempferol)	30035.3	20507.9	23400.5	12.1665	11.3329	11.7996	24647.9	11.7663	0.000477376	-11.0326	0.0128518	1.33425	down
meta_363	D-Sedoheptuiose 7-phosphate	746029	501200	555164	1.01894e+06	1.02608e+06	1.08522e+06	600798	1.04341e+06	1.73671	0.79636	0.0205276	1.29174	up
meta_364	4-(3,4,5-Trihydroxybenzoxy)benzoic Acid	40721.2	37426.9	49647.2	144700	142115	158534	42598.4	148449	3.48486	1.8011	0.000140991	1.35891	up
meta_365	Epicatechin	32421.5	27273.8	37571	53639.2	54902.9	53526.7	32422.1	54022.9	1.66624	0.736594	0.0167216	1.31828	up
meta_367	Argininosuccinic acid	4.572e+07	5.32694e+07	5.54408e+07	9.52417e+07	9.3042e+07	9.86062e+07	5.14767e+07	9.563e+07	1.85773	0.893542	0.000798069	1.35299	up
meta_368	(+)-cis-Abienol	11698.4	11044.7	12015.6	22820.2	22342.2	19384	11586.2	21515.5	1.85699	0.892968	0.00803691	1.33554	up
meta_369	12-Oxo-phytodienoic acid	7986.6	8704.05	5625.11	12.1665	11.3329	11.7996	7438.59	11.7663	0.00158179	-9.30422	0.0153239	1.32744	down
meta_375	17-Hydroxylinolenic acid	3.80839e+06	3.39081e+06	3.15694e+06	1.19295e+06	1.0064e+06	912708	3.45205e+06	1.03735e+06	0.300504	-1.73455	0.00212318	1.34879	down
meta_376	9-Oxo-10E,12Z-octadecadienoic acid	119000	109824	99116.5	32010	34159.9	21546	109314	29238.6	0.267474	-1.90253	0.000640603	1.3484	down
meta_377	E,E,Z-1,3,12-Nonadecatriene-5,14-diol	756129	529709	518362	158002	401852	196489	601400	252114	0.419212	-1.25425	0.0321294	1.16343	down
meta_380	13(S)-HODE;13(S)-Hydroxyoctadeca-9Z,11E-dienoic acid	6.21341e+06	5.22936e+06	6.93466e+06	2.8971e+06	2.17907e+06	2.46086e+06	6.12581e+06	2.51234e+06	0.410124	-1.28587	0.0093259	1.31201	down
meta_382	9S-Hydroxy-10E,12Z-octadecadienoic acid	5.29439e+06	4.523e+06	6.31426e+06	2.1974e+06	1.67626e+06	1.94037e+06	5.37722e+06	1.93801e+06	0.360412	-1.47228	0.015988	1.30573	down
meta_383	9(10)-EpOME;(9R,10S)-(12Z)-9,10-Epoxyoctadecenoic acid	592556	489646	443443	40580.5	145061	13489.5	508548	66377.1	0.130523	-2.93763	0.00182233	1.32144	down
meta_385	N7-Methylguanosine	78658.5	80456.5	59160.7	101274	129636	122239	72758.6	117716	1.6179	0.694125	0.0159483	1.23142	up
meta_388	8-Hydroxyguanosine	165738	273250	295515	578758	542645	484922	244834	535442	2.18696	1.12892	0.00576456	1.29849	up
meta_389	3-Dehydrosphinganine	315589	222964	206724	24032.8	31456.4	21897.3	248426	25795.5	0.103836	-3.26762	0.0217634	1.30898	down
meta_390	D-Sphingosine	180332	221626	253767	70203.2	68236.7	33897.5	218575	57445.8	0.26282	-1.92785	0.00615403	1.30989	down
meta_391	DL-2-hydroxystearic acid*	1.11683e+07	1.04123e+07	9.97974e+06	1.66275e+06	2.65152e+06	2.76568e+06	1.05201e+07	2.35999e+06	0.224331	-2.1563	7.81897e-05	1.35873	down
meta_393	N-Acetyl-D-glucosamine-1-phosphate	7.40819	7.08799	8.51029	12.1665	11.3329	11.7996	7.66882	11.7663	1.5343	0.617585	0.00307818	1.33039	up
meta_395	1-Monomyristin	465440	433769	580875	660706	659248	758777	493361	692910	1.40447	0.490024	0.026368	1.19551	up
meta_399	N-Feruloylagmatine	7.40819	7.08799	8.51029	7710.29	8390.38	3754.09	7.66882	6618.26	863.008	9.75323	0.0446357	1.25414	up
meta_404	9-Hydroxy-12-oxo-10(E),15(Z)-octadecadienoic acid	114078	137420	71840.1	14103.6	21355	11044.8	107779	15501.1	0.143823	-2.79764	0.0377494	1.26103	down
meta_410	5S,8R-DiHODE; (5S,8R,9Z,12Z)-5,8-Dihydroxyoctadeca-9,12-dienoate	20384	17167.1	15951.1	26471.5	22722.5	21667.9	17834.1	23620.6	1.32447	0.40541	0.0428737	1.13146	up
meta_413	13-Hydroperoxy-9Z,11E-octadecadienoic acid	8968.85	8693.02	5022.49	25556.3	20322.4	16404	7561.45	20760.9	2.74563	1.45713	0.0225763	1.25028	up
meta_415	9-Hydroxy-12-oxo-15(Z)-octadecenoic acid	13416.2	13684.5	21588.7	12.1665	11.3329	11.7996	16229.8	11.7663	0.00072498	-10.4298	0.0262475	1.29932	down
meta_418	Alnusdiol	6068.95	7937.76	10461	31961.3	30729.8	24119.6	8155.92	28936.9	3.54796	1.82699	0.00469935	1.32328	up
meta_422	4-Hydroxysphinganine	1.38797e+08	1.18196e+08	1.22974e+08	3.24953e+07	3.48903e+07	2.45195e+07	1.26655e+08	3.0635e+07	0.241877	-2.04766	0.000897802	1.35441	down
meta_425	2-(Dodecylamino)-3-phenyl-1-propanol	1.54444e+06	1.22772e+06	1.14397e+06	119887	164315	105447	1.30538e+06	129883	0.0994984	-3.32918	0.00944207	1.33955	down
meta_426	S-(Methyl)glutathione	122869	116534	107892	90869.9	96562.7	72353.5	115765	86595.4	0.748028	-0.418837	0.0365862	1.18219	down
meta_437	20-Carboxyarachidonic Acid	8789.4	6347.29	4471.31	12.1665	11.3329	11.7996	6536	11.7663	0.00180023	-9.1176	0.0348079	1.27814	down
meta_438	Riboprine	6791.42	6459.13	2859.27	72345.8	57455.3	42753.7	5369.94	57518.3	10.7112	3.42104	0.0237839	1.29934	up
meta_439	Docosanoic acid (Behenic acid)	11605.3	12444.1	14648.1	5951.56	3589.39	11.7996	12899.2	3184.25	0.246856	-2.01826	0.0152345	1.26962	down
meta_456	RvD3 [4S,11R,17S-trihydroxy-5Z,7E,9E,13Z,15E,19Z-docosahexaenoic acid]	7.40819	7.08799	8.51029	18709.3	17899.7	9302.11	7.66882	15303.7	1995.57	10.9626	0.0366076	1.27372	up
meta_480	Myricadoil	19196.3	13917.7	19333.5	41729.6	34522.6	31592.6	17482.5	35948.3	2.05625	1.04001	0.010832	1.27967	up
meta_481	Betulin	75406.3	71869	81717.7	109358	100964	91897.5	76331	100740	1.31977	0.400289	0.0218862	1.23597	up
meta_486	Vitamin K1	18215.9	14770.6	19340.1	22931.1	23156.9	24960	17442.2	23682.7	1.35778	0.441249	0.029041	1.23025	up
meta_489	Ganoderic Acid S	30216.4	142595	28988.9	249183	267129	206427	67266.6	240913	3.58146	1.84055	0.0275628	1.23385	up
meta_496	Ganoderiol F	356359	195786	191595	12.1665	11.3329	11.7996	247913	11.7663	4.74614e-05	-14.3629	0.0446816	1.25415	down
meta_501	ganodermatriol	2.13841e+06	6.45149e+06	557821	1.51134e+07	1.18918e+07	8.75894e+06	3.04924e+06	1.19214e+07	3.90962	1.96703	0.0252188	1.18779	up
meta_502	ganodermanondiol	14692.9	42734.3	8.51029	576420	470794	288329	19145.2	445181	23.2528	4.53933	0.0344233	1.27122	up
meta_503	α-Boswellic acid	89186.4	39658.9	74076.4	12.1665	11.3329	11.7996	67640.5	11.7663	0.000173953	-12.489	0.0438897	1.25611	down
meta_510	Acacetin-7-O-glucuronide	7.40819	7.08799	8.51029	16597.8	17914.8	24666.3	7.66882	19726.3	2572.27	11.3288	0.0156856	1.32636	up
meta_527	Ganoderic Acid Jb	26694.2	24975.7	8820.35	394099	298421	269148	20163.4	320556	15.8979	3.99076	0.0138422	1.32652	up
meta_528	Camaldulenic acid	952117	4.40329e+06	264755	1.98908e+07	1.83757e+07	9.63328e+06	1.87339e+06	1.59666e+07	8.52284	3.09133	0.0338811	1.23	up
meta_530	Semimoronic acid	5746.2	8762.33	5346.17	12.1665	11.3329	11.7996	6618.23	11.7663	0.00177786	-9.13564	0.0256187	1.30066	down
meta_533	Corosolic acid	119799	332765	72216.4	1.53041e+06	1.31751e+06	732228	174927	1.19338e+06	6.82218	2.77023	0.0395671	1.22726	up
meta_535	3,24-Dihydroxy-17,21-semiacetal-12(13)oleanolic fruit	199634	377640	67139.6	1.44659e+06	1.30757e+06	755656	214805	1.16994e+06	5.44652	2.44534	0.0307753	1.23402	up
meta_536	Terminic acid	52853.3	175231	154244	1.29661e+06	1.04044e+06	682945	127443	1.00666e+06	7.89894	2.98166	0.0338415	1.26489	up
meta_538	Alphitolic acid	72390.4	204520	160911	1.58232e+06	1.2381e+06	853212	145940	1.22454e+06	8.3907	3.06879	0.0324688	1.27226	up
meta_540	2-Hydroxyoleanolic acid	93277.3	207402	107116	1.54311e+06	1.172e+06	779662	135932	1.16492e+06	8.56991	3.09928	0.0398663	1.2557	up
meta_541	Maslinic acid	101212	304728	8.51029	1.23534e+06	1.19254e+06	657025	135316	1.0283e+06	7.59924	2.92585	0.0247533	1.24252	up
meta_545	LysoPE 18:3(2n isomer)*	111090	71366.6	78125.4	18011.8	36687.2	37377	86860.6	30692	0.353347	-1.50084	0.0268668	1.22856	down
meta_556	2-Amino-4-dihydroxy octadecyl galactoside	350284	232021	181316	7114.4	11340.6	13690.1	254541	10715	0.0420956	-4.57019	0.0394835	1.26614	down
meta_564	Isoceanothic acid*	81023.4	44708.7	48675.1	12.1665	11.3329	11.7996	58135.7	11.7663	0.000202394	-12.2705	0.0369935	1.27289	down
meta_565	1-Oxo-Siaresinolic acid	7.40819	7.08799	8.51029	20801.9	18463.8	15521.7	7.66882	18262.5	2381.39	11.2176	0.00693005	1.34985	up
meta_566	Rutundic acid	4122.99	11436.9	2313.66	42774.6	38395.9	35341	5957.84	38837.1	6.51866	2.70458	0.00098029	1.33831	up
meta_568	MadAsiatic acid	45728.3	170561	41099	446279	497276	347117	85796	430224	5.0145	2.32611	0.00491576	1.28996	up
meta_569	2α,3α-Dihydroxyursolic acid	7.40819	7.08799	8.51029	83772.8	99776.2	49395.5	7.66882	77648.2	10125.2	13.3057	0.034746	1.27828	up
meta_570	Asiatic acid	4711.28	6326.9	4381.67	239220	350376	325419	5139.95	305005	59.34	5.89093	0.0123552	1.33515	up
meta_571	Euscaphic acid	7.40819	7.08799	8.51029	88465	109934	56467.4	7.66882	84955.6	11078	13.4354	0.0318506	1.28546	up
meta_572	Tormentic acid	18112.2	18318.5	18567.6	86414.3	102534	55827.6	18332.8	81591.9	4.45061	2.154	0.0438105	1.25607	up
meta_575	tricin-7-O-Glucoside	6807.88	3536.04	5660.29	24703.3	15309.5	25856.7	5334.74	21956.5	4.11577	2.04116	0.0302218	1.26234	up
meta_582	Ganolucidic acid D	7.40819	7.08799	8.51029	62162.5	38961.3	64968.3	7.66882	55364	7219.37	12.8177	0.0214536	1.3115	up
meta_586	2α,3α,19α-Trihydroxyursolic acid	30589.2	22421.7	29535.4	127963	109307	101665	27515.4	112978	4.106	2.03773	0.00453314	1.34392	up
meta_587	2α,3α,19α,23-tetrahydroxy-12-ursen-28-oic acid	40741.7	163276	23561.2	713684	513343	370834	75859.6	532620	7.02114	2.8117	0.029091	1.23605	up
meta_609	Ganoderic Acid Z	7.55043e+06	6.83959e+06	5.76317e+06	5.15736e+06	3.99737e+06	2.66893e+06	6.71773e+06	3.94122e+06	0.586689	-0.769332	0.0399962	1.15305	down
meta_610	Ganoderic Acid Xi	2.7207e+07	2.11939e+07	1.85836e+07	1.30435e+07	8.52739e+06	9.77855e+06	2.23282e+07	1.04498e+07	0.468011	-1.09539	0.0254615	1.23111	down
meta_611	Ganoderic Acid J	2.52002e+07	2.13207e+07	1.46897e+07	9.81157e+06	6.17354e+06	3.49306e+06	2.04035e+07	6.49272e+06	0.318216	-1.65192	0.025793	1.21728	down
meta_614	Isochlorogenic acid B*	7.40819	7.08799	8.51029	12.1665	11.3329	11.7996	7.66882	11.7663	1.5343	0.617585	0.00307818	1.33039	up
meta_615	Isochlorogenic acid A*	7.40819	7.08799	8.51029	12.1665	11.3329	11.7996	7.66882	11.7663	1.5343	0.617585	0.00307818	1.33039	up
meta_623	4,5-Dicaffeoylquinic acid*	7.40819	7.08799	8.51029	12.1665	11.3329	11.7996	7.66882	11.7663	1.5343	0.617585	0.00307818	1.33039	up
meta_637	Elfvingic acid A	7.71069e+06	5.64503e+06	3.95123e+06	1.22181e+06	794236	1.19042e+06	5.76898e+06	1.06882e+06	0.18527	-2.4323	0.0475363	1.24062	down
meta_638	Ganoderenic Acid E	5.84621e+07	4.85063e+07	4.71499e+07	1.89134e+07	1.49695e+07	2.19734e+07	5.13727e+07	1.86188e+07	0.362425	-1.46424	0.00334643	1.32777	down
meta_642	Ganoderic Acid V	3853.16	42038.1	1469.92	98985	86888.2	86278.3	15787	90717.1	5.7463	2.52263	0.0214106	1.28476	up
meta_654	Uridine-5'-Diphosphate-D-Xylose	3703.52	4600.1	3424.92	12.1665	11.3329	11.7996	3909.51	11.7663	0.00300966	-8.37618	0.00817234	1.34625	down
meta_655	LysoPC 20:4	103023	58864.2	72967.2	16048.9	24228.5	22584.3	78284.9	20953.9	0.267662	-1.90151	0.0435873	1.24258	down
meta_665	Ganoderic Acid GS-3	188752	567992	45742.8	1.30312e+06	1.73318e+06	787397	267496	1.27457e+06	4.76481	2.25242	0.0455599	1.16101	up
meta_667	Apigenin-6-C-(2''-glucosyl)arabinoside	7.40819	7.08799	8.51029	12.1665	11.3329	11.7996	7.66882	11.7663	1.5343	0.617585	0.00307818	1.33039	up
meta_676	Ganoderenic acid K	3.23656e+07	2.56916e+07	2.53957e+07	6.28641e+07	5.71015e+07	5.28764e+07	2.78176e+07	5.7614e+07	2.07113	1.05042	0.00158979	1.32851	up
meta_677	Toosendanin	245203	190171	123182	832848	935645	1.0625e+06	186185	943664	5.06842	2.34153	0.00195345	1.34211	up
meta_698	Riboflavin 5'-Adenosine Diphosphate	443553	446378	391738	98588.9	119648	33196.1	427223	83810.9	0.196176	-2.34978	0.000765123	1.34592	down
