# Supplementary material for: Integrated Transcriptomic and Targeted Metabolomic Analysis Reveals the Key Genes Involved in Triterpenoid Biosynthesis of Ganoderma lucidum
Source: J Fungi (Basel). 2025 Jan 13;11(1):57. doi: 10.3390/jof11010057 (PMC11767136; doi:10.3390/jof11010057)
Supplement: Supplementary file 1 [file jof-11-00057-s001.zip › Supplementary file S2. Differentially expressed genes (DEGs) of G. lucidum at the different growth stages.xlsx]

## Sheet: SF S2A
Supplementary file S2A. DEGs between primordia stage and FM stage (P: the primordia stage; FM: the matured fruiting body stage).
#ID	P1	P2	P3	FM1	FM2	FM3	P1_FPKM	P2_FPKM	P3_FPKM	FM1_FPKM	FM2_FPKM	FM3_FPKM	FDR	log2FC	regulated
Ganoderma_lucidum_newGene_1097	19	2	2	79	373	70	0.921133	0.090456	0.057194	3.89117	20.1493	3.57846	0.000379502	3.71356	up
Ganoderma_lucidum_newGene_125	31	15	115	317	371	362	0.453867	0.220482	1.5868	4.73544	5.90296	5.49544	0.00825906	2.44143	up
Ganoderma_lucidum_newGene_1358	37	20	5	22	1356	95	2.98981	1.74234	0.313164	1.75303	115.645	7.71006	0.00333529	3.42945	up
Ganoderma_lucidum_newGene_146	2025	65	503	52	44	93	62.2637	2.09786	14.1	1.62595	1.36471	3.1529	0.00410015	-2.88493	down
Ganoderma_lucidum_newGene_1681	141	69	146	449	449	481	3.32982	1.79643	3.24155	10.5927	11.2391	11.4805	0.0025869	1.97138	up
Ganoderma_lucidum_newGene_174	3	22	10	93	539	84	0.145771	1.37288	0.49464	5.07217	31.3427	4.62008	0.0010701	3.44208	up
Ganoderma_lucidum_newGene_197	88	45	100	10	10	7	2.08883	1.21225	2.26989	0.220516	0.228637	0.153627	0.00807219	-2.48364	down
Ganoderma_lucidum_newGene_2179	34	43	382	631	1367	2846	0.869765	1.24757	9.48103	16.3477	37.4671	74.5672	0.00733657	2.75709	up
Ganoderma_lucidum_newGene_2635	33	20	17	77	338	117	0.527574	0.318426	0.346154	1.79119	8.39421	2.39443	0.00361433	2.6828	up
Ganoderma_lucidum_newGene_2688	537	333	596	4486	1091	1754	7.00189	4.88953	9.12101	58.0554	14.9266	22.9541	0.00619022	2.23913	up
Ganoderma_lucidum_newGene_2716	56	86	187	507	844	1905	1.22238	2.10076	3.93467	11.1281	19.5896	42.2237	0.000175411	2.92042	up
Ganoderma_lucidum_newGene_2763	86	283	305	10	26	19	1.68575	7.39178	6.15869	0.189235	0.513636	0.36215	0.000571693	-3.03873	down
Ganoderma_lucidum_newGene_436	8	18	6	47	789	86	0.096267	0.272218	0.073867	0.632591	11.3379	1.17269	0.000377408	3.76689	up
Ganoderma_lucidum_newGene_527	14	4	4	137	44	41	0.430154	0.103679	0.116865	4.16493	1.38753	1.24367	0.00619022	2.87522	up
Ganoderma_lucidum_newGene_541	1292	521	430	111	127	244	27.7698	12.259	8.6887	2.14374	2.58636	4.88233	0.008345	-1.92005	down
Ganoderma_lucidum_newGene_600	139	197	116	346	2797	495	2.77709	4.44542	2.20303	6.88751	58.9969	9.95836	0.00697594	2.66045	up
Ganoderma_lucidum_newGene_604	219	211	857	1270	4467	3727	11.5183	12.4784	42.8474	66.239	246.396	196.292	0.00335753	2.58505	up
Ganoderma_lucidum_newGene_844	144	1590	242	27	86	28	11.4031	88.1327	11.3011	1.28728	4.44022	1.36193	0.00568896	-2.96971	down
GL15022-G	54	51	44	511	323	133	1.18112	1.25133	0.920218	11.1275	7.44211	2.919	0.00251173	2.55274	up
GL15113-G	43442	15438	2452	251	471	384	796.82	318.497	42.7611	4.55207	9.04579	7.04692	6.67e-08	-4.67066	down
GL15196-G	1291	649	720	141	190	249	42.1158	23.8173	22.3363	4.55546	6.4756	8.11604	0.00155671	-1.934	down
GL15460-G	185	157	1792	5218	9845	6990	5.72161	5.47392	52.8869	160.621	320.43	217.188	0.00412449	2.87048	up
GL15547-G	60	49	72	616	111	304	1.87695	1.71512	2.1345	19.1282	3.63517	9.5101	0.00854514	2.31612	up
GL15548-G	417	491	1082	3757	8012	1521	10.058	13.3156	24.8363	89.9649	202.89	36.7535	0.00478407	2.54608	up
GL15613-G	28594	2887	2079	669	453	1462	479.821	54.4878	33.1733	11.118	7.96978	24.5532	0.00303383	-2.89269	down
GL15618-G	103	66	30	356	492	205	2.78971	2.02327	0.774954	9.65295	14.1064	5.59932	0.00621776	2.32317	up
GL15627-G	642	2716	361	127	109	270	20.6562	98.3144	11.0243	4.03039	3.6537	8.69316	0.0090866	-2.51206	down
GL15668-G	8932	15341	2735	347	681	1452	153.177	295.926	44.5995	5.89242	12.2434	24.9229	0.000319783	-3.03408	down
GL15679-G	671	471	1125	13017	18963	1273	31.7436	25.0646	50.6605	611.323	941.658	60.3509	0.00028586	3.42125	up
GL15701-G	32	5	7	189	929	78	0.91872	0.130449	0.19299	5.41123	28.2177	2.24384	6.66e-05	3.99518	up
GL15769-G	66	9	488	9396	9011	245	5.80676	0.866328	40.769	819.836	831.385	21.5275	0.00181487	3.6436	up
GL15795-G	111	45	100	127	869	971	5.43963	2.43178	4.62755	6.17818	44.7516	47.7274	0.00258823	2.64808	up
GL15847-G	153	137	84	606	381	1284	4.41806	4.45893	2.29734	17.3893	11.5437	37.1806	0.000491781	2.40238	up
GL15885-G	65	17	31	78	363	398	2.32269	0.66172	1.03608	2.73392	13.6009	14.2408	0.00303383	2.63765	up
GL16018-G	165	78	55	300	1199	550	6.44601	3.41686	2.0308	11.6422	49.2795	21.5747	0.00155966	2.64405	up
GL16020-G	187	107	77	293	501	1171	3.89024	2.4985	1.52588	6.04478	10.9401	24.4443	0.00324726	2.22477	up
GL16058-G	149	164	3245	42	105	73	4.3201	5.33544	89.7003	1.20593	3.18478	2.10494	0.00770074	-2.96475	down
GL16112-G	117	27	288	754	3558	317	5.74326	1.49241	13.5106	36.8807	184.127	15.6368	0.00689136	2.91995	up
GL16118-G	3632	19082	2604	90	391	1791	76.2418	450.578	51.9753	1.87348	8.5995	37.6276	0.00733657	-2.9078	down
GL16119-G	177	55	77	9	10	8	4.93365	1.72067	2.03655	0.22454	0.281774	0.203715	0.00157764	-2.81487	down
GL16128-G	341	162	347	6733	1686	509	13.9337	7.46276	13.5037	273.505	72.3983	20.8595	0.00158509	3.03922	up
GL16135-G	470	113	119	6866	1856	117	19.9642	5.39945	4.78374	289.472	82.7203	4.96701	0.00632931	3.05546	up
GL16136-G	1913	1635	381	104	99	356	46.9832	45.1521	8.8783	2.51511	2.53152	8.73225	0.0043657	-2.46541	down
GL16140-G	257	147	378	41	55	57	9.21885	5.93684	12.9217	1.44847	2.06345	2.03846	0.00759466	-2.01485	down
GL16142-G	140	267	199	800	2946	1787	9.35001	20.0509	12.6245	53.1472	206.97	119.866	0.000157352	2.91468	up
GL16164-G	993	1015	917	21010	2896	14760	54.5675	62.7296	47.9374	1145.8	166.96	812.571	1.57e-05	3.35678	up
GL16165-G	643	353	633	3964	8142	2687	35.9425	22.1429	33.6019	219.768	477.276	150.35	1.65e-05	3.08407	up
GL16169-G	2011	328	1871	6632	11941	8827	30.8951	5.65638	27.3429	101.077	192.444	135.821	0.00110791	2.60531	up
GL16267-G	6516	6890	7493	12745	26795	37710	244.195	290.414	267.015	473.656	1052.96	1414.79	0.00733657	1.79993	up
GL16369-G	312	268	103	7261	9328	964	5.16024	4.99169	1.60764	119.244	161.979	15.979	3.19e-06	4.1165	up
GL16420-G	362	188	153	2559	5380	523	14.9715	8.70913	6.00293	104.926	233.299	21.633	0.000294228	3.28012	up
GL16483-G	83	64	233	1323	2906	464	2.00565	1.7368	5.37532	31.898	74.1089	11.2824	0.000319783	3.25728	up
GL16515-G	35	42	68	164	242	246	1.23739	1.70319	2.32805	5.84969	9.15863	8.86599	0.00708915	2.05485	up
GL16579-G	1081	1268	910	36	170	202	18.098	23.8836	14.4961	0.583714	2.97551	3.38633	0.000874913	-2.63127	down
GL16582-G	16	447	1856	7	30	12	0.617264	19.5616	68.7492	0.257123	1.21442	0.454086	0.000414898	-3.88179	down
GL16604-G	28	27	63	254	239	171	0.845515	0.931483	1.85709	7.80001	7.76433	5.30955	0.00355221	2.36139	up
GL16652-G	1074	745	230	53	107	179	25.6807	20.0412	5.23162	1.24152	2.67896	4.26569	0.00840897	-2.23101	down
GL16681-G	140	80	101	142	786	1310	6.92481	4.45374	4.74021	6.98154	40.8549	65.039	0.00382763	2.4952	up
GL16814-G	77261	13371	8821	3628	2000	2371	2435.49	474.077	264.382	113.395	66.084	74.8078	0.00103989	-2.87291	down
GL16908-G	1474	1631	872	204	274	493	19.4166	24.1572	10.9218	2.65318	3.77391	6.49275	0.00749424	-1.85381	down
GL16931-G	5616	2591	2326	8459	13994	15662	617.594	320.502	243.185	922.658	1613.85	1724.44	0.00412449	1.87825	up
GL16969-G	3123	1185	1157	260	81	386	68.5322	29.2464	24.1406	5.65835	1.8545	8.45996	0.00102764	-2.51502	down
GL17006-G	845	480	1239	3220	7111	3087	18.3005	11.6898	25.5127	69.1717	161.558	66.9436	0.00223672	2.34313	up
GL17012-G	17990	2433	4958	1169	954	1857	1060.38	161.261	277.893	68.2805	58.9295	109.571	0.00873038	-2.18543	down
GL17062-G	764	397	1954	8951	8301	2305	43.4008	25.3807	105.588	504.601	494.81	131.156	0.00733657	2.48046	up
GL17092-G	46	22	41	46	974	119	1.24537	0.661745	1.0542	1.22465	27.7043	3.22253	0.00896509	2.85992	up
GL17111-G	190	239	1028	49	32	74	6.68386	9.45275	34.4398	1.70653	1.16481	2.5921	0.00218276	-2.73723	down
GL17123-G	217	99	389	6734	5921	591	5.73773	2.92746	9.79454	176.896	164.44	15.6627	5.96e-05	3.71405	up
GL17194-G	187	295	207	52	15	22	3.47253	6.18081	3.66297	0.957813	0.28819	0.409669	0.00462761	-2.47361	down
GL17229-G	615	605	1399	98	69	283	12.1145	13.4115	26.2231	1.91115	1.41156	5.57475	0.00405189	-2.29177	down
GL17265-G	182	30	667	17963	26435	165	23.4991	4.31337	82.2213	2310.98	3595.92	21.3185	0.000395615	4.02827	up
GL17412-G	2489	1220	839	153	82	117	47.8653	26.3852	15.336	2.90532	1.65061	2.24422	1.19e-06	-3.2115	down
GL17439-G	30	93	423	243	11295	3536	1.57251	5.54748	21.3846	12.8233	630.726	188.502	0.00122588	3.59624	up
GL17444-G	119	477	803	40	26	85	2.39196	10.8366	15.4373	0.792364	0.547219	1.70451	0.00227598	-2.77751	down
GL17595-G	147	273	61	10	23	30	4.77763	10.0169	1.86417	0.320257	0.755513	0.976165	0.0098006	-2.47725	down
GL17639-G	975	298	1073	130	84	66	22.6791	7.77147	23.7232	2.98435	2.04096	1.51551	0.0010701	-2.53673	down
GL17822-G	216	150	458	6524	4711	504	4.76672	3.71852	9.6222	143.248	109.366	11.17	0.000365373	3.37111	up
GL17879-G	8331	8341	4848	870	1303	2320	92.1234	103.752	50.9723	9.53438	15.1035	25.6801	0.00164196	-2.06594	down
GL18095-G	33	0	32	104	820	740	1.35894	0	1.25907	4.31063	35.9445	30.9392	0.000618169	3.6625	up
GL18144-G	5051	66133	4055	446	1074	517	76.2054	1122.32	58.1631	6.6642	16.9846	7.80297	7.06e-05	-4.0207	down
GL18159-G	1000	151	854	13828	19735	3045	21.2379	3.58667	17.2437	291.515	439.909	64.7991	1.82e-05	3.78713	up
GL18227-G	198	406	260	853	1174	1827	8.00605	18.4787	9.98196	34.226	49.8265	73.9969	0.00672563	1.97814	up
GL18249-G	1307	1364	332	147	76	174	15.3238	17.9854	3.69914	1.70537	0.928183	2.03097	0.00157764	-2.53755	down
GL18274-G	811	408	209	31	84	101	19.6654	11.1198	4.79969	0.742638	2.11311	2.4386	0.00553097	-2.30014	down
GL18309-G	6226	36777	33249	617	1841	2684	126.75	842.207	643.686	12.4552	39.2923	54.6905	9.17e-05	-3.36886	down
GL18372-G	115	1283	750	29	86	38	7.0919	89.5513	44.2423	1.72955	5.55044	2.32178	0.00192136	-3.07152	down
GL18408-G	5174	43435	4294	369	1003	1037	55.6896	525.907	43.9442	3.93343	11.3126	11.165	0.000155212	-3.65754	down
GL18537-G	226	175	276	2969	1985	1279	5.74116	5.00431	6.66861	75.0374	53.0397	32.6338	3.19e-06	3.10621	up
GL18632-G	1026	1074	3376	29798	23175	6111	14.5737	17.1661	45.6148	419.973	345.358	86.9308	0.000377408	3.11837	up
GL18640-G	2567	3145	2661	344	150	818	118.566	163.447	116.888	15.7301	7.25326	37.801	0.000874913	-2.45627	down
GL18650-G	9565	3889	6225	146889	209661	15778	211.171	96.5723	130.671	3216.06	4853.67	348.699	1.82e-05	3.80457	up
GL18770-G	1398	19227	534	143	109	193	38.634	597.906	14.0296	3.90378	3.1445	5.33097	3.18e-05	-4.26956	down
GL18893-G	25	0	47	57	413	729	0.513085	0	0.939061	1.17966	9.167	15.4705	0.0098006	3.01597	up
GL18921-G	1105	863	15622	75	128	204	17.8936	15.7166	240.749	1.20045	2.17105	3.3073	1.34e-05	-4.22903	down
GL18931-G	79	100	166	1316	124	2045	3.89312	5.57145	7.79784	64.733	6.44779	101.521	0.00333529	2.78386	up
GL18933-G	15	28	7	90	348	97	1.30117	2.85328	0.572114	8.12684	33.2634	8.78768	0.00338684	2.91517	up
GL18957-G	420	233	121	4639	4438	696	13.9614	8.69327	3.81648	153.127	154.887	23.1875	0.000143434	3.35171	up
GL19272-G	14	25	98	946	626	110	0.981008	1.98672	6.6197	66.8001	46.7599	7.80804	0.00318171	3.05854	up
GL19327-G	154	117	950	15234	1238	9488	3.59621	3.06035	21.1056	353.047	30.3189	221.966	0.000322055	3.58332	up
GL19372-G	1728	423	664	43	96	281	39.4606	10.8555	14.4062	0.95442	2.27555	6.41478	0.00744125	-2.33257	down
GL19414-G	71	45	45	199	322	207	1.37661	0.972962	0.829203	3.84024	6.5766	4.03995	0.00329997	2.15549	up
GL19520-G	11597	19358	40625	304366	445456	36754	268.308	503.783	893.791	6983.94	10807.6	851.312	0.00212301	3.02231	up
GL19522-G	2772	2512	605	43	202	96	69.2554	70.5816	14.3567	1.06379	5.28499	2.38296	7.99e-05	-3.37383	down
GL19529-G	2601	1222	373	89	23	110	118.53	62.611	16.1508	3.99534	1.05236	4.99918	1.89e-05	-3.54283	down
GL19567-G	364	576	798	13264	1620	2251	17.8915	31.8259	37.3334	647.148	83.5409	110.827	0.0026587	2.88831	up
GL19582-G	15190	1103	3238	369	462	1304	183.856	15.0035	37.2603	4.42644	5.85828	15.7904	0.00733657	-2.55303	down
GL19621-G	672	1368	4411	16654	19072	16775	25.7239	58.9586	160.735	633.022	766.505	643.66	0.00129518	2.72886	up
GL19642-G	318	166	769	14	43	96	5.82391	3.40516	13.3999	0.252208	0.824108	1.75174	0.00573093	-2.57042	down
GL19710-G	182	65	112	4250	2371	105	41.725	16.8018	24.3755	969.188	571.668	24.1335	0.000398399	3.581	up
GL19725-G	161	194	340	1064	1717	1097	9.53832	12.9372	19.2004	62.7711	107.162	65.3132	0.000799745	2.38971	up
GL19818-G	1617	1563	2268	6094	5585	5268	99.7083	108.449	133.034	372.861	361.338	325.331	0.00882286	1.66335	up
GL19858-G	84	17	1176	16	11	32	2.05882	0.450086	27.5836	0.386062	0.271732	0.772665	0.00596522	-3.18789	down
GL19889-G	133	11790	1448	64	178	362	5.66828	568.558	59.023	2.70888	7.99534	15.51	0.00307519	-3.38258	down
GL19912-G	421	1344	544	64	75	90	7.77075	27.9607	9.55402	1.16091	1.44461	1.65904	0.000128684	-2.96049	down
GL19968-G	40	30	641	16324	33099	5983	0.770268	0.651605	11.9833	318.694	683.262	117.911	1.85e-06	4.83723	up
GL20013-G	138	28	69	316	716	387	7.82033	1.78356	3.69237	17.8142	42.6773	22.0025	0.00209042	2.53168	up
GL20124-G	16	13	9	86	351	93	0.454232	0.409254	0.228158	2.49948	10.8285	2.72314	0.000215235	3.36355	up
GL20131-G	295	263	416	2154	12835	175	6.16368	6.18233	8.26562	44.6395	281.356	3.6445	0.00386639	3.20465	up
GL20190-G	1077	884	2187	11290	9009	2558	21.911	20.2367	42.3273	227.952	192.334	52.1324	0.0073974	2.35096	up
GL20244-G	26	11	48	349	1623	291	0.754244	0.335146	1.3235	10.1942	50.1956	8.59271	3.69e-06	4.13427	up
GL20266-G	14	28	16	402	81	170	1.01681	2.28077	1.06426	29.4243	6.20418	12.5642	0.000852437	3.02984	up
GL20447-G	558	4614	425	42	68	203	17.2362	160.424	12.4846	1.26347	2.18952	6.25263	0.00056923	-3.45915	down
GL20463-G	75	141	77	421	461	1003	2.31801	4.90182	2.2647	12.9834	15.0178	31.2037	0.000815522	2.42102	up
GL20488-G	22254	12116	434	108	413	599	525.716	321.942	9.73476	2.52523	10.2175	14.1581	0.000189399	-3.78304	down
GL20500-G	80	334	5553	38	160	95	3.58508	16.9248	238.506	1.67071	7.57089	4.25958	0.00896509	-3.05706	down
GL20505-G	856	4818	1496	277	379	449	10.0418	63.6326	16.7046	3.22471	4.65549	5.27361	0.00894554	-2.36671	down
GL20544-G	19980	5418	2819	597	72	580	451.6	137.73	60.5699	13.3687	1.69216	13.1173	5.94e-05	-3.60629	down
GL20584-G	1329	778	7887	165801	56721	7161	19.7057	12.9802	111.271	2439.6	882.447	106.354	0.000753804	3.60929	up
GL20623-G	7790	15263	3163	127	475	182	142.188	313.376	54.8905	2.28301	9.07565	3.32584	7.63e-07	-4.21401	down
GL20625-G	16003	11297	4116	875	806	1888	461.319	366.312	112.805	25.0111	24.3453	54.4637	6.66e-05	-2.79422	down
GL20732-G	47294	578048	90677	1009	328	252	1945.36	26744.5	3546.69	41.1468	14.1042	10.3483	2.08e-14	-6.74255	down
GL20789-G	367	174	227	13056	5224	808	4.16334	2.21766	2.44918	146.934	62.1601	9.16969	5.92e-06	4.07695	up
GL20924-G	1333	1285	6611	251	137	752	22.7116	24.6342	107.143	4.23194	2.44322	12.8215	0.00577556	-2.59292	down
GL20967-G	176	543	438	60	18	101	11.4002	39.5806	27.0043	3.81759	1.20434	6.4978	0.00895025	-2.37984	down
GL21002-G	6729	4099	2456	755	570	1706	170.08	116.527	59.0152	18.9193	15.1047	43.1531	0.00773922	-1.9079	down
GL21099-G	13397	4303	3787	1162	830	1855	162.928	58.8517	43.7927	14.0069	10.5726	22.58	0.00318171	-2.13024	down
GL21147-G	3405	1548	1396	17283	13726	6247	83.6234	42.7631	32.5826	420.953	353.487	153.574	0.000751815	2.5396	up
GL21155-G	39	4	57	189	319	510	2.21657	0.244879	3.09614	10.7675	19.2159	29.3327	0.00144491	2.93528	up
GL21171-G	1570	437	255	36	140	30	38.5589	12.0515	5.95469	0.865641	3.58199	0.736952	0.00896509	-2.58867	down
GL21180-G	84	57	86	401	1235	395	4.38005	3.31785	4.29501	20.8985	68.1051	20.797	0.000128684	2.99525	up
GL21228-G	809	1952	1169	277	260	198	6.43938	17.4817	8.84787	2.18348	2.1647	1.57702	0.0069188	-2.11078	down
GL21295-G	156	116	750	4132	4054	1600	3.38627	2.8179	15.4669	88.9668	92.285	34.7665	0.0015524	2.92789	up
GL21300-G	2824	2500	3047	11088	6433	9982	71.8494	71.5462	73.7066	279.801	171.626	254.266	0.00444879	1.7249	up
GL21332-G	166	35	943	19572	24942	459	3.90822	0.918158	21.1806	458.887	618.333	10.8578	0.000543683	3.89506	up
GL21348-G	387	595	914	3482	6942	10455	14.4128	24.9404	32.3916	128.766	271.432	390.315	2.93e-06	3.17248	up
GL21375-G	50153	29820	4674	1520	1687	6227	501.466	335.368	44.4338	15.0677	17.6863	62.3271	0.00399574	-2.67222	down
GL21387-G	1087	1287	1859	13467	13875	4276	13.9149	18.5419	22.6314	171.058	186.348	54.8275	0.000379502	2.76022	up
GL21420-G	2015	1969	3831	232	282	268	32.7326	35.9775	59.1961	3.73143	4.79677	4.34454	1.26e-06	-2.96954	down
GL21450-G	3288	2537	607	309	83	463	50.8453	44.1284	8.9152	4.73133	1.34515	7.16517	0.00584543	-2.47919	down
GL21496-G	34	6	52	220	261	136	1.04026	0.209433	1.53011	6.86507	8.59726	4.27408	0.00749424	2.53331	up
GL21524-G	80	77	36	629	746	361	2.24075	2.41237	0.941008	17.504	21.9605	10.1453	4.15e-05	3.00732	up
GL21684-G	7926	3200	2430	710	539	1342	245.258	111.357	71.481	21.759	17.459	41.5496	0.00320441	-2.08553	down
GL21696-G	1425	986	446	117	139	342	33.5297	26.096	9.96861	2.72174	3.41296	8.04605	0.00944171	-2.00424	down
GL21866-G	978	5052	13216	296	887	563	13.2192	76.8703	169.998	3.96749	12.576	7.61595	0.00434541	-2.79549	down
GL21884-G	96	133	214	1015	2681	379	5.18003	8.09895	11.03	54.7345	152.94	20.6205	0.00155544	2.89816	up
GL21934-G	23	15	18	90	186	67	0.730133	0.521092	0.517823	2.82098	6.19537	2.1197	0.0069381	2.44607	up
GL21963-G	60	35	32	72	244	1687	2.32878	1.50509	1.1865	2.77241	10.0156	66.2846	0.00116039	3.17384	up
GL21992-G	340	384	367	14830	7468	332	6.26853	7.96096	6.43405	271.401	144.504	6.1285	0.000319783	3.63171	up
GL21999-G	1207	406	83	47	21	102	61.9829	23.4243	4.02818	2.36663	1.1264	5.20477	0.00744125	-2.65629	down
GL22015-G	1946	9050	1619	517	338	574	50.73	265.458	40.1487	13.3479	9.23241	14.9646	0.00258823	-2.72681	down
GL22037-G	64	41	56	108	287	468	2.82386	2.03412	2.33447	4.69206	13.262	20.663	0.00433657	2.23457	up
GL22038-G	13	19	0	68	437	63	0.510687	0.840289	0	2.64438	18.0801	2.46729	0.00943669	3.08205	up
GL22047-G	93579	33298	10672	1267	1198	10740	4596.62	1839.74	498.45	61.6818	61.6752	528.109	0.00549516	-2.7849	down
GL22064-G	189	147	260	2030	642	526	4.24947	3.70687	5.56485	45.3685	15.1575	11.8473	0.0069381	2.31413	up
GL22065-G	220	746	1654	4317	18482	5435	5.31224	20.277	38.0064	103.461	468.399	131.496	0.00211936	2.96691	up
GL22087-G	9788	2830	288	306	389	312	151.976	49.4218	4.23797	4.71003	6.32538	4.84769	0.00619022	-2.78285	down
GL22109-G	13385	111990	12425	2257	1933	3788	211.508	1990.58	186.7	35.3658	32.0152	59.9114	0.000259346	-3.46264	down
GL22136-G	2065	4005	6602	33031	21026	13344	51.0878	110.072	158.273	818.397	539.503	331.445	0.00663218	2.2667	up
GL22155-G	2964	1673	1112	125	327	550	45.8346	29.0934	16.3401	2.00716	5.48828	8.59376	0.0038889	-2.20869	down
GL22361-G	51	26	146	719	505	267	3.14777	1.78398	8.55606	44.0798	32.7357	16.5122	0.00594659	2.53318	up
GL22412-G	159	220	274	565	2526	2301	13.4928	21.0184	22.185	47.7246	225.799	196.382	0.00035986	2.76985	up
GL22435-G	3334	4795	4239	312	792	594	88.0787	142.469	106.482	8.16625	21.9297	15.6935	0.000215235	-2.53963	down
GL22443-G	3346	2486	4711	56678	25399	5441	10.4147	8.70547	13.9473	175.004	82.9193	16.9584	0.00258823	2.79963	up
GL22450-G	1377	437	987	2105	5050	4487	29.1367	10.4024	19.8509	44.1769	112.095	95.0834	0.00462235	2.05322	up
GL22542-G	633	359	1000	4934	3447	2158	13.6836	8.7338	20.5591	105.851	78.2042	46.7359	0.00177985	2.36221	up
GL22543-G	1212	1020	9010	184719	195636	11303	22.2876	21.0921	157.611	3370.27	3774.17	208.16	7.88e-05	4.07157	up
GL22549-G	295	56	218	7339	1376	3329	10.204	2.14836	7.1669	252.189	49.9714	115.455	1.04e-06	4.00244	up
GL22598-G	246	369	663	6495	788	13419	4.78686	8.0996	12.3002	125.807	16.1321	262.409	0.000227113	3.32634	up
GL22653-G	868	377	458	51	49	129	40.0986	19.5585	20.1126	2.29904	2.35886	5.953	9.86e-05	-2.58454	down
GL22660-G	750	43	178	24427	3672	607	34.4701	2.1946	7.74914	1114.19	177.072	27.915	0.000414898	3.85152	up
GL22743-G	692	350	408	96	113	59	68.5762	38.9469	38.4304	9.427	11.7319	5.78856	0.0069381	-2.01333	down
GL22750-G	524	242	74	1805	836	2091	25.8031	13.3679	3.45327	88.2058	43.1829	103.127	0.00657674	2.32578	up
GL22845-G	254	120	127	550	795	452	15.5671	8.27345	7.40441	33.4358	51.1139	27.7029	0.0098006	1.8969	up
GL22905-G	630	740	999	53	114	188	10.4776	13.8403	15.7942	0.865684	1.98412	3.12436	0.000397602	-2.47933	down
GL22906-G	247	399	1198	41	36	94	4.00914	7.28623	18.5066	0.655283	0.612773	1.52847	0.000330575	-2.98512	down
GL23009-G	43	30	31	132	179	161	1.32991	1.03071	0.923744	4.0863	5.87797	5.06302	0.00355221	2.12984	up
GL23034-G	8423	51942	1199	318	274	610	66.895	464.034	9.04847	2.49966	2.28149	4.84401	7.3e-06	-4.44978	down
GL23038-G	502	1335	2156	53	126	228	11.0281	33.0278	45.0947	1.14995	2.89367	5.00941	0.00045449	-2.90228	down
GL23094-G	8706	768	796	233	134	343	82.7127	8.19866	7.18997	2.19313	1.33217	3.25834	0.00155544	-3.00489	down
GL23153-G	924	302	11365	338011	26947	12024	15.482	5.6917	181.138	5618.88	473.639	201.761	0.00386639	3.46597	up
GL23160-G	1070	4147	6565	383	314	161	19.6359	85.6496	114.635	6.95821	6.04587	2.94959	0.000294228	-3.13579	down
GL23179-G	83	27	86	790	375	829	2.14844	0.772162	2.11279	20.3501	10.2053	21.5512	3.92e-06	3.17253	up
GL23252-G	162	111	331	921	3238	475	8.58719	6.62814	16.733	48.624	180.793	25.3103	0.00459708	2.691	up
GL23260-G	51	68	36	191	297	244	2.00631	3.00774	1.33575	7.47785	12.337	9.67403	0.00592709	2.11908	up
GL23264-G	0	9	45	505	507	107	0	0.733864	3.23076	37.7895	40.1394	8.01615	0.00478407	3.27076	up
GL23266-G	469	234	199	1605	1400	713	18.8573	10.5838	7.58217	64.0708	59.0615	28.7355	0.0069381	2.07664	up
GL23285-G	56	101	1524	41	11	10	1.83644	3.75857	48.0661	1.32484	0.372005	0.323711	0.00315831	-3.34834	down
GL23307-G	235353	219769	31840	3584	466	30727	10475.8	11003	1347.62	158.183	21.7288	1369.15	0.00829933	-2.98485	down
GL23308-G	920	1021	1137	15133	4827	1831	18.2122	22.7356	21.3942	297.176	100.222	36.2873	0.00485195	2.59435	up
GL23325-G	15227	106	1180	72	381	141	570.644	4.43492	42.0472	2.66782	14.9367	5.26725	0.00734962	-3.1432	down
GL23326-G	4639	14750	14247	353	2136	432	45.5355	162.881	133.001	3.43351	21.9796	4.24312	0.00387007	-2.80712	down
GL23338-G	5421	20947	4425	315	1302	219	91.5153	397.777	71.0281	5.26173	23.0466	3.69406	0.00110473	-3.2127	down
GL23370-G	64	50	81	477	600	419	0.950973	0.843485	1.15568	7.10041	9.4403	6.29372	7.3e-06	2.86472	up
GL23392-G	112	72	2863	31	73	41	3.27871	2.3465	79.8228	0.880947	2.24061	1.18915	0.00708915	-3.10546	down
GL23472-G	540	1350	244	76	38	56	14.0518	39.5088	6.02133	1.95076	1.02341	1.45613	0.000308536	-3.11263	down
GL23559-G	16178	11912	9771	1864	1637	3342	474.495	392.962	272.503	54.1985	50.3446	98.1094	3.37e-05	-2.26386	down
GL23609-G	18018	6146	12287	785	1311	644	508.321	195.005	329.616	21.9458	38.7822	18.1716	2.17e-06	-3.17831	down
GL23612-G	2524	2538	1256	180	342	445	74.5764	84.3716	35.2922	5.27604	10.5926	13.167	0.000319783	-2.43186	down
GL23735-G	1869	14488	4199	862	608	944	29.9478	261.188	63.9896	13.6883	10.2144	15.136	0.00379522	-2.67409	down
GL23738-G	40377	1882	367	756	206	282	348.402	18.2649	3.00755	6.4645	1.86205	2.43147	0.0032837	-3.38156	down
GL23742-G	5214	8661	9766	43719	33082	24265	112.879	210.915	201.066	938.768	751.086	525.942	0.00597862	2.03158	up
GL23767-G	410	269	528	1552	6999	11124	23.6689	17.4714	29.0007	88.9636	424.304	643.891	1.26e-06	3.61688	up
GL23776-G	5842	16242	6649	1282	2140	1399	145.59	455.311	157.56	31.6752	55.9213	34.8933	0.00597325	-2.24391	down
GL23860-G	10333	4896	2192	353	360	794	228.776	121.933	46.1433	7.74617	8.33896	17.5971	1.07e-05	-3.09807	down
GL23959-G	41	4	107	97	1627	730	1.13264	0.124716	2.82971	2.6869	47.6868	20.4133	0.00387007	3.19523	up
GL23962-G	154	376	2032	30043	8746	1047	4.24347	11.6958	53.4592	824.448	253.774	28.979	0.00672563	3.10204	up
GL23971-G	1184	50507	6377	342	718	630	28.631	1374.15	146.666	8.18553	18.1947	15.249	0.000155212	-3.93276	down
GL23979-G	3638	7507	1679	348	484	727	47.0144	109.111	20.6215	4.45171	6.55611	9.40024	0.000640758	-2.70753	down
GL23994-G	64980	2000	4645	1236	598	2620	765.747	26.5055	52.043	14.4353	7.38221	30.905	0.00589321	-2.96454	down
GL24004-G	11821	2027	3813	898	562	1031	522.328	100.71	160.194	39.3134	26.0255	45.5881	0.0025869	-2.34247	down
GL24025-G	54	48	45	927	436	389	1.6505	1.64885	1.30333	28.1842	14.0183	11.9391	1.26e-06	3.38882	up
GL24059-G	6260	3469	6856	23053	70747	11357	284.01	177.013	295.781	1037.38	3366.17	515.874	0.00444879	2.53853	up
GL24098-G	37	15	34	523	750	249	1.59134	0.704303	1.3849	22.3958	33.963	10.7685	4.21e-07	3.88961	up
GL24167-G	37	20	59	126	179	264	2.03594	1.18502	3.09934	6.85926	10.3256	14.5637	0.0069381	2.14937	up
GL24195-G	4466	1216	904	377	294	503	46.1075	14.1167	8.87331	3.85508	3.18243	5.19473	0.00966093	-2.06056	down
GL24203-G	108	81	3628	4	57	88	3.26478	2.73935	104.819	0.104067	1.8143	2.65565	0.00837888	-3.19322	down
GL24216-G	85	85	209	562	562	992	3.18971	3.58438	7.47721	21.0208	22.2219	37.4664	0.00115225	2.31969	up
GL24284-G	985	5587	487	107	150	357	24.1918	154.335	11.3701	2.5914	3.86219	8.76474	0.00275351	-2.99031	down
GL24301-G	692	3379	9	57	79	30	18.9828	104.29	0.226541	1.53486	2.26446	0.816613	0.00840897	-3.17123	down
GL24310-G	297	44	699	4644	2261	4013	6.10053	1.01525	13.6587	94.7006	48.7491	82.6134	0.0010701	2.9998	up
GL24319-G	4662	2774	9621	247	730	492	128.524	86.0245	252.239	6.73247	21.0915	13.5677	6.49e-05	-3.01573	down
GL24347-G	966	1340	1011	165	312	328	17.4464	24.9945	16.859	2.1457	4.3729	5.87655	0.00855789	-1.83078	down
GL24357-G	683	1491	1609	177	283	194	32.4111	79.6494	72.6715	8.30345	14.0607	9.20655	0.00399574	-2.20649	down
GL24360-G	91	35	58	129	3607	48	2.30086	0.977308	1.39085	3.2311	95.6751	1.21271	0.00430095	3.33735	up
GL24367-G	969	4711	1415	113	144	705	24.669	134.92	34.2605	2.83152	3.84275	17.9712	0.00849918	-2.57421	down
GL24377-G	768	49	106	16	13	15	15.6538	1.11033	2.04285	0.316966	0.264692	0.30403	0.000874089	-3.28808	down
GL24393-G	234	218	186	33	26	35	4.15713	4.36466	3.13664	0.577384	0.48193	0.621616	0.000319783	-2.44096	down
GL24405-G	45	2635	262	7	47	19	1.041	69.9448	5.86877	0.159343	1.15659	0.440481	0.000815522	-3.77759	down
GL24479-G	2225	1582	3180	13879	7796	10545	43.7737	35.0032	60.8588	270.774	160.818	207.667	0.000643441	2.18455	up
GL24508-G	1907	142873	8321	297	3491	466	10.6224	912.583	45.4259	1.69052	20.7836	2.58369	0.00469131	-3.4183	down
GL24513-G	241	135	154	2965	830	297	8.10431	5.08425	4.91552	99.1658	29.3418	10.0141	0.00430095	2.71247	up
GL24618-G	593	219	261	955	1003	2156	12.1405	5.03321	5.07787	19.3849	21.5317	44.194	0.00531879	1.90506	up
GL24641-G	3651	2251	10345	71288	40880	9590	92.8961	64.424	250.3	1798.93	1090.74	244.283	0.00689136	2.63887	up
GL24645-G	371	1334	6231	22760	55974	7688	6.59665	26.667	105.356	401.385	1043.77	136.853	0.00867598	2.85656	up
GL24653-G	3206	1893	2234	260	316	848	48.3339	32.1025	32.0282	3.8816	4.99553	12.7955	0.000896663	-2.15791	down
GL24667-G	82585	39271	11309	4001	4421	4961	1165.5	623.383	151.762	55.9868	65.4159	70.0829	0.000355002	-2.78419	down
GL24688-G	49277	33813	9611	3890	4468	2450	813.405	627.799	150.848	63.6706	77.3248	40.4768	0.00155544	-2.56167	down
GL24761-G	409	444	129	37	35	67	13.722	16.7511	4.10237	1.21287	1.20064	2.2409	0.00223672	-2.46895	down
GL24771-G	668	134	4315	80012	74856	478	16.9307	3.79732	104.042	2012.32	1990.61	12.1287	0.00444879	3.44534	up
GL24789-G	1928	498	5196	48586	70174	2379	35.7909	10.3971	91.7185	894.603	1366.19	44.215	0.0026279	3.27662	up
GL24806-G	2880	587	4926	29347	36149	5656	86.2183	19.7651	140.228	871.285	1134.76	169.495	0.00435998	2.80219	up
GL24883-G	4279	175872	10980	610	1304	509	73.0873	3379.37	178.353	10.3233	23.3505	8.70308	1.27e-05	-4.57211	down
GL24888-G	1505	293	313	129	64	76	49.899	10.9023	9.85274	4.21404	2.226	2.51817	0.00760138	-2.34599	down
GL24898-G	1471	1709	429	53	118	66	26.2507	34.322	7.28266	0.933019	2.19787	1.17375	1.97e-05	-3.33256	down
GL24906-G	185	888	159	12	36	39	6.04068	32.7097	4.9307	0.371718	1.21646	1.26707	0.000797296	-3.19971	down
GL24911-G	56049	18144	3205	421	657	1855	626.225	228.012	34.041	4.65732	7.69103	20.7465	1.65e-05	-3.84443	down
GL24927-G	3892	1076	3398	20413	19373	5075	21.1169	6.50972	17.3586	108.796	109.19	27.5143	0.0068971	2.37891	up
GL24996-G	181	106	135	967	1029	346	4.4955	2.93048	3.20191	23.7912	26.8157	8.5979	0.00174273	2.43927	up
GL25034-G	32	48	221	5147	18147	108	0.922597	1.57508	6.18701	150.565	561.361	3.16967	3.79e-05	4.48455	up
GL25071-G	7071	11114	5556	1016	1488	395	147.915	261.529	110.526	21.0728	32.6423	8.25646	0.00260475	-2.51931	down
GL25098-G	165	148	840	2305	14995	1883	10.6629	10.7873	51.7647	148.253	1019.89	122.262	0.000808218	3.40544	up
GL25110-G	3098	11659	2802	142	461	303	51.9833	220.059	44.6956	2.3577	8.10903	5.08568	1.65e-05	-3.63775	down
GL25138-G	2127	1203	532	153	113	387	43.0456	27.3781	10.2294	3.06231	2.39794	7.83011	0.00434541	-2.25305	down
GL25180-G	131	105	48	0	0	0	12.9429	11.7399	4.53776	0	0	0	7.87e-08	-5.62036	down
GL25204-G	1822	3738	56	8	121	162	122.873	283.608	3.58192	0.485694	8.51057	10.9348	0.00733657	-3.12863	down
GL25205-G	276	486	421	535	18441	382	31.4012	62.3421	45.6419	60.5028	2206.67	43.597	0.00899553	3.07175	up
GL25247-G	941	672	3358	30670	11031	2714	30.4992	24.4974	103.542	986.443	375.135	88.1033	0.00731539	2.76304	up
GL25250-G	1648	1009	2536	21837	11887	3590	25.6671	17.6754	37.5476	337.299	194.137	55.9622	0.00223672	2.6814	up
GL25269-G	18	19	23	118	2635	508	2.62991	3.10653	3.2007	17.4033	411.13	75.5614	9.35e-07	4.71214	up
GL25288-G	7006	3481	2035	495	812	1095	178.853	99.9442	49.4008	12.5194	21.7213	27.9644	0.00394599	-2.06171	down
GL25418-G	463	704	1596	182	71	234	10.6063	18.1321	34.78	4.12208	1.68806	5.34908	0.00896509	-2.19528	down
GL25478-G	872	1244	1920	8268	7170	4320	23.0379	36.9614	48.2163	216.614	198.608	114.244	0.00318171	2.2171	up
GL25577-G	3689	5732	1851	202	252	540	69.9034	122.253	33.2048	3.753	4.93379	10.1213	7.3e-06	-3.17967	down
GL25580-G	22947	295	1021	155	238	270	520.997	7.50868	22.023	3.4766	5.66023	6.12433	0.000841202	-3.62115	down
GL25581-G	8159	5904	1008	306	368	720	139.806	114.003	16.3815	5.18012	6.59281	12.3315	0.000378332	-2.93717	down
GL25610-G	5564	3535	4489	20563	15400	10522	138.311	98.8384	106.111	506.984	401.469	261.86	0.00733657	1.83568	up
GL25652-G	151	93	83	178	4037	275	3.42241	2.36668	1.7738	3.99555	96.0215	6.22597	0.00386639	3.14104	up
GL25755-G	185	114	83	413	379	566	6.45087	4.4726	2.76272	14.3367	13.8925	19.8369	0.00582911	1.82382	up
GL25767-G	25	25	75	5463	303	423	0.837791	0.977026	2.4715	188.365	11.0254	14.701	8.33e-06	4.45262	up
GL25770-G	25264	1691	1679	528	788	1078	957.453	72.0783	60.4783	19.8166	31.2758	40.8786	0.00823489	-2.69465	down
GL25778-G	2249	4067	2493	433	551	1068	25.8579	52.5919	27.2506	4.9265	6.64011	12.2831	0.00665776	-1.9472	down
GL25825-G	437	781	426	47	113	126	22.5068	45.2386	20.8657	2.37228	6.05501	6.47723	0.00396614	-2.24689	down
GL25830-G	467	218	257	15345	34434	378	13.4764	7.08895	7.04563	439.962	1043.86	10.9201	6.19e-06	4.56747	up
GL25844-G	322	77	403	1083	3124	976	3.91563	1.04551	4.6499	13.0572	39.8396	11.8786	0.00434541	2.55648	up
GL25880-G	127	167	155	693	1582	300	2.2481	3.3345	2.6072	12.1882	29.4458	5.32709	0.00828989	2.36444	up
GL25905-G	58915	5832	2968	1731	1888	2458	736.291	81.9707	35.2644	21.4416	24.7305	30.7458	0.00969669	-2.61973	down
GL25942-G	260	1218	4201	50018	55832	8162	16.3762	86.4346	252.068	3130.52	3694.8	515.626	0.000459603	3.55286	up
GL25957-G	137	60	537	313	10646	4365	5.10394	2.5146	19.0097	11.5706	416.275	162.946	0.00113513	3.47747	up
GL26152-G	4970	2487	233	98	155	241	75.3937	42.434	3.34916	1.45976	2.45669	3.64602	0.000636159	-3.18826	down
GL26482-G	2000	849	4241	8180	17432	9603	21.2732	10.1534	42.8994	86.3125	194.49	102.286	0.00868285	2.21961	up
GL26528-G	1225	509	1275	24421	9903	2894	19.8933	9.29614	19.6913	393.352	168.65	47.0476	0.000136292	3.33138	up
GL26532-G	99	147	182	12901	1673	176	3.35769	5.65188	5.91336	437.346	59.9434	6.00191	0.000201127	3.95425	up
GL26646-G	19085	8188	4177	1785	1061	2424	235.884	113.827	49.0916	21.8696	13.7506	29.9917	0.00344555	-2.20681	down
GL26675-G	21	9	9	44	112	120	1.29941	0.639588	0.510185	2.80004	7.53233	7.65111	0.0052644	2.54731	up
GL26716-G	3488	3310	3453	593	906	1213	92.8689	99.1284	87.4113	15.6525	25.2702	32.3246	0.00355221	-1.74032	down
GL26784-G	1093	6776	706	148	235	416	47.3189	330.05	29.0427	6.31847	10.6471	18.0302	0.00318171	-2.91251	down
GL26872-G	255	182	312	1407	1431	811	4.82946	3.8759	5.62933	26.4826	28.4801	15.4081	0.000882074	2.28146	up
GL26909-G	529	1281	70	22	54	33	9.55691	26.0269	1.20228	0.384914	1.01924	0.594041	0.00110791	-3.2614	down
GL27096-G	734	1056	406	28	84	66	11.3506	18.3842	5.9702	0.420474	1.35843	1.01329	3.18e-05	-3.15309	down
GL27139-G	16	3	3	61	115	41	1.58322	0.320545	0.222548	6.18211	12.3602	4.23798	0.0069931	2.86363	up
GL27415-G	853	313	292	96	44	100	25.5982	10.5558	8.31501	2.85586	1.35512	2.99445	0.00383048	-2.2034	down
GL27544-G	60	63	84	0	6	9	3.41937	4.02985	4.54322	0	0.347399	0.464171	0.00829933	-2.9018	down
GL27596-G	1094	623	1035	4472	3041	3235	47.4863	30.3854	42.704	192.576	138.459	140.614	0.00107952	2.00733	up
GL27861-G	236	249	281	34	23	80	10.2605	12.1828	11.6279	1.43489	1.03544	3.46837	0.00275351	-2.24963	down
GL28000-G	47	30	18	160	181	150	1.76146	1.26877	0.631207	5.9551	7.13783	5.63177	0.00355221	2.28701	up
GL28062-G	1905	1534	1630	4078	6355	6636	43.0547	38.9767	35.0136	91.4113	150.603	150.154	0.00227598	1.76846	up
GL28078-G	58	25	26	445	324	92	6.75219	3.29363	2.87539	51.8965	39.9103	10.7879	0.00164873	2.80448	up
GL28111-G	0	0	4	42	89	123	0	0	0.120667	1.47203	3.28456	4.32677	3.37e-05	4.31733	up
GL28147-G	45	93	254	1275	933	599	1.51262	3.51814	8.19766	42.9085	33.1981	20.3478	0.00399574	2.57571	up
GL28150-G	50	72	166	169	1928	2769	1.6042	2.59652	5.0734	5.3944	65.1171	89.3223	0.000329464	3.36717	up
GL28195-G	17093	11458	19180	134665	127736	35718	542.19	408.781	578.501	4236.24	4248.7	1134.22	0.00116552	2.57145	up
GL28214-G	858	574	138	22	16	47	70.5476	53.0576	10.7544	1.77091	1.35609	3.83069	8.33e-06	-3.59403	down
GL28219-G	622	583	1560	4040	11336	15476	10.4686	11.0377	24.9732	67.45	200.122	260.83	1.65e-05	3.16138	up
GL28223-G	55	64	284	603	1913	1394	3.52423	4.67284	17.5887	38.9336	130.633	90.847	0.00113513	2.90006	up
GL28232-G	6032	81744	22923	1537	1888	2510	93.6538	1427.69	338.458	23.6585	30.7283	39.0144	0.000104879	-3.56021	down
GL28249-G	465	735	217	23	41	37	51.035	90.8308	22.691	2.43821	4.61326	4.06587	1.47e-05	-3.31497	down
GL28392-G	559	349	777	1742	5247	10656	13.5128	9.49327	17.8671	41.8202	133.187	258.216	3.18e-05	3.06027	up
GL28407-G	10984	1351	398	292	172	595	337.806	46.706	11.627	8.88326	5.5209	18.3036	0.00896509	-2.72652	down
GL28412-G	1536	5676	1715	105	395	350	76.9425	319.8	81.68	5.19826	20.7227	17.506	0.000874913	-2.92407	down
GL28441-G	396	254	301	52	63	116	4.49163	3.23578	3.24679	0.574725	0.740911	1.31642	0.00657674	-1.82403	down
GL28464-G	511	369	2270	58	107	51	22.9706	18.6427	97.0686	2.58026	5.03425	2.27898	0.000410257	-3.12902	down
GL28656-G	95	59	129	945	1192	206	2.18478	1.51426	2.83887	21.6973	28.9397	4.77005	0.00113513	2.85096	up
GL28755-G	1445	676	3324	4414	27223	7694	62.1838	32.7305	136.061	188.47	1229.1	331.65	0.00733657	2.5908	up
GL28770-G	202	44	60	837	692	343	20.5962	4.95582	5.83146	84.7961	74.0599	35.0942	0.00251173	2.56572	up
GL28946-G	1494	1145	6834	187	377	491	27.3133	23.5393	118.831	3.38536	7.21578	8.97605	0.00252862	-2.6705	down
GL29008-G	9	8	71	366	2507	26	0.385353	0.386104	3.00039	16.2203	117.678	1.15163	0.00192136	3.63094	up
GL29147-G	106	72	66	192	874	441	5.61295	4.27353	3.33762	10.1315	48.7849	23.4916	0.00262821	2.48421	up
GL29226-G	106	95	110	4394	8649	339	2.3255	2.33585	2.30255	96.058	199.914	7.46148	9.53e-07	4.58314	up
GL29243-G	547	329	243	920	1738	1574	9.46495	6.4035	3.98958	15.7947	31.571	27.2962	0.00462761	1.92284	up
GL29265-G	415	1293	1584	4417	9610	6025	20.7634	72.8406	75.43	219.42	504.745	302.128	0.00454465	2.37389	up
GL29269-G	60	47	223	2202	299	507	1.80005	1.5914	6.38512	65.9526	9.44683	15.3243	0.00665776	2.76099	up
GL29288-G	59	41	116	481	470	256	0.899202	0.703645	1.67798	7.27717	7.52095	3.90526	0.00304527	2.38864	up
GL29510-G	8070	108821	16118	823	3784	639	158.241	2400.32	300.55	15.9888	77.797	12.5285	0.000896663	-3.51955	down
GL29517-G	199	47	160	288	2320	507	5.8852	1.56371	4.48571	8.44821	71.9674	14.9928	0.00665776	2.68948	up
GL29535-G	188	118	391	1777	11867	351	2.28058	1.61404	4.52273	21.4341	151.39	4.27011	0.000757709	3.54803	up
GL29566-G	457	420	626	15	51	90	8.40383	8.68844	10.9462	0.263343	0.980025	1.65649	0.000155212	-2.89499	down
GL29611-G	64	84	103	342	691	1012	0.841641	1.24609	1.30141	4.50818	9.63592	13.48	3.18e-05	2.79804	up
GL29643-G	1890	676	399	115	61	208	79.6689	32.0205	15.9916	4.80509	2.66353	8.75862	0.00162872	-2.51636	down
GL29656-G	294	89	134	309	2239	1155	23.798	8.03396	10.2819	24.761	190.041	93.5816	0.00303383	2.65361	up
GL29696-G	403	186	644	7	45	92	14.1341	7.32881	21.4854	0.218122	1.63014	3.21309	0.0069381	-2.58663	down
GL29700-G	11704	13168	2077	777	557	1856	176.399	223.243	29.7604	11.604	8.79413	27.9956	0.00177731	-2.68962	down
GL29705-G	1917	17893	802	105	866	288	98.4557	1033.72	39.1373	5.31397	46.6288	14.7974	0.00882918	-2.99822	down
GL29728-G	1017	613	1365	2191	2662	6777	32.7531	22.2083	41.8165	70.0134	89.9452	218.621	0.00966093	1.83887	up
GL29787-G	315	203	337	7813	2952	794	3.52869	2.55189	3.59318	87.0147	34.7615	8.9173	9.95e-05	3.40769	up
GL29797-G	9051	816	3494	330	344	379	353.613	35.8251	129.768	12.7518	14.0826	14.8166	0.000295413	-2.97369	down
GL29805-G	701	87011	1622	105	166	53	45.7625	6389.23	100.652	6.78453	11.3097	3.45111	5.63e-06	-5.03614	down
GL30161-G	511	513	959	749	24348	1742	12.2611	13.8445	21.895	17.8513	613.636	41.8942	0.00619022	3.05329	up
GL30164-G	15222	6267	2791	917	907	2333	122.209	56.588	21.306	7.2949	7.63011	18.7485	0.00687307	-2.18705	down
GL30242-G	893	394	418	42	145	67	32.9839	16.3748	14.6719	1.51575	5.61915	2.4463	0.0069931	-2.23481	down
GL30304-G	508	367	922	3550	2138	2672	24.1823	19.6616	41.7371	167.737	106.806	127.429	0.00177856	2.17282	up
GL30309-G	1477	544	4257	50838	121941	2501	32.1407	13.2962	88.0794	1097.1	2782.46	54.4626	0.000319783	3.82461	up
GL30332-G	1112	919	5640	15041	21924	12465	18.5863	17.2717	89.6838	249.474	384.487	208.695	0.00758094	2.45327	up
GL30392-G	36	50	304	5044	1541	14400	1.48168	2.3294	12.0875	209.419	67.6227	603.573	7.63e-07	4.60083	up
GL30422-G	160	935	3540	71180	43252	9129	2.23521	14.7271	47.1636	989.317	635.619	128.072	0.000215235	3.80139	up
GL30445-G	384	109	504	785	2169	4052	17.4539	5.55194	21.7946	35.3989	103.466	184.584	0.00227598	2.54523	up
GL30566-G	1957	3000	440	65	136	259	66.4197	114.564	14.2018	2.18345	4.81686	8.79448	0.000379502	-3.0747	down
GL30780-G	75	58	606	1424	573	7986	2.59595	2.25069	19.9637	48.9776	20.8242	277.354	0.00901558	2.84642	up
GL30808-G	7018	4295	11502	1163	715	2369	196.702	135.391	306.543	32.3283	21.0031	66.4542	0.0022634	-2.18326	down
GL30834-G	1240	186	161	48	16	97	54.5178	9.17034	6.6963	2.0707	0.717516	4.25099	0.00825906	-2.61166	down
GL30909-G	13622	17152	5527	1941	2758	2550	235.472	333.501	90.8388	33.2689	49.9925	44.1158	0.00708915	-2.03194	down
GL31068-G	221	99	390	1347	4200	516	3.74076	1.8822	6.28385	22.6394	74.6364	8.75025	0.00342247	2.81847	up
GL31202-G	948	768	680	3475	7942	1468	12.3565	11.2555	8.42182	44.9325	108.589	19.1595	0.00702878	2.34101	up
GL31214-G	13	5	37	26	903	249	0.535385	0.233421	1.47781	1.06445	40.5643	10.6706	0.00157764	3.46572	up
GL31223-G	2122	406	683	93	110	281	49.2411	10.5926	15.072	2.13205	2.67372	6.52118	0.00478407	-2.30515	down
GL31379-G	690	384	796	4568	4545	845	12.4023	7.75573	13.5971	81.4523	85.7048	15.2058	0.00945193	2.33066	up
GL31393-G	4569	1573	4263	22802	13145	10207	134.387	52.0373	119.217	665.156	405.43	300.545	0.00421822	2.16693	up
GL31451-G	410	7679	2346	159	517	214	10.7255	226.206	58.4049	4.10422	14.1954	5.60102	0.0081116	-2.81281	down
GL31761-G	831	31341	22342	574	1850	168	16.1486	685.531	413.131	11.056	37.7201	3.26101	0.00573093	-3.15696	down
GL31771-G	4157	89624	16562	415	2186	723	83.2837	2019.94	315.56	8.23686	45.922	14.4985	0.000196353	-3.85535	down
GL31775-G	349	69	283	10888	6759	597	7.53946	1.67391	5.82047	233.629	153.336	12.914	1.74e-05	4.05489	up
GL31780-G	2995	7717	967	245	514	479	57.0721	165.389	17.5121	4.61528	10.2513	9.12611	0.00251173	-2.75731	down

## Sheet: SF S2B
Supplementary file S2B. DEGs between FM stage and FP stage ( FM: the matured fruiting body stage; FP: the post-spore fruiting body stage).
#ID	FM1	FM2	FM3	FP1	FP2	FP3	FM1_FPKM	FM2_FPKM	FM3_FPKM	FP1_FPKM	FP2_FPKM	FP3_FPKM	FDR	log2FC	regulated
GL24972-G	4907	3240	9089	2377	1812	3265	84.4964	58.9924	157.998	32.7124	32.8695	40.5426	9.94979e-07	-1.97371	down
GL27274-G	126	149	224	692	779	1145	1.49764	1.8803	2.69621	6.61342	9.80542	9.86571	8.70731e-05	1.4815	up
GL26037-G	722	72	822	157	137	131	15.814	1.66386	18.1771	2.74653	3.15476	2.06576	0.00200418	-2.34358	down
GL30719-G	94	349	289	2220	1052	2151	1.51534	5.99132	4.73571	28.8669	18.0289	25.2339	0.00211672	1.81657	up
GL27088-G	0	0	0	41	42	66	0	0	0	4.45824	5.94819	6.4436	2.4641e-06	4.56362	up
GL26004-G	872	351	715	3869	19757	5404	78.5915	33.3665	65.054	278.693	1876.01	351.18	0.000272643	2.75357	up
GL15366-G	12528	12215	12437	7400	4286	4930	254.49	262.363	255.027	120.131	91.7068	72.1943	7.69148e-07	-1.9828	down
GL22543-G	184719	195636	11303	32185	1823	4916	3370.27	3774.17	208.16	469.314	35.0401	64.6638	0.000730766	-3.23614	down
GL24712-G	38	46	118	403	384	470	0.832087	1.07017	2.65206	7.17617	9.00324	7.54613	0.000418583	1.75272	up
GL17502-G	83	57	27	694	439	974	2.60889	1.87618	0.834942	17.4336	14.5404	22.091	6.5988e-05	2.40845	up
GL20682-G	30	38	124	445	504	584	1.09592	1.46399	4.6392	13.2094	19.7319	15.6435	0.000232004	2.08726	up
GL31176-G	137	266	724	1654	2236	2372	7.58839	15.5929	40.6248	73.5444	131.037	95.1631	0.00803625	1.60678	up
GL19589-G	8517	3958	7251	1297	1461	1548	174.536	85.7599	149.987	21.23	31.5364	22.8657	3.13573e-11	-2.91405	down
GL28640-G	0	0	6	75	43	79	0	0	0.243232	2.57536	1.94045	2.45255	0.00074731	3.18075	up
GL25050-G	2340	2494	2976	2211	1355	2565	73.9052	83.2936	94.8975	55.8147	45.0821	58.401	9.39169e-05	-1.23885	down
Ganoderma_lucidum_newGene_1342	47	39	30	262	174	293	1.00799	0.864373	0.775575	4.62463	3.85866	4.52078	0.00182934	1.60179	up
GL31032-G	184	154	356	1371	795	837	2.64533	2.33988	5.16514	15.7472	12.03	8.67005	0.00902791	1.24563	up
GL18807-G	3	9	51	183	187	308	0.124741	0.497367	2.66752	7.6137	10.2543	11.5942	0.00483286	2.29	up
GL22024-G	8009	13858	5887	8446	2659	4239	179.083	327.46	132.812	150.817	62.5673	68.2802	0.00875726	-1.67545	down
GL24312-G	4255	965	2269	478	786	431	61.377	14.7074	33.0339	5.50993	11.944	4.47669	7.87924e-05	-2.64463	down
GL23179-G	790	375	829	389	108	163	20.3501	10.2053	21.5512	8.00736	2.92462	3.01251	0.000152219	-2.27091	down
GL31150-G	4227	4446	3969	4075	2551	4660	58.097	64.6184	55.0637	44.7582	36.9396	46.1765	0.00499779	-1.07564	down
GL19826-G	12182	9590	5854	4589	2848	6414	288.538	240.175	139.955	86.8692	71.0536	109.534	0.000297843	-1.88475	down
GL22551-G	1744	1350	4052	8076	19843	15460	40.2563	32.9368	94.4091	149.003	482.601	257.335	0.00315214	1.7379	up
GL18430-G	17	12	56	339	240	351	0.604606	0.460716	2.11221	10.1589	9.46827	9.5031	2.248e-05	2.46508	up
GL15038-G	153	609	509	5961	2468	4603	2.09736	8.84189	7.05201	65.4864	35.7279	45.6164	0.000198313	2.24286	up
GL23892-G	71638	54696	18076	18290	9958	16199	522.065	421.457	132.972	106.52	76.444	85.1128	0.000121558	-2.45745	down
GL19106-G	0	16	13	129	109	191	0	0.311404	0.240502	1.97663	2.20509	2.63553	0.00564804	2.42192	up
GL29482-G	127639	121258	5349	10129	3895	7469	2790.53	2803.05	118.029	176.97	89.6933	117.721	1.39935e-05	-3.70569	down
GL16978-G	512	560	478	411	318	503	8.41536	9.73801	7.92749	5.39373	5.49755	5.96542	0.00189662	-1.22352	down
GL29804-G	662	1205	1064	482	359	727	18.6917	36.0042	30.3459	10.8846	10.6816	14.8041	3.43455e-05	-1.76269	down
GL24162-G	1745	1563	915	18236	17124	18684	44.2116	41.8663	23.384	369.306	457.132	341.362	1.38207e-07	2.5835	up
GL20471-G	15857	419	6167	259	221	230	200.746	5.60335	78.8001	2.61112	2.93876	2.09625	2.38561e-08	-4.67482	down
GL30137-G	366	303	345	1722	1801	3175	11.0625	9.6824	10.5218	41.584	57.3308	69.1701	7.64658e-06	1.73428	up
GL18249-G	147	76	174	932	938	1357	1.70537	0.928183	2.03097	8.65329	11.4858	11.3744	6.98609e-07	2.07418	up
GL23880-G	7854	4788	4809	4296	3136	3480	179.524	115.715	110.954	78.465	75.5064	57.3443	0.00148468	-1.515	down
GL21467-G	2739	4239	5433	1584	1336	2029	66.5897	108.988	133.365	30.7734	34.2245	35.5719	3.91664e-10	-2.13683	down
GL30053-G	636	721	530	7112	4203	5618	15.4845	18.5693	13.0236	138.541	107.934	98.731	6.24133e-07	2.13739	up
GL28002-G	151	199	108	1304	1770	3132	4.20023	5.84166	3.02883	28.994	51.8574	62.813	8.39839e-07	2.59883	up
GL15092-G	2982	1017	2325	370	195	615	66.3293	23.9264	52.2145	6.56904	4.55266	9.85353	5.13771e-09	-3.14732	down
GL16576-G	1536	2319	836	363	369	532	82.8416	132.25	45.4992	15.643	20.9382	20.6618	2.35595e-06	-2.65905	down
GL24317-G	4993	4936	6222	3996	3070	7089	200.113	209.192	251.74	128.006	129.633	204.876	0.0030207	-1.09448	down
GL16452-G	169	711	371	12798	1637	5260	2.18955	9.73525	4.85541	132.606	22.3587	49.1632	0.000804421	2.56772	up
GL23992-G	3428	1679	3214	1188	1589	1894	91.4695	47.3523	86.5867	25.3224	44.6726	36.4396	0.000484189	-1.61602	down
GL19211-G	2501	3055	2849	2706	1098	1806	37.1672	48.0186	42.753	32.151	17.1832	19.3501	0.00173999	-1.44065	down
GL21912-G	14958	15977	16957	14162	8691	14211	260.278	293.956	297.858	196.95	159.315	178.296	0.000151588	-1.25612	down
GL30202-G	4863	4658	5384	4918	3663	4967	23.662	23.9683	26.4474	19.1269	18.7787	17.4253	0.00139744	-1.01126	down
GL31544-G	2433	1365	2512	1370	1297	1782	35.0751	20.7986	36.5601	15.7815	19.6855	18.521	0.000656104	-1.33401	down
GL28311-G	7	12	14	101	75	116	0.598484	1.10247	1.2101	7.26616	7.06499	7.51524	0.00036947	2.08644	up
GL24125-G	15098	14833	31433	14753	16138	15188	351.238	364.865	738.188	274.292	395.518	254.763	0.00576673	-1.15349	down
GL23888-G	3630	2370	4167	2069	1952	3102	30.306	20.92	35.1254	13.8027	17.1725	18.677	0.000130418	-1.35986	down
GL29244-G	8781	8602	4017	6099	2637	3191	54.3233	56.2677	25.0814	30.1528	17.1842	14.2306	0.00646806	-1.66711	down
GL16874-G	259	200	239	785	849	1198	5.80785	4.75427	5.42588	14.0984	20.1191	19.4339	0.0070103	1.08033	up
GL19384-G	434	441	314	218	197	257	21.9523	23.5953	16.0368	8.82955	10.4653	9.38697	0.000224896	-1.67746	down
GL17966-G	278	470	430	1573	2407	2708	6.49883	11.6495	10.1682	29.4693	59.4452	45.7765	0.000968122	1.55691	up
GL21533-G	9221	5566	5739	5055	4796	4963	76.4289	48.7766	48.0142	33.4832	41.8776	29.6588	0.00620421	-1.30806	down
Ganoderma_lucidum_newGene_647	18	15	46	269	80	199	0.477417	0.405505	1.21199	5.72199	2.21839	3.80532	0.00690618	1.76524	up
GL25348-G	18508	34885	23760	7803	1941	3450	280.977	559.973	364.108	94.669	31.0283	37.7571	5.49217e-08	-3.19789	down
GL21896-G	6128	6315	6896	3647	4091	6654	68.1459	74.2484	77.4127	32.4063	47.9295	53.3518	0.000434633	-1.3008	down
GL23736-G	42604	46404	16993	30481	10531	17476	1079.61	1243.36	434.676	617.313	281.134	319.287	0.00966088	-1.69125	down
GL25971-G	33410	15038	19599	7441	5523	9677	748.906	356.41	443.474	133.293	130.416	156.391	4.1671e-07	-2.40378	down
GL23134-G	66	125	99	557	632	693	1.50264	3.02562	2.29268	10.2417	15.3084	11.4873	0.00028311	1.72671	up
GL18945-G	3988	665	1006	520	350	423	55.8055	9.83833	14.2099	5.81034	5.15439	4.26611	0.000191886	-2.69953	down
GL25123-G	50	26	84	250	217	314	0.787435	0.433446	1.34256	3.19077	3.64971	3.6212	0.00713141	1.38	up
GL26482-G	8180	17432	9603	9925	2362	3395	86.3125	194.49	102.286	83.6917	26.2525	25.8246	0.00495926	-1.90246	down
GL20239-G	67	92	93	602	364	765	1.20178	1.75985	1.70076	8.7168	6.9464	9.99642	9.50342e-06	1.78141	up
GL24137-G	2335	3174	2759	2304	1055	1736	64.0114	92.0014	76.3348	50.4804	30.4488	34.2995	0.000354048	-1.5591	down
GL29201-G	32	89	82	484	333	741	0.78061	2.31768	2.05037	9.60784	8.69398	13.2563	0.000438887	1.88522	up
GL15278-G	199	380	455	1701	988	2383	2.53201	5.10938	5.84272	17.3105	13.2445	21.8768	0.00421793	1.31854	up
GL21551-G	67	92	215	865	638	1230	2.84354	4.16288	9.29662	29.6271	28.8105	38.0235	3.82493e-05	1.93716	up
GL28304-G	439	494	530	252	312	381	15.0183	17.8594	18.2975	6.89081	11.2482	9.39799	0.000183567	-1.46115	down
GL25081-G	73	82	222	701	572	888	1.47153	1.74819	4.53096	11.3386	12.1834	12.9607	0.000608135	1.63202	up
GL16088-G	3380	4029	3177	2260	1173	2197	183.335	231.047	173.943	97.9476	67.0258	85.9002	1.45807e-05	-1.7933	down
GL28864-G	20	73	75	580	510	578	0.569048	2.27615	2.24805	13.8241	16.045	12.4412	6.16815e-05	2.28407	up
GL22438-G	1586	1487	3310	1248	666	1296	80.5057	79.782	169.594	50.6144	35.5864	47.4223	5.79398e-06	-1.78001	down
GL15373-G	5	21	25	164	115	128	0.073524	0.357419	0.405081	2.16884	2.00084	1.51676	0.0042324	1.94301	up
GL23682-G	214	163	482	982	2045	2517	5.76152	4.64403	13.1586	21.2219	58.2629	49.0735	0.0014662	1.77851	up
GL26481-G	5450	3165	2053	564	609	965	224.103	137.613	85.2025	18.5194	26.3621	28.5991	2.47691e-08	-3.0604	down
Ganoderma_lucidum_newGene_839	77	124	129	696	597	1062	2.09325	3.79364	3.58412	16.6748	20.3418	23.7711	2.68679e-06	1.85846	up
GL23889-G	804	392	646	503	291	401	8.28549	4.27001	6.72447	4.14133	3.15683	2.97646	0.00243049	-1.45049	down
GL18931-G	1316	124	2045	393	152	118	64.733	6.44779	101.521	15.4131	7.83555	4.18256	0.00143944	-2.62038	down
GL23171-G	4379	3641	6442	2867	2718	4187	302.306	265.807	449.006	158.166	197.692	208.417	6.77015e-06	-1.40035	down
Ganoderma_lucidum_newGene_832	63	59	69	269	395	533	3.47825	3.3179	3.76163	12.1884	23.3776	21.7618	0.000347788	1.67504	up
GL22996-G	3202	3047	2161	1601	1381	1343	26.3316	26.4945	17.9414	10.5223	11.9668	7.95925	0.000140007	-1.78043	down
GL31220-G	4457	2108	5536	2049	1536	2730	277.171	138.585	347.562	101.816	100.604	122.393	5.37183e-05	-1.73628	down
GL15835-G	1584	2399	1793	1607	996	2078	41.9172	67.1506	47.9023	33.9847	27.7603	39.6684	0.00554453	-1.21382	down
GL27027-G	12	10	88	317	253	376	0.264378	0.219186	2.032	5.82565	6.12468	6.23332	0.00606569	2.087	up
GL15224-G	571	203	227	180	141	210	33.6987	12.659	13.4786	8.4537	8.72897	8.90778	0.00512994	-1.72034	down
Ganoderma_lucidum_newGene_602	23	51	12	675	185	353	1.28677	3.07786	0.690756	30.8893	11.1469	14.5905	0.00116519	2.42449	up
GL26140-G	14	29	30	231	138	286	0.351522	0.754306	0.769283	4.69281	3.68752	5.23416	4.54362e-05	2.11443	up
GL24615-G	116	558	164	3534	1932	3721	1.03861	5.31365	1.48589	25.4639	18.3494	24.1882	0.00195291	2.16911	up
GL25061-G	746	88	195	40	25	18	31.4953	3.88734	8.27575	1.34754	1.09128	0.52483	1.44197e-06	-3.7943	down
GL15907-G	44	66	80	559	222	322	1.31351	2.12985	2.46115	13.6343	7.11804	7.07287	0.00359014	1.55676	up
GL15173-G	15	29	25	155	215	273	0.287393	0.601611	0.482581	2.44054	4.46976	3.88193	7.3593e-05	2.1763	up
GL18882-G	68	147	94	1511	391	774	1.25869	2.87829	1.75558	22.4694	7.65901	10.3855	0.00192297	1.96516	up
GL28570-G	6467	4200	6155	4102	3432	5719	277.299	190.4	266.423	140.579	155.011	176.808	0.000810588	-1.21932	down
GL21420-G	232	282	268	2389	1213	2438	3.73143	4.79677	4.34454	30.7663	20.581	28.3216	5.35762e-07	1.94074	up
GL26769-G	6904	7890	4189	5065	3692	4007	75.7148	91.4848	46.3726	44.3942	42.6487	31.678	0.00648824	-1.42609	down
GL29810-G	27	401	86	3317	1518	3342	0.46806	7.608	1.54598	47.6672	28.7545	43.3228	0.00389297	2.43791	up
GL24022-G	381	316	508	5479	13896	12042	6.20453	5.44221	8.34571	71.3722	238.603	141.505	3.91871e-13	3.6527	up
GL19556-G	21	64	91	497	202	510	0.530322	1.76436	2.37839	10.3607	5.56046	9.60853	0.00487623	1.74106	up
GL19135-G	232	611	185	2720	3044	4611	8.18979	22.8476	6.59092	76.8954	113.441	117.585	0.000802909	2.12882	up
GL15998-G	66	1804	242	16185	13812	23541	1.74363	50.7501	6.49902	344.292	387.293	451.783	0.0015423	2.8505	up
GL21817-G	603	429	1027	4054	2857	5359	17.8144	13.3959	30.6137	95.713	88.9152	114.144	8.89403e-06	1.66154	up
GL15229-G	6288	4040	2782	1351	1568	746	113.277	76.9439	50.5889	19.4457	29.7437	9.68873	6.65647e-05	-2.46332	down
GL24999-G	96	126	457	87	24	75	5.63144	7.73468	27.0156	4.04325	1.45469	3.13259	0.000414238	-2.38615	down
GL27618-G	60	23	48	206	252	294	1.63951	0.652628	1.31034	4.48828	7.2516	5.78643	0.00676718	1.53813	up
GL21190-G	58	65	120	591	432	671	0.557306	0.660277	1.17323	4.57238	4.40981	4.68569	4.79425e-07	1.88875	up
GL18767-G	16	24	23	112	104	278	0.748092	1.17509	1.05748	4.19338	5.13769	9.37102	0.00184044	1.85405	up
GL17906-G	36	87	168	1164	967	1543	0.783027	2.03643	3.77879	20.7361	22.7022	24.7946	3.57806e-07	2.66136	up
GL29258-G	768	1284	1400	8378	10004	8534	10.0113	17.7059	18.4297	87.3745	137.523	80.286	2.07499e-06	2.04532	up
GL26671-G	7841	115	1813	12	9	14	574.329	8.85525	134.007	0.669698	0.632249	0.697816	6.20791e-14	-6.55715	down
Ganoderma_lucidum_newGene_541	111	127	244	634	818	1075	2.14374	2.58636	4.88233	10.3712	17.4451	15.9171	0.000528568	1.50481	up
Ganoderma_lucidum_newGene_547	48	101	71	579	513	466	0.582886	1.88477	1.08358	5.41873	6.79426	4.19947	0.000476107	1.82917	up
GL30999-G	1220	1524	1705	1364	900	1319	57.1979	75.5507	80.6939	51.1131	44.4479	44.5912	0.000403112	-1.17733	down
GL23742-G	43719	33082	24265	7001	2026	3920	938.768	751.086	525.942	120.143	45.8168	60.676	4.87074e-11	-3.64079	down
GL16468-G	141	89	74	674	836	870	6.79795	4.55244	3.59747	26.0863	42.6786	30.3924	0.000258414	1.92739	up
GL29662-G	7241	4981	7589	4812	3393	5144	117.375	85.38	124.176	62.3364	57.941	60.1193	1.72249e-05	-1.42798	down
GL15618-G	356	492	205	251	113	171	9.65295	14.1064	5.59932	5.42672	3.22792	3.3291	0.00301174	-1.80181	down
GL16503-G	3	14	6	134	74	143	0.085741	0.56445	0.244218	4.38579	3.19282	4.20329	0.000362449	2.58793	up
GL16384-G	3445	2456	1901	1405	895	1446	104.124	78.4836	57.986	33.9268	28.4953	31.5041	4.8639e-05	-1.92118	down
GL21391-G	64	19	150	651	329	555	1.10216	0.343872	2.62881	9.08107	6.04696	6.9865	0.00996788	1.74451	up
GL25466-G	2416	1831	3715	2147	1569	2542	41.4111	33.1749	64.2776	29.4078	28.3207	31.4141	0.000380101	-1.17975	down
GL23356-G	351	667	1134	2988	3170	4123	6.87698	13.8137	22.4231	46.7975	65.4536	58.2605	0.00383646	1.37609	up
GL20621-G	488	417	1571	3259	4564	5817	5.70481	5.15705	18.5645	30.4928	56.2886	49.1065	0.00416743	1.59726	up
GL30925-G	70	56	110	1436	2761	3864	2.61301	2.24022	4.17004	43.4315	110.125	105.489	2.92651e-17	4.0073	up
GL16119-G	9	10	8	81	63	132	0.22454	0.281774	0.203715	1.78537	1.83634	2.63518	0.000526983	2.18262	up
GL29895-G	3121	2877	3658	2094	1250	3402	175.577	171.14	207.745	94.1662	74.0587	137.99	0.000289326	-1.42064	down
GL25171-G	10481	9714	12781	7746	7644	11508	153.828	150.746	189.365	90.8649	118.2	121.778	0.000162727	-1.16086	down
GL27077-G	1432	65	190	181	110	122	122.817	5.87356	16.4282	12.4011	9.86579	7.48996	0.00954527	-2.37278	down
GL23559-G	1864	1637	3342	6996	23789	12388	54.1985	50.3446	98.1094	162.629	728.958	259.781	0.00542998	1.77196	up
GL29862-G	1072	1270	1107	6409	9469	13725	34.0244	42.6397	35.4559	162.649	316.758	314.227	2.03401e-06	2.08709	up
GL21853-G	907	1050	1257	615	557	919	14.0132	17.165	19.6137	7.58789	9.05958	10.241	2.67824e-06	-1.4857	down
GL15125-G	29	58	69	231	234	370	0.710247	1.52217	1.73501	4.62814	6.19045	6.70218	0.0033298	1.46407	up
GL28764-G	6098	4663	5086	4504	3555	4353	67.8341	54.8448	57.109	40.0427	41.6631	34.9092	0.00157753	-1.21641	down
GL15674-G	267	843	527	3071	2620	6023	3.7524	12.522	7.46834	34.4866	38.7884	61.028	0.00283564	1.73119	up
GL24420-G	49	100	156	65	46	60	0.99373	2.14721	3.1862	1.05046	0.973118	0.874092	0.00585988	-1.54799	down
GL22903-G	4317	2696	3397	3283	2266	3711	65.6376	43.3269	52.1258	39.8839	36.2845	40.6781	0.00967552	-1.05877	down
GL23198-G	179	57	69	38	30	45	3.79625	1.27221	1.4761	0.64614	0.654208	0.679892	0.00164999	-2.13833	down
GL15698-G	7914	467	7760	838	963	2107	191.357	11.918	189.409	16.1912	24.5077	36.7218	0.00252373	-2.45631	down
GL28862-G	2757	558	1552	553	292	467	64.7737	13.8639	36.8182	10.3741	7.21423	7.89984	5.07922e-05	-2.55267	down
GL15592-G	128	151	238	102	105	167	3.73936	4.6831	7.04584	2.37942	3.24016	3.51463	0.00218503	-1.28183	down
GL21265-G	2262	1886	2454	1694	1518	2011	32.8735	28.9874	36.006	19.6757	23.2439	21.0684	0.000146855	-1.19774	down
GL31724-G	150	136	240	605	735	823	2.87025	2.75981	4.64937	9.28164	14.8671	11.3916	0.0033496	1.17173	up
GL28705-G	2244	3314	5836	1801	2086	2034	54.8998	85.7387	144.175	35.2199	53.7756	35.8765	0.000144507	-1.65898	down
GL23831-G	1716	1111	1347	535	517	827	92.5303	63.3219	73.3383	23.0266	29.3592	32.1519	6.2439e-07	-2.00063	down
GL25463-G	9	4	22	255	217	274	0.616502	0.280982	1.52369	14.1555	15.9232	13.7361	1.02894e-08	3.32069	up
GL22911-G	225	729	908	2888	5765	5587	3.99714	13.7168	16.3106	41.1047	108.175	71.7503	0.00145724	1.96028	up
GL29643-G	115	61	208	568	821	1301	4.80509	2.66353	8.75862	18.9481	36.1223	39.2139	0.000514418	1.85957	up
GL18107-G	1755	1019	2518	1299	1058	2024	25.8849	15.8938	37.4955	15.3114	16.4481	21.5347	0.00903416	-1.10252	down
GL25777-G	360	600	1194	3581	2905	4066	3.55871	6.28254	11.9319	28.351	30.3151	29.0398	0.002172	1.41837	up
GL29963-G	1068	591	712	512	187	262	26.3741	11.8588	13.6353	7.76351	3.73812	3.58214	0.000191137	-2.07529	down
GL30652-G	162	470	519	3741	2866	8561	2.63473	8.09604	8.52893	48.748	49.2249	100.652	3.47517e-06	2.58097	up
GL28651-G	2721	6227	896	1977	717	773	89.7994	217.307	29.8243	52.1437	24.9024	18.3772	0.00647805	-2.15064	down
GL26050-G	3064	1811	2519	2237	1522	2717	307.458	192.146	255.077	179.37	160.889	196.559	0.00878196	-1.08085	down
GL26983-G	44	60	55	302	254	349	2.05307	2.99563	2.62387	11.4086	12.6253	11.8823	0.000279739	1.54558	up
GL17436-G	245	3589	734	28974	18635	38784	4.64177	72.155	14.0882	440.364	373.348	531.792	0.00146102	2.65003	up
GL16257-G	123	90	187	1530	1724	2450	2.09148	1.61203	3.22041	20.8585	30.9865	30.1352	4.24487e-15	2.88727	up
GL25337-G	883	2910	463	13169	19088	23386	26.3548	91.8775	13.951	314.327	600.564	503.571	0.00162017	2.35284	up
GL26072-G	100	152	242	699	578	856	1.43682	2.29823	3.5048	8.02409	8.74272	8.86368	0.00283564	1.221	up
GL30755-G	9867	4577	9323	3486	3198	4931	181.781	89.1571	173.39	51.3166	62.0639	65.4937	1.51558e-05	-1.84329	down
GL25522-G	3194	2313	3303	1770	1580	3292	93.9842	71.9407	98.1187	41.611	48.9811	69.8393	0.000884903	-1.29423	down
GL19107-G	543	640	821	2478	2580	3816	16.8468	20.9915	25.7205	61.5175	84.4234	85.4774	0.000194328	1.23707	up
GL24584-G	1933	4033	3751	20975	15133	15300	16.8432	37.1671	33.0008	146.103	160.421	112.893	0.0019523	1.46762	up
GL31213-G	8631	3110	14518	3219	4519	5590	296.268	112.874	503.065	88.2876	163.395	138.338	0.00459065	-1.63598	down
GL31013-G	60	46	88	237	492	424	1.82799	1.46535	2.71532	5.81012	15.9001	9.37313	0.00268272	1.65953	up
GL30187-G	1933	1475	2100	1438	1184	2067	173.17	139.675	189.908	102.958	111.679	133.472	0.000803386	-1.11416	down
GL15662-G	156	126	164	1324	1052	1880	4.028	3.44471	4.2889	27.4206	28.7313	35.1396	6.86756e-12	2.27694	up
GL25094-G	4328	2447	4615	2842	2300	2647	47.1035	28.1497	50.704	24.7164	26.3625	20.7647	0.000650055	-1.35723	down
GL23957-G	1755	1008	2809	1204	739	1718	97.2464	59.0878	157.179	53.3201	43.1095	68.6409	0.00170113	-1.41705	down
GL24470-G	17218	11529	7797	7504	7173	8369	379.459	268.647	173.442	132.166	166.527	132.981	0.00452591	-1.5122	down
GL20496-G	681	784	1529	3321	4451	5771	38.4484	46.7887	87.1485	149.895	264.821	235.007	0.00234195	1.30904	up
GL29056-G	390	458	185	3970	2154	1698	8.70023	10.809	4.15683	70.8555	50.6641	27.3276	0.00531685	1.79625	up
Ganoderma_lucidum_newGene_736	23	13	23	144	188	349	0.475019	0.26044	0.429419	2.91252	4.33656	6.08471	1.21835e-05	2.42944	up
GL30566-G	65	136	259	802	1539	1943	2.18345	4.81686	8.79448	21.5698	54.5683	47.1705	0.000112038	2.24351	up
GL16915-G	10717	4469	1964	1361	940	1437	250.099	110.273	46.2477	25.3692	23.1085	24.1683	2.54606e-05	-2.85246	down
GL31595-G	5369	3108	4418	3352	3030	3340	70.6636	43.2532	58.698	35.2574	42.0096	31.6934	0.00344691	-1.2397	down
GL25338-G	194	241	300	793	715	1361	6.55726	8.62956	10.249	21.5093	25.5453	33.2809	0.00661187	1.02708	up
GL17111-G	49	32	74	25	22	43	1.70653	1.16481	2.5921	0.690036	0.808661	1.07326	0.00907602	-1.53478	down
GL16577-G	1215	1200	1918	922	1048	1560	35.3232	36.8774	56.3105	21.4152	32.0891	32.709	0.00145111	-1.12857	down
GL26096-G	4510	3218	3236	2580	2043	4139	102.315	77.1766	74.1062	46.7721	48.8069	67.6859	0.00470506	-1.23554	down
GL23165-G	3518	5982	6234	4903	3702	5392	35.3361	63.5305	63.2072	39.3572	39.1692	39.0477	0.00815805	-1.0238	down
Ganoderma_lucidum_newGene_1875	68	190	220	1316	912	1601	0.862657	3.2033	2.3676	12.8051	11.7163	14.5308	7.44518e-05	2.00237	up
Ganoderma_lucidum_newGene_1870	101	458	10	4112	3681	8930	5.0132	24.1368	0.466119	164.156	198.422	322.071	0.00165617	2.90072	up
GL15649-G	1517	1760	1692	7865	4426	10073	37.1055	45.5406	41.7921	153.832	114.113	177.749	0.00246835	1.17799	up
GL31545-G	266	242	717	1929	1872	3401	8.46572	8.13764	23.036	49.11	62.7966	78.1069	0.000513037	1.65355	up
GL18087-G	183	208	214	2553	879	1241	4.01825	4.83926	4.74442	44.8971	20.3691	19.676	0.000227581	1.91738	up
Ganoderma_lucidum_newGene_470	1133	1007	894	731	419	539	22.0142	20.6934	17.5227	11.345	8.56785	7.54986	0.00011037	-1.69333	down
GL15748-G	58	186	64	1930	668	790	1.00814	3.41571	1.11598	26.8185	12.2216	9.89635	0.00197577	2.20043	up
GL24819-G	922	726	2048	691	677	1159	19.5496	16.2648	43.852	11.7047	15.1112	17.7264	0.003695	-1.31286	down
GL19372-G	43	96	281	797	1933	2116	0.95442	2.27555	6.41478	14.4257	46.1271	34.5539	0.000226669	2.50614	up
Ganoderma_lucidum_newGene_472	56	849	341	23537	10378	23026	0.881371	14.0448	5.15961	276.31	162.23	242.215	8.74189e-07	3.80398	up
GL31569-G	111	213	264	2163	1125	3186	3.29473	6.68587	7.89525	51.3083	35.1565	68.1829	2.21478e-07	2.40831	up
GL20654-G	6	19	14	111	124	154	0.102195	0.344171	0.244396	1.52878	2.24377	1.91637	0.000526303	2.20649	up
GL29170-G	47	75	61	292	291	391	0.956437	1.61118	1.25466	4.77701	6.27475	5.77862	0.00193526	1.43937	up
GL16931-G	8459	13994	15662	7656	2396	6159	922.658	1613.85	1724.44	667.357	275.212	484.33	3.43455e-05	-2.03967	down
GL18692-G	5	34	52	180	446	511	0.271955	2.09782	3.11207	8.50942	27.8807	21.8468	0.00131899	2.46291	up
Ganoderma_lucidum_newGene_477	122	180	288	1136	1238	1663	3.11102	2.65667	4.40818	13.9395	20.5577	18.3569	2.98641e-06	1.86994	up
GL27374-G	7148	2340	568	438	588	583	200.901	69.5375	16.0987	9.82947	17.4064	11.8131	0.000152425	-3.03661	down
GL17022-G	116	128	93	876	851	1251	4.6784	5.49369	3.77468	28.4309	36.3887	36.6298	8.09571e-07	2.11264	up
GL24211-G	165	83	249	765	501	987	14.6227	7.77853	22.2688	54.2705	46.7815	63.1646	0.00861289	1.2549	up
GL23564-G	6044	8572	12308	7547	5442	9392	113.279	169.881	232.893	113.063	107.452	126.93	0.00145321	-1.11108	down
GL21796-G	223	475	867	4660	3537	5575	2.8585	6.45491	11.2495	47.8884	47.9135	51.6822	5.83528e-06	2.1933	up
GL22178-G	10617	11673	10388	7718	5162	7401	108.937	126.638	107.594	63.2836	55.7969	54.7489	1.70778e-05	-1.56266	down
GL30231-G	2544	1624	3485	1499	1104	2484	89.0542	60.0964	123.126	41.9165	40.7018	62.6818	0.00035094	-1.43511	down
GL17142-G	10	63	26	330	269	455	0.142127	0.952466	0.36674	3.78435	4.05488	4.69979	0.00261059	2.15788	up
GL24273-G	2624	2082	2386	1973	1057	1530	22.8518	19.1672	20.9732	13.73	9.69872	9.60866	0.000190851	-1.49659	down
GL25919-G	2305	2229	2807	2254	1385	2836	58.4393	59.7659	71.8577	45.6741	36.9864	51.8579	0.00104226	-1.07957	down
GL31077-G	22	81	105	799	865	892	0.548856	2.20344	2.73875	16.5498	23.6101	16.6609	7.25741e-06	2.59329	up
GL15159-G	1283	1768	2379	1787	1106	1894	60.7086	88.4839	113.659	67.5992	55.1205	64.6174	0.00340332	-1.03626	down
GL15020-G	30	58	62	513	160	286	3.24756	6.67693	6.72384	44.6963	18.2731	22.4862	0.00684016	1.63749	up
GL26547-G	108	109	104	779	1315	1529	1.26456	1.3615	1.2059	7.29951	16.074	12.8069	1.00646e-07	2.47631	up
GL25645-G	2160	1495	2213	1703	961	2034	51.2333	37.4922	52.9958	32.2825	24.0165	34.7884	0.00148954	-1.20999	down
GL17826-G	446	1140	442	4206	3469	6512	17.0661	46.1372	17.0588	128.72	139.959	179.816	0.00526547	1.66955	up
GL21995-G	1980	2732	1763	11814	18463	17182	12.248	17.8696	11.0073	58.4142	120.335	76.6422	0.000200921	1.87029	up
GL24687-G	558	376	1021	3058	1951	4791	8.38133	5.96126	15.4728	36.7111	30.8673	51.89	0.0020863	1.38907	up
GL30336-G	29718	15570	58227	22639	17838	13862	606.547	336.004	1199.64	369.28	383.547	203.976	0.00412025	-1.5702	down
GL22813-G	541	620	420	2098	1988	3555	8.45403	10.2532	6.63342	26.2479	32.7749	40.1165	0.00722676	1.24818	up
GL28657-G	1323	2915	2279	1862	1344	1355	18.3564	42.7773	31.9172	20.6537	19.6386	13.5576	0.00903046	-1.3193	down
GL29264-G	6	9	8	117	67	61	0.293857	0.476902	0.42262	5.02816	3.78614	2.33652	0.00131277	2.25113	up
GL26656-G	870	1267	865	701	534	1067	49.8325	76.7804	50.0602	32.1175	32.2345	44.0905	0.00462658	-1.29173	down
GL19380-G	374	442	685	2025	1978	2791	5.67112	7.09058	10.4857	24.559	31.6232	30.5478	9.48927e-05	1.29349	up
GL27872-G	43	79	115	423	332	979	3.77304	7.38291	10.2613	29.9754	30.9893	62.669	0.000660659	1.82882	up
GL30930-G	23	17	25	132	111	103	0.620892	0.488004	0.690306	2.96657	3.28081	2.09082	0.00956755	1.45857	up
GL18365-G	36	31	53	207	213	435	1.07162	0.980609	1.62509	5.05797	6.85296	9.58161	0.000105067	1.83661	up
GL22010-G	223	366	340	1500	1276	2133	4.6525	8.09539	7.17013	25.0663	28.1074	32.1674	0.000261903	1.43759	up
GL16266-G	46	54	108	691	647	954	1.06536	1.32536	2.55875	13.0258	16.0828	16.2256	1.32028e-10	2.53121	up
GL22808-G	201	218	376	1552	1948	2383	3.26994	3.75802	6.18605	20.236	33.4785	28.0326	1.32851e-07	1.99134	up
GL28284-G	13202	6768	12388	5115	3037	6492	184.77	100.15	175.01	57.2049	44.7754	65.5098	1.92217e-06	-1.98649	down
GL19594-G	163	144	173	127	100	165	5.8332	5.44142	6.24237	3.62179	3.75399	4.26118	0.00315838	-1.16432	down
GL25852-G	190	189	564	3507	8161	6690	3.21173	3.3838	9.645	47.5633	145.889	81.8484	5.18437e-09	3.28987	up
GL25260-G	7941	8025	10120	5998	5002	7045	106.058	113.33	136.429	64.0221	70.381	67.8404	3.29526e-07	-1.3934	down
GL23318-G	58	117	250	895	653	1082	0.540158	1.15528	2.37211	6.7311	6.47272	7.34147	0.00131902	1.70817	up
GL27814-G	31	13	32	141	130	183	1.36512	0.592977	1.43582	5.09378	6.14369	5.95349	0.00413154	1.59619	up
GL23512-G	451	863	1006	469	469	788	16.3359	33.0527	36.7774	13.5633	17.8909	20.5591	0.00512994	-1.2549	down
GL23237-G	5069	2812	3654	3217	2229	3883	87.3365	51.2237	63.5472	44.2925	40.4489	48.24	0.00665833	-1.19358	down
GL23178-G	3870	2008	3193	1603	1521	1952	84.237	46.2152	70.153	27.8729	34.8703	30.6229	7.87924e-05	-1.65962	down
GL20695-G	48	185	183	1539	1301	2889	2.33828	9.71684	9.14342	61.0914	68.0165	103.459	4.07738e-06	2.64665	up
GL29225-G	68	27	120	462	297	388	2.55448	1.05125	4.52439	13.8759	11.7562	10.5034	0.00941555	1.50014	up
GL25805-G	53	30	175	495	433	579	1.05689	0.676856	3.72774	8.36904	9.64692	8.85801	0.00839011	1.65156	up
GL29461-G	202	192	497	1156	1097	1306	4.04506	4.06059	10.0645	18.5508	23.1968	18.8967	0.00966088	1.16031	up
GL24553-G	241	441	599	2267	2346	3345	8.28765	16.0191	20.7882	62.332	84.9982	82.9715	4.55726e-05	1.715	up
GL31102-G	3894	2553	4887	3665	2438	2941	32.7812	22.7177	41.5258	24.6572	21.6183	17.8476	0.00332748	-1.14026	down
GL28476-G	15398	11284	4924	1945	623	1518	570.157	441.8	184.044	57.534	24.2961	40.5117	4.8984e-09	-3.60533	down
GL25808-G	267	361	557	2254	1753	3307	4.19121	5.99554	8.82955	28.3261	29.0315	37.4984	1.97302e-06	1.69848	up
GL18786-G	21	42	29	377	283	568	0.331601	0.714747	0.467413	4.84126	4.79469	6.59218	1.08591e-07	2.62703	up
GL25778-G	433	551	1068	5891	2685	4301	4.9265	6.64011	12.2831	53.6827	32.2527	35.3588	0.000115019	1.73169	up
GL20684-G	29	39	78	499	465	702	0.835382	1.1693	2.25191	11.5178	14.1654	14.621	2.7813e-09	2.563	up
GL26596-G	5518	16987	14698	4990	3235	5590	65.0167	211.626	174.811	46.9853	40.1473	47.4853	1.87253e-05	-2.19414	down
GL22516-G	1447	1416	1053	647	260	898	50.7686	52.5059	37.2888	18.1199	9.59666	22.6972	0.000102029	-2.00677	down
GL22074-G	2701	2392	3873	2136	1433	3205	134.356	125.803	194.524	84.9422	75.0708	114.975	0.00017507	-1.28035	down
GL30917-G	175	167	330	1446	1167	1849	6.96092	7.0121	13.2298	45.9922	48.9494	53.0754	5.18873e-08	1.83264	up
GL25250-G	21837	11887	3590	6487	2896	6129	337.299	194.137	55.9622	80.0752	47.1122	68.2513	0.00497833	-2.039	down
GL15609-G	32	18	41	182	167	144	1.169	0.709742	1.52854	5.42507	6.55003	3.87424	0.00621005	1.51757	up
GL28102-G	4381	2937	6859	2969	2044	4121	188.671	133.736	298.173	102.185	92.7336	127.948	0.000136015	-1.45913	down
GL23601-G	9	13	47	263	161	247	0.384828	0.625273	2.13965	9.66912	7.77203	8.19611	0.000344294	2.27584	up
GL25288-G	495	812	1095	3093	3575	4593	12.5194	21.7213	27.9644	62.5876	95.3525	83.8399	0.00122549	1.33541	up
GL20443-G	866	1496	1668	4714	5105	6973	14.2429	26.0337	27.7124	62.0088	88.5212	82.74	0.00527278	1.14693	up
Ganoderma_lucidum_newGene_1814	48	75	25	333	335	410	0.744797	1.24967	0.385603	4.21409	5.5837	4.67032	0.00596088	1.73344	up
GL29856-G	44	163	78	597	707	862	1.96504	7.83891	3.57736	21.7339	33.9309	28.3373	0.0039993	1.82388	up
GL30482-G	6206	4127	6892	2174	2495	4091	106.265	74.7174	119.123	29.7424	45.0016	50.5016	2.73904e-06	-1.80521	down
GL26781-G	20619	11210	37086	12671	11682	18103	552.253	317.442	1002.66	271.211	329.624	349.586	0.0016113	-1.44973	down
GL23476-G	291	208	254	1240	772	1313	4.30552	3.24961	3.79023	14.6928	12.0557	14.0404	0.00286592	1.17767	up
GL15119-G	62	34	55	277	210	233	2.39194	1.38627	2.15549	8.64843	8.65124	6.55707	0.0091534	1.3084	up
GL21359-G	111	301	121	1873	3197	4301	6.08894	17.57	6.72322	82.6854	185.997	171.277	2.17734e-06	2.89429	up
GL19204-G	31	60	41	368	261	358	0.642296	1.31341	0.843519	6.1192	5.72136	5.38171	0.000187347	1.87358	up
GL22710-G	117	131	155	664	602	991	2.59409	3.07862	3.46942	11.831	14.1381	15.9198	7.41426e-06	1.54223	up
GL22323-G	316	266	1537	124	81	117	14.0233	12.4731	68.8601	4.3884	3.7837	3.7213	7.31906e-07	-3.106	down
GL28706-G	490	617	957	466	483	264	27.7775	36.9781	54.7578	21.1027	28.7978	10.7879	0.00632009	-1.44335	down
GL22511-G	5748	1235	485	488	32	67	135.7	30.828	11.5399	9.20443	0.793505	1.12857	0.000191137	-3.5026	down
GL26557-G	2834	1433	3258	1883	1021	1714	89.7107	47.9564	104.097	47.6325	34.0434	39.1075	0.000491354	-1.51826	down
GL26675-G	44	112	120	464	299	701	2.80004	7.53233	7.65111	23.5659	20.0041	32.1529	0.00941618	1.40009	up
GL17049-G	18	17	140	340	1659	1202	0.422991	0.416637	3.44364	6.66411	42.8676	21.2541	0.000285325	2.97996	up
GL17373-G	6	14	4	117	108	119	0.106826	0.248772	0.064533	1.66592	2.02397	1.52577	0.000357337	2.54375	up
GL20408-G	5137	5268	3488	4271	2728	4003	108.979	118.158	74.6818	72.4056	60.9675	61.23	0.00848293	-1.23228	down
GL16079-G	1023	757	1002	550	417	659	31.6694	24.7682	31.3148	13.6024	13.5818	14.7073	1.1685e-06	-1.63989	down
GL31063-G	2895	3701	5465	3479	2711	4042	104.752	141.576	199.602	100.592	103.328	105.427	0.000778677	-1.07458	down
GL18886-G	72	86	34	768	610	860	2.72009	3.42457	1.27518	23.3231	24.4013	23.5543	2.11157e-05	2.37834	up
GL30803-G	344	284	280	2645	3046	2480	5.26611	4.59119	4.32644	32.3786	49.148	27.3929	6.99602e-07	2.19967	up
GL31028-G	3829	2482	3171	2433	1353	3467	128.508	88.0556	107.411	65.238	47.8207	83.8865	0.0033496	-1.29609	down
GL16273-G	5390	173	3074	161	211	229	232.105	7.84721	133.631	5.53431	9.54001	7.10872	4.55335e-06	-3.81131	down
GL18464-G	233	851	389	5774	3755	8711	2.79636	10.7971	4.70374	55.3881	47.4793	75.3841	7.02183e-05	2.4082	up
GL26136-G	527	1840	1020	9868	5285	12765	7.96426	29.4299	15.5698	119.306	84.2142	139.224	0.00142048	1.89919	up
GL29153-G	55	197	363	2628	829	1570	1.42399	5.45432	9.60475	55.1542	22.9161	29.7214	0.00359014	1.98244	up
GL26648-G	5531	3590	9078	2705	3128	5238	81.6135	56.0042	135.226	31.8915	48.6223	55.7263	0.000526303	-1.50069	down
GL23352-G	46	63	122	322	254	608	1.0651	1.55593	2.90552	6.07744	6.30539	10.3471	0.00539334	1.40248	up
GL28091-G	1639	2753	1433	1033	1128	1714	64.2185	114.076	56.6826	32.3619	46.556	48.4271	0.00514795	-1.45851	down
GL25004-G	141	460	384	6421	1812	1829	3.35056	11.587	9.22254	122.307	45.4805	31.4309	0.00156837	2.19745	up
GL26833-G	33	90	160	1788	690	1785	0.884648	2.59374	4.4147	39.0692	19.8712	35.1727	1.17444e-06	2.80995	up
GL21502-G	27	55	63	225	301	317	0.549313	1.17038	1.27996	3.65471	6.43756	4.64255	0.0025196	1.60213	up
GL31600-G	2509	2060	2239	2251	1519	2569	45.5189	39.5131	40.9981	32.6356	29.0362	33.606	0.00621005	-1.00473	down
GL30320-G	13788	8746	13228	10225	8301	11756	242.729	162.805	235.077	143.862	153.95	149.214	0.0024785	-1.10159	down
GL15171-G	21	78	61	362	238	481	0.873586	3.39859	2.53441	12.0211	10.4383	14.4153	0.00558775	1.68266	up
GL30597-G	112	163	121	1133	602	1806	3.37673	5.19541	3.68978	27.4445	19.2196	39.4563	2.40618e-05	2.05021	up
GL16293-G	9	8	16	236	82	163	0.528551	0.49296	0.96726	11.7331	5.34761	7.2912	9.7704e-06	2.71462	up
GL31231-G	3523	2748	3010	1169	1232	1853	43.6364	35.9893	37.6359	11.5734	16.0754	16.5503	1.51409e-07	-1.97821	down
GL30636-G	12574	9902	11918	7925	5238	8607	122.065	101.642	116.792	61.4829	53.5702	60.2436	4.46593e-06	-1.5395	down
GL23862-G	1291	888	1293	1074	795	901	45.1342	32.8092	45.6222	30.0114	29.2804	22.7043	0.00282665	-1.16103	down
GL30403-G	8425	10726	5190	4080	3014	4180	196.6	264.657	122.246	76.088	74.0863	70.3229	0.000104846	-1.95771	down
GL25586-G	207	354	654	1955	1551	2413	4.29656	7.75482	13.7045	32.4539	33.9263	36.1352	0.00211934	1.39526	up
GL23666-G	1561	2076	2585	7874	8502	11907	21.3117	29.9602	35.6243	85.9151	122.279	117.21	0.000232199	1.27892	up
GL24119-G	7951	5018	9087	5709	3183	6028	308.849	206.081	356.296	177.219	130.225	168.801	0.000159087	-1.41951	down
GL29356-G	24477	5306	7113	1949	1202	2513	1209.94	277.312	354.923	76.9941	62.5931	89.5416	5.51875e-07	-3.30641	down
GL20986-G	2394	1573	1454	1032	1288	1697	36.2324	25.1695	22.2069	12.4778	20.537	18.5106	0.00899068	-1.29236	down
GL27036-G	65912	4522	10538	1091	2455	1382	764.644	55.4619	123.4	10.1151	29.9991	11.5536	3.23349e-06	-3.93605	down
GL22576-G	437	227	435	262	274	303	17.7739	9.74962	17.8627	8.51181	11.7272	8.85938	0.00945593	-1.18987	down
GL22343-G	1081	4194	2460	36661	24315	34228	23.1831	95.1335	53.2748	628.691	549.634	529.531	1.67088e-05	2.48556	up
GL23164-G	133	129	146	657	784	881	6.12765	6.25289	6.76355	24.1992	38.0756	29.2587	5.68782e-05	1.58052	up
GL25447-G	496	571	963	2834	1907	3366	6.24936	7.61111	12.2476	28.5578	25.3285	30.6028	0.00112891	1.10314	up
GL16100-G	48	32	157	576	289	691	1.28035	0.885902	4.22381	12.279	8.12265	13.285	0.00437062	1.7529	up
GL17332-G	797	762	1473	4571	3786	4658	21.8317	22.0841	40.7586	100.157	109.33	92.0639	0.000260868	1.24383	up
GL18907-G	6368	6238	2955	3421	1903	3535	139.213	144.184	65.2115	59.7632	43.8293	55.7084	0.00211396	-1.69524	down
GL19620-G	87	86	212	836	746	911	0.793852	0.824253	1.94718	6.0969	7.17213	5.99583	1.99931e-05	1.82023	up
GL15388-G	517	298	624	338	277	426	9.49858	5.77579	11.5765	4.95291	5.35456	5.64247	0.00118134	-1.29248	down
GL23246-G	0	15	35	323	411	504	0	0.3929	0.906784	6.70535	11.2499	9.44222	0.000220652	3.14805	up
GL23223-G	877	749	1375	5706	6223	11300	19.2117	17.3473	30.3962	99.9157	143.637	178.497	5.4685e-08	2.00961	up
GL29585-G	20026	24240	14768	6541	3556	5694	268.536	343.689	199.894	70.0931	50.2259	55.0501	2.18155e-09	-2.7243	down
GL23693-G	99	159	228	1089	1004	1509	1.93138	3.28524	4.49792	17.0748	20.7556	21.3462	3.96776e-07	1.96401	up
GL24315-G	105	53	139	480	319	513	2.42246	1.28241	3.2339	8.87595	7.77005	8.56753	0.00874526	1.22475	up
GL30928-G	78	230	153	962	839	1389	4.20707	13.2143	8.39086	41.9299	48.1575	54.5839	0.00138388	1.73944	up
GL31214-G	26	903	249	9155	3612	8410	1.06445	40.5643	10.6706	311.11	161.764	257.814	0.00550683	2.49881	up
GL28602-G	773	58	62	50	32	52	63.5207	5.03042	5.08815	3.26891	2.71342	3.03957	0.0010941	-2.9478	down
GL23633-G	6493	3149	11921	5596	3466	5428	63.2364	32.3072	117.189	43.5538	35.4285	37.9775	0.0090904	-1.31418	down
GL25033-G	792	2032	707	11028	8013	19021	14.4715	39.2723	13.0272	161.101	154.3	250.662	0.000322854	2.19652	up
GL24966-G	13956	10410	17681	12282	7801	13338	341.558	269.384	436.834	240.245	201.129	235.358	0.000208868	-1.19222	down
GL26861-G	841	957	1327	382	494	637	20.7649	25	33.1057	7.5326	12.8451	11.3381	5.35762e-07	-1.84442	down
GL15099-G	181	193	737	1885	3367	4287	4.23127	4.7658	17.4389	35.3201	83.1468	72.4661	0.000322861	2.17021	up
GL31682-G	7439	4238	8249	5663	4883	6216	77.6772	46.7854	86.9466	47.2547	53.7123	46.7924	0.00571346	-1.07587	down
GL19724-G	1918	11385	547	1138	950	1136	100.72	632.452	28.9879	47.7823	52.5364	43.0113	0.00463644	-2.5124	down
GL24337-G	10221	1832	27535	3958	3483	3069	164.539	31.1762	447.47	50.9139	59.0708	35.6121	0.00262427	-2.25629	down
GL15524-G	23	46	99	220	279	498	0.800942	1.67484	3.47298	6.12155	10.2156	12.4974	0.00815805	1.61029	up
GL15196-G	141	190	249	868	785	1378	4.55546	6.4756	8.11604	22.4377	26.7407	32.1452	6.6875e-05	1.45306	up
GL20184-G	5644	11606	9025	3615	2200	3487	69.1523	150.348	111.625	35.3937	28.3917	30.8041	1.37974e-07	-2.31106	down
GL22027-G	5072	5186	3597	4195	2670	3659	100.184	108.303	71.7083	66.2201	55.5555	52.107	0.0053011	-1.28201	down
GL23891-G	276	114	542	2072	1703	3037	6.2966	2.7518	12.494	37.8517	41.0037	50.0483	0.000373225	1.922	up
GL23976-G	73	160	220	689	1012	1446	1.432	3.30869	4.35364	10.8	20.9336	20.4597	0.000470613	1.83585	up
GL28337-G	0	0	7	43	58	88	0	0	0.243625	1.29409	2.29015	2.39025	0.00303756	2.9151	up
GL26709-G	2317	1050	3384	800	474	867	38.932	18.6606	57.4154	10.735	8.39119	10.5039	2.07701e-07	-2.38613	down
GL24191-G	12	31	54	183	257	384	0.290015	0.847017	1.39589	3.7676	6.99808	7.1443	0.000709503	2.07513	up
GL28629-G	0	5	19	113	103	130	0	0.205519	0.845976	4.0613	4.8873	4.21009	0.00445571	2.51575	up
GL31121-G	19	36	59	234	268	308	2.15464	4.38974	6.82384	21.4905	32.4817	25.5787	0.000278544	1.89633	up
GL25907-G	264	391	402	1573	1210	2217	4.61493	7.22502	7.1043	22.0047	22.3067	27.9872	0.000506709	1.28694	up
GL24979-G	9473	7665	6860	2718	2110	3565	113.431	97.0472	82.9155	26.0089	26.6145	30.7772	1.0746e-09	-2.37709	down
GL20160-G	13413	9028	10212	11104	6062	9652	35.4123	25.2033	27.2173	23.4308	16.8599	18.3725	0.00708171	-1.16873	down
Ganoderma_lucidum_newGene_2731	521	389	526	2498	1715	2918	11.9153	9.78603	12.3845	47.0455	43.4804	49.5216	5.31918e-05	1.36443	up
GL19057-G	15	10	49	148	208	169	1.76842	1.2673	5.96479	14.2067	26.3692	14.6621	0.00520278	1.90146	up
GL21696-G	117	139	342	1773	1651	2565	2.72174	3.41296	8.04605	33.0633	40.5776	43.1453	3.2199e-08	2.40401	up
GL21049-G	13	7	11	71	76	113	0.399474	0.220581	0.335428	1.82049	2.55301	2.60821	0.00178147	1.97533	up
GL27323-G	983	1051	2365	870	699	1410	34.7039	39.2646	84.3328	24.5591	26.0185	35.915	0.0012892	-1.35773	down
GL24489-G	4759	6942	6487	6525	3994	5332	54.1447	83.504	74.4978	59.3311	47.8648	43.7358	0.00842962	-1.06128	down
GL23531-G	298	581	519	2701	1802	4294	10.4284	21.5492	18.3805	75.736	66.599	108.604	0.000352562	1.62887	up
GL23753-G	1479	1490	1747	608	508	1091	33.0394	35.2019	39.4061	10.8516	11.958	17.5787	2.79825e-08	-1.97188	down
GL23426-G	2401	1333	1940	720	830	1529	62.2454	36.5327	50.7635	14.9101	22.6586	28.5846	0.000189496	-1.72778	down
GL19604-G	3938	1758	403	526	576	568	57.7715	27.2609	5.96809	6.16211	8.89946	6.00195	0.00173999	-2.4407	down
GL24545-G	140	159	239	963	593	1558	3.01468	3.6312	5.21117	16.6309	13.4893	24.2821	0.000129588	1.5552	up
GL18636-G	29	35	56	139	308	230	1.25587	1.65631	2.52823	4.97311	14.5343	7.39883	0.00918802	1.58464	up
GL20868-G	1721	1027	2668	7526	7385	14100	23.8402	15.0378	37.3179	83.3677	107.827	140.897	0.000585358	1.49319	up
GL24541-G	40765	46585	36886	39070	20024	38975	1149.07	1388.45	1049.55	880.15	594.62	792.091	0.00351575	-1.2503	down
GL15105-G	30	27	18	199	116	209	0.844951	0.813779	0.497902	4.61204	3.51826	4.36652	0.00252529	1.71122	up
GL21673-G	754	2889	2908	15037	13673	16138	6.3399	25.7152	24.7055	101.171	121.263	97.954	0.00192011	1.78875	up
GL27981-G	3621	2864	4074	2603	2156	3132	94.0471	78.6403	106.802	54.0327	58.9888	58.649	1.95936e-05	-1.28275	down
GL25199-G	103	88	1126	12485	1589	6479	7.16485	6.47414	79.7608	700.196	117.472	216.963	0.00278483	2.62043	up
GL29205-G	42	39	45	199	296	215	1.33994	1.32876	1.44423	5.11212	10.0524	4.98413	0.0041056	1.56177	up
GL28217-G	19673	20422	2517	6440	1311	3583	265.701	291.636	34.314	69.5042	18.6432	34.8821	0.00232338	-2.49858	down
GL16048-G	9	58	46	449	342	556	0.210877	1.51881	1.15293	8.97879	8.99594	10.0204	0.000289326	2.40237	up
GL20533-G	106	38	68	26	25	36	4.72451	1.77347	3.0308	0.929698	1.16164	1.14062	0.00179444	-1.99571	down
GL17791-G	2014	1005	2177	1558	600	1010	43.2563	22.8323	47.2171	26.7448	13.5809	15.6419	0.00313239	-1.51056	down
GL26608-G	2032	2586	4536	2608	1785	2983	35.3957	47.6343	79.7713	36.3003	32.757	37.4689	0.00195149	-1.13064	down
GL21392-G	4077	4643	6371	3716	2066	2295	41.1174	49.5098	64.8555	29.9448	21.9439	16.6818	2.47964e-05	-1.69261	down
GL20791-G	52	44	86	257	178	312	1.378	1.21226	2.28448	5.4526	4.9747	5.95505	0.00831434	1.124	up
GL22215-G	20173	2456	15742	395	68	105	1214.61	156.349	956.743	18.9852	4.2545	4.54311	2.53173e-14	-5.78242	down
GL27702-G	194	281	354	998	1482	1337	3.86021	5.92145	7.14111	15.94	31.2082	19.2686	0.00412025	1.32368	up
GL25200-G	173	145	1536	10367	1784	7662	16.95	15.0336	152.447	815.094	184.813	543.421	0.00779143	2.23011	up
GL17478-G	4759	3640	7550	2988	2957	5181	100.82	81.5308	161.453	50.5839	65.9951	79.1244	0.000291846	-1.34349	down
GL24720-G	223	167	316	838	763	1160	5.28779	4.18015	7.54603	15.874	19.0535	19.8389	0.00252117	1.07432	up
GL23599-G	4270	2437	6518	2526	1639	3068	39.6343	23.9133	61.078	18.7342	16.0254	20.5301	4.94211e-05	-1.66651	down
GL15501-G	93	62	125	357	311	496	2.2077	1.55823	3.00365	6.83237	7.84061	8.55236	0.00507642	1.14465	up
GL25564-G	21	26	43	354	243	392	0.157356	0.203448	0.320929	2.12855	1.92101	2.12641	2.78477e-09	2.48593	up
GL17914-G	598	1602	884	17133	9112	20954	8.05296	22.8107	12.008	184.431	129.294	203.49	2.28665e-07	2.75359	up
GL22902-G	3523	2926	3239	3233	2187	2998	59.4433	52.2052	55.1704	43.5901	38.8672	36.4705	0.00325892	-1.08044	down
GL29632-G	197	486	524	1854	2052	2919	5.26846	13.7745	14.1776	39.7499	57.9953	56.4667	0.00176484	1.54722	up
GL23827-G	86	137	277	908	724	1391	1.15825	1.96011	3.79964	9.88096	10.378	13.6568	0.000404521	1.67024	up
GL24357-G	177	283	194	1173	836	1106	8.30345	14.0607	9.20655	44.1619	41.4834	37.5607	0.0059132	1.26896	up
GL27096-G	28	84	66	1722	976	702	0.420474	1.35843	1.01329	21.1221	15.7708	7.76094	2.88855e-07	3.09918	up
GL29398-G	349	531	373	8143	6909	10298	5.34841	8.61509	5.7794	100.01	111.846	114.091	1.07868e-16	3.27327	up
Ganoderma_lucidum_newGene_44	181	124	287	788	1798	2034	3.39498	2.45384	5.28522	11.596	35.1009	27.2507	0.000181463	2.01628	up
GL29947-G	56	103	115	503	455	769	2.25215	4.36726	4.65832	16.2414	19.3672	22.3784	9.32428e-05	1.69206	up
GL19186-G	6441	6564	8210	5268	4799	6431	138.394	149.133	178.067	90.4688	108.633	99.6238	2.16521e-05	-1.22078	down
Ganoderma_lucidum_newGene_1604	5	12	19	64	96	133	0.1224	0.335539	0.500222	1.35973	2.72944	2.57923	0.00440433	1.96077	up
GL24446-G	15	17	55	168	121	208	1.25693	1.51425	4.64083	11.3857	10.7934	12.7392	0.00905474	1.57865	up
GL23733-G	4999	5447	5364	4249	2958	5959	117.753	135.65	127.529	79.9872	73.3947	101.191	0.0010172	-1.175	down
GL17964-G	468	4672	2298	28856	23574	50325	10.9036	115.281	54.1238	538.183	579.574	846.765	0.00100429	2.44548	up
GL21736-G	22446	18191	25657	15061	10260	13374	254.608	218.168	293.781	136.53	122.596	109.372	3.77879e-07	-1.61825	down
GL23380-G	1431	237	3634	163	184	209	29.9229	5.22255	76.7531	2.68538	4.04881	3.13245	2.02408e-06	-3.43349	down
GL28062-G	4078	6355	6636	2344	1060	2611	91.4113	150.603	150.154	41.9835	25.0284	42.19	1.24106e-08	-2.3442	down
GL15473-G	368	1725	593	260	201	323	13.4432	66.7989	21.9068	7.60467	7.72181	8.51146	0.000232002	-2.46574	down
GL19438-G	2689	1446	2938	1546	1053	2007	98.1202	55.7799	108.219	45.076	40.4616	52.7905	0.00026206	-1.46512	down
GL24993-G	111	58	86	1079	964	1421	3.6683	2.01903	2.85241	28.581	33.6624	33.9559	6.62146e-11	2.73478	up
GL26087-G	6196	4378	3369	1670	1223	2204	152.386	113.831	83.6436	32.8139	31.6721	39.0702	7.04555e-07	-2.30544	down
GL30003-G	299	790	387	2325	2768	4136	13.8148	38.6559	18.0741	86.0591	135.052	138.087	0.00684256	1.57018	up
GL21219-G	8420	21678	12266	8137	4466	4769	130.379	354.955	191.739	100.707	72.854	53.2464	0.000295719	-2.04382	down
GL28096-G	368	356	190	146	125	222	16.1188	16.456	8.3896	5.09252	5.75954	6.99611	0.00129443	-1.75677	down
GL25304-G	2473	4335	3722	3078	2196	3730	60.6197	112.357	92.0933	60.2877	56.7062	65.9161	0.00747251	-1.10773	down
GL28281-G	82	184	197	1176	1529	3057	3.0391	7.24578	7.40643	35.0386	60.0548	82.2022	6.24133e-07	2.55982	up
GL26710-G	9595	8399	9725	4988	3504	5849	75.736	70.0946	77.4823	31.4644	29.1367	33.2818	3.55121e-09	-1.82841	down
GL22681-G	4459	4511	6465	3128	4600	3871	38.974	41.6894	57.0439	21.8495	42.3572	24.3908	0.00629012	-1.17759	down
GL29260-G	315	368	614	307	215	328	20.8772	25.8198	41.1865	16.2531	15.0381	15.6976	5.24845e-05	-1.424	down
GL15747-G	73	121	84	686	1207	1250	4.01883	7.11022	4.68147	30.5407	70.8362	50.2193	2.44366e-06	2.44753	up
GL21997-G	4795	4426	8603	2961	2876	3221	57.7997	56.4189	104.7	28.529	36.527	27.9919	3.20925e-07	-1.7452	down
GL21728-G	50	63	179	566	818	727	0.718285	0.956625	2.60538	6.52327	12.4415	7.56741	0.000418188	1.97559	up
GL18096-G	335	355	724	2574	11412	6711	13.7375	15.4148	30.0518	84.5868	494.434	198.991	1.16885e-05	2.84062	up
Ganoderma_lucidum_newGene_2506	23	50	55	244	276	423	0.468844	1.17003	1.23684	4.24415	6.4639	6.75833	0.000220652	1.8876	up
Ganoderma_lucidum_newGene_537	50	35	92	353	488	406	0.589532	0.428181	1.122	3.43529	6.38926	3.6439	0.000174328	1.92688	up
GL15069-G	66	339	307	1410	1632	1750	1.6796	9.22451	7.96087	29.0016	44.2543	32.484	0.00777915	1.73316	up
GL27098-G	728	1876	7132	1419	487	865	9.50276	25.9058	94.0664	14.8102	6.69711	8.14303	0.00213558	-2.23474	down
GL17284-G	2666	1574	3391	2020	1404	2525	119.943	74.8688	154.024	72.6357	66.5578	81.9098	0.00177563	-1.20129	down
GL23131-G	95	62	240	538	935	730	1.5468	1.06394	3.97418	7.05532	16.1638	8.64314	0.00697463	1.62236	up
GL18643-G	189	158	354	934	779	1211	4.13975	3.64812	7.84606	16.3821	18.0017	19.1592	0.00181522	1.18327	up
GL31053-G	57	190	142	1498	2192	3043	2.03434	7.18852	5.14817	43.0439	83.0348	78.8985	1.21427e-07	2.97249	up
GL23964-G	1057	1065	1443	1034	723	1241	44.75	47.6583	61.6337	34.9577	32.2372	37.8584	0.000106316	-1.12574	down
GL20883-G	23575	10875	15536	11004	7976	8620	268.527	130.966	178.623	100.167	95.7054	70.784	0.000727945	-1.66047	down
GL26715-G	2763	2171	4666	3048	1985	3497	136.545	113.475	232.833	120.386	103.357	124.605	0.00536872	-1.00253	down
GL25668-G	4306	4397	4702	3474	1548	2297	52.2021	56.3608	57.5473	33.6551	19.7662	20.0754	5.14127e-05	-1.71337	down
GL17474-G	99	323	325	131	105	94	7.53314	26.118	25.0539	7.99877	8.40308	5.13827	0.00217131	-1.84659	down
GL18676-G	1649	946	785	644	684	906	97.321	58.9869	46.7274	30.3756	42.4799	38.5578	0.00674471	-1.4504	down
GL24008-G	2335	838	846	343	356	489	51.3751	19.4983	18.7767	6.02555	8.24691	7.74873	2.76202e-05	-2.49101	down
GL25062-G	2349	445	6099	256	289	333	77.1985	15.4348	202.342	6.71315	9.99056	7.86802	4.83129e-07	-3.53953	down
GL29865-G	115	392	302	1248	1413	2271	3.79455	13.7064	10.0679	32.9912	49.2248	54.1489	0.00659231	1.57624	up
GL20916-G	17320	1796	7067	318	967	1332	1161.27	127.258	478.264	17.0056	68.2508	64.3721	4.53014e-06	-3.5692	down
Ganoderma_lucidum_newGene_1299	661	746	920	406	442	906	21.841	26.5629	25.2379	9.36243	16.3522	23.6001	0.00217589	-1.27976	down
GL31453-G	561	424	861	3274	5135	3709	9.30541	7.4434	14.4359	43.4622	89.8733	44.4237	9.54245e-05	1.84472	up
GL30986-G	1908	166	5406	353	416	590	33.4283	3.07334	95.622	4.93664	7.67223	7.4535	0.00152752	-2.62945	down
GL29839-G	47	19	53	172	592	320	0.81935	0.347275	0.91933	2.39496	10.8937	4.03141	0.00229711	2.16569	up
Ganoderma_lucidum_newGene_2676	19	19	15	200	139	139	0.685998	0.749502	0.556623	6.10848	5.60584	3.94164	0.000202444	2.10975	up
GL30996-G	186	379	665	214	162	202	23.8713	51.5534	86.319	21.9693	21.9152	18.6742	0.000420005	-1.78611	down
GL17608-G	4939	4028	5859	3675	3466	4156	141.196	121.751	169.088	83.9534	104.387	85.6673	9.94539e-05	-1.22972	down
GL22348-G	93	88	147	424	351	714	2.28561	2.2738	3.63713	8.32913	9.08499	12.6475	0.00159388	1.24584	up
GL21291-G	6072	7935	5547	3789	3059	4705	553.932	765.363	510.768	276.197	293.909	309.425	6.89055e-05	-1.63916	down
Ganoderma_lucidum_newGene_2716	507	844	1905	160	130	177	11.1281	19.5896	42.2237	2.87122	3.04878	2.87841	7.49742e-13	-3.39041	down
GL15997-G	1428	1271	1634	5616	4108	8399	24.7889	23.3288	28.6198	77.9235	75.1247	105.132	0.000898836	1.11069	up
GL28087-G	10	16	33	158	115	205	0.155025	0.263475	0.514525	1.96546	1.87979	2.30235	0.000278581	2.02333	up
GL21741-G	101	229	362	1595	1690	1841	1.5896	3.81043	5.76756	20.1115	28.1	20.947	8.13434e-05	1.97373	up
GL21279-G	3663	3369	10366	3891	2111	3706	51.9892	50.5487	148.521	44.1282	31.5553	37.918	0.00124064	-1.56304	down
GL29933-G	155	142	177	913	982	1729	7.63649	7.41892	8.80274	36.0509	51.1076	61.6045	2.22454e-07	1.95527	up
GL28090-G	156	60	39	41	25	45	14.5604	5.87511	3.63979	3.05609	2.46214	3.00361	0.00960653	-1.9292	down
Ganoderma_lucidum_newGene_1746	58	58	113	586	502	644	2.81962	2.97094	5.56164	22.9788	25.96	22.7831	8.24231e-08	2.01945	up
GL28783-G	2214	3071	2318	1935	1298	2167	77.3905	113.507	81.7855	54.0624	47.8051	54.6176	0.000651409	-1.38506	down
Ganoderma_lucidum_newGene_1560	16	27	20	151	126	184	0.448349	0.785553	0.554166	3.38065	3.70712	3.71213	0.000585153	1.83305	up
GL20661-G	4232	3400	10640	4449	2959	4635	140.144	119.056	355.694	117.758	103.238	110.662	0.00380529	-1.33897	down
GL22636-G	488	538	265	2316	2678	3511	9.29948	10.8523	5.10111	35.3097	53.811	48.2877	0.00217297	1.64961	up
GL28760-G	648	317	1299	311	360	671	47.6253	24.6408	96.4922	18.2848	27.8873	35.6006	0.0088284	-1.4705	down
GL20548-G	148	271	281	1475	1373	2437	3.55902	6.89539	6.82349	28.3672	34.7948	42.2711	2.98339e-06	1.93368	up
GL15884-G	11	1130	348	21643	9117	17583	0.393102	46.4691	13.6394	672.763	373.545	493.072	0.00136115	3.02577	up
GL26473-G	3740	2266	2554	1840	1377	2582	77.9081	49.91	53.7076	30.6227	30.2056	38.784	0.000937893	-1.45221	down
GL26553-G	3119	2230	2493	2490	1366	2167	151.162	114.288	121.973	96.4532	69.7592	75.7284	0.00268096	-1.2616	down
GL29330-G	6469	7311	5563	5170	3078	5254	83.115	99.3131	72.1496	53.0802	41.659	48.6683	0.000634879	-1.41598	down
GL24054-G	153	204	380	1189	1190	1652	7.06755	9.99188	17.7794	44.1325	58.197	55.3047	0.000101212	1.56897	up
GL24201-G	10091	6049	13163	7574	5303	8627	173.294	109.839	228.187	103.943	95.9389	106.811	0.000589609	-1.27639	down
GL31433-G	31851	53492	18392	19528	2467	3628	479.903	852.215	279.736	235.148	39.1547	39.4074	0.00163533	-2.53745	down
GL26138-G	5	32	14	205	164	301	0.198202	1.398	0.586772	6.82132	7.1774	9.01165	0.000770436	2.41517	up
GL22550-G	5	14	20	123	149	227	0.134976	0.428111	0.57001	2.8545	4.54352	4.74746	2.536e-05	2.57773	up
GL20282-G	2116	1121	1046	460	439	721	57.2251	32.0439	28.5341	9.93066	12.4979	14.0448	1.18868e-05	-2.22526	down
GL20744-G	500	1395	2231	6539	7099	9022	5.00721	14.7786	22.5677	52.3707	74.9477	65.1886	0.00547691	1.54544	up
GL29338-G	7970	2176	7765	2314	2128	3437	109.859	31.7069	108.041	25.485	30.8906	34.1574	0.000541662	-1.91611	down
GL31764-G	531	859	1380	6607	4726	7954	9.14656	15.6484	24.0166	91.0436	85.8331	98.8716	1.54583e-06	1.87976	up
GL15368-G	17	28	98	366	406	395	0.297533	0.526144	1.76881	5.26171	7.70227	5.12299	0.00103387	2.10169	up
GL17399-G	6943	5620	7205	3794	2406	3515	246.186	210.698	257.891	107.494	89.8618	89.8558	8.54445e-09	-1.87814	down
Ganoderma_lucidum_newGene_295	43	51	34	15	19	25	2.26499	2.84309	1.76056	0.624464	1.02348	0.94146	0.00483577	-1.85154	down
GL22367-G	18	28	26	377	189	429	0.719175	1.18113	1.04212	12.1695	8.03569	12.5077	2.27149e-08	2.6928	up
Ganoderma_lucidum_newGene_2089	0	14	5	145	102	206	0	0.490598	0.173689	4.50995	4.12382	5.55407	0.000989774	2.87388	up
GL29424-G	3421	1998	3371	1942	2145	2831	34.6371	21.3825	34.4501	15.7084	22.8818	20.6674	0.00379431	-1.18015	down
GL19941-G	37	57	89	291	192	314	0.985469	1.64131	2.44378	6.35414	5.50877	6.18072	0.00895509	1.20824	up
GL20531-G	10650	7050	6243	4916	3993	6929	252.448	176.686	149.385	93.1147	99.7088	118.419	0.00136115	-1.48723	down
Ganoderma_lucidum_newGene_1379	5	36	31	172	195	240	0.108069	0.838717	0.709154	3.33636	4.84479	4.09284	0.00711646	1.95399	up
Ganoderma_lucidum_newGene_1375	221	309	312	198	179	308	27.0642	40.0956	38.5983	19.3903	23.165	27.2781	0.00373678	-1.17012	down
GL25848-G	85	71	96	73	36	45	10.393	9.22204	11.8655	7.11719	4.57736	3.93712	0.00523566	-1.49554	down
GL23647-G	105	262	657	2027	1694	2391	2.81773	7.47135	17.9366	43.7971	48.2472	46.6172	0.0061299	1.66781	up
GL17611-G	84	397	307	4551	4436	6676	3.28623	16.4839	12.195	143.109	183.883	189.416	1.00835e-07	3.12893	up
GL23204-G	1873	2614	2589	1548	1805	1563	21.3694	31.5384	29.8183	14.1122	21.6896	12.856	0.00202653	-1.3191	down
GL28248-G	4	5	13	102	101	132	0.15666	0.258064	0.646136	4.07501	5.34326	4.77716	7.53024e-06	2.81403	up
GL24805-G	768	3185	991	697	399	770	15.3368	67.3157	19.9927	11.129	8.40112	11.0889	0.00140036	-2.16003	down
GL22306-G	6271	6029	2086	2692	1612	2096	83.3458	84.7271	27.9797	28.59	22.5683	20.0804	0.00145321	-1.97387	down
GL15002-G	84	132	173	63	25	54	1.70105	2.83091	3.54735	1.02152	0.516556	0.789497	1.86974e-05	-2.20398	down
GL20982-G	977	1645	1265	5331	5484	8407	23.6176	42.0563	30.8643	103.022	139.691	146.556	0.00235029	1.32617	up
GL26010-G	25	74	148	699	499	964	0.905203	2.80112	5.39671	20.2342	19.009	25.1756	0.00036947	2.12254	up
GL20801-G	32	73	115	763	596	1174	1.46077	3.59965	5.4022	28.5457	29.3695	39.6166	3.55719e-07	2.51227	up
GL16458-G	24	41	35	321	417	762	1.35276	2.54445	2.04179	15.0672	25.8017	32.2876	3.35479e-08	2.796	up
GL21567-G	111	188	370	1032	712	1291	2.74638	4.92382	9.2656	20.4782	18.6239	23.103	0.00806764	1.28228	up
GL20551-G	6427	7706	4304	3162	2261	2517	63.7903	80.8718	43.1225	25.079	23.6376	18.0112	3.20077e-05	-2.03618	down
GL19741-G	471	138	767	165	102	233	14.5683	4.50182	23.9724	4.08013	3.30401	5.20293	0.000516148	-2.1116	down
GL30057-G	9732	6916	12564	8790	6743	9517	383.954	288.507	500.378	277.173	280.256	270.718	0.00109917	-1.06245	down
GL19720-G	202	192	300	197	80	242	4.32701	4.35008	6.50303	3.37904	1.79275	3.7343	0.00681218	-1.28399	down
GL17614-G	7893	4373	8337	5591	4245	5651	89.4965	52.4223	95.4217	50.6584	50.6972	46.1939	0.00153647	-1.24099	down
GL23822-G	1908	883	2075	435	237	392	59.8207	29.2782	65.6577	10.879	7.81254	8.85051	1.62104e-11	-2.93205	down
GL31233-G	2394	3425	3089	1617	1291	2379	53.9709	81.6521	70.2942	29.1419	30.6633	38.6778	1.0065e-05	-1.63366	down
Ganoderma_lucidum_newGene_2505	4	8	7	101	55	136	0.184099	0.352226	0.305823	3.77962	2.6806	4.56869	5.31918e-05	2.67985	up
Ganoderma_lucidum_newGene_2500	36	49	84	411	154	374	1.46806	2.11883	3.46208	13.4646	6.64783	11.0395	0.00500362	1.49436	up
GL19771-G	2616	2582	3998	1371	1336	3078	67.8792	70.8255	104.718	28.4252	36.5209	57.5937	0.000159087	-1.52612	down
Ganoderma_lucidum_newGene_2509	47	62	61	420	347	492	1.68262	2.31391	2.20034	12.5347	13.486	13.1709	7.84132e-07	1.92251	up
GL16782-G	61	98	71	455	233	601	3.70479	6.34042	4.32452	22.2305	15.0119	26.505	0.00553749	1.42585	up
GL24319-G	247	730	492	182	95	132	6.73247	21.0915	13.5677	3.9692	2.71237	2.60059	4.90654e-06	-2.55667	down
GL27587-G	53	95	136	999	902	1466	0.981339	1.87309	2.56272	14.9873	17.8367	19.8422	2.68162e-10	2.59785	up
GL31190-G	2078	1406	2712	862	1440	1794	72.6506	51.9503	95.6988	24.0628	53.021	45.2018	0.00309904	-1.37366	down
GL27544-G	0	6	9	135	73	130	0	0.347399	0.464171	6.13689	4.33703	5.33297	9.93318e-05	3.06567	up
GL22216-G	5752	6921	9039	4817	4256	5628	276.134	351.327	438.085	184.806	215.27	194.821	1.79178e-06	-1.40124	down
GL26466-G	125	127	119	2073	1231	1523	1.14899	1.23949	1.10716	15.2885	11.9638	10.1311	2.33887e-11	2.68654	up
GL20984-G	114	703	250	20692	9948	35746	1.33579	8.7851	2.97666	195.46	123.868	304.621	5.69063e-10	4.28842	up
GL29738-G	21	19	13	61	406	123	0.368303	0.339985	0.223759	0.848218	7.54108	1.55684	0.0087874	2.23637	up
GL19725-G	1064	1717	1097	795	333	580	62.7711	107.162	65.3132	37.4722	20.6689	24.6754	6.4789e-05	-2.01642	down
GL30056-G	505	812	931	4231	3119	5803	18.0311	30.6635	33.5678	120.884	117.46	149.59	1.33639e-05	1.59694	up
GL24103-G	4040	3316	6427	3930	2310	5092	111.664	96.9191	179.332	86.8169	67.2504	101.491	0.00183762	-1.13941	down
GL27366-G	1564	1815	1472	1284	1174	1739	28.6284	35.1272	27.1958	18.7868	22.6311	22.9529	0.00576509	-1.10132	down
GL22273-G	53155	42894	20147	12039	15680	14796	810.649	691.67	310.159	146.735	251.91	162.691	0.000160368	-2.20207	down
GL22192-G	558	757	1363	2989	3189	5663	11.6023	16.6352	28.6235	49.6861	69.8863	84.9377	0.00400596	1.24248	up
GL19371-G	2697	1448	1445	1646	809	810	29.033	16.4742	15.6984	14.1618	9.17362	6.28156	0.00676252	-1.57465	down
GL26480-G	16259	15967	11310	12498	6259	10723	620.738	644.893	439.893	381.446	252.144	295.968	0.00203411	-1.45434	down
GL25500-G	17359	13066	11028	12130	6612	10174	287.761	229.021	184.539	160.705	115.459	121.593	0.00280443	-1.40204	down
GL26528-G	24421	9903	2894	5365	1418	2848	393.352	168.65	47.0476	69.0535	24.0539	33.0718	0.00144558	-2.53694	down
GL20679-G	11132	7878	11229	8772	5346	8247	150.475	112.596	153.222	94.7658	76.1217	80.374	0.000252581	-1.30069	down
GL30233-G	2196	1148	3270	986	1237	1574	35.0902	19.396	52.7336	12.5859	20.8214	18.1237	0.000893937	-1.54369	down
GL22560-G	209	324	350	227	220	272	3.70941	6.09319	6.2818	3.22015	4.12712	3.48597	0.00612214	-1.12568	down
GL29385-G	221	1951	143	53	51	73	27.3563	255.525	17.8468	5.15062	6.5954	6.4402	9.00625e-06	-3.78534	down
GL16722-G	3371	3037	4380	1890	1584	2862	64.3024	61.2436	84.3502	28.8094	31.8225	39.3587	3.56506e-08	-1.63528	down
GL22330-G	65	330	144	1481	1961	3630	3.39531	18.4339	7.68904	62.5813	109.294	138.436	0.000331975	2.43992	up
GL31396-G	1441	4398	6208	1945	2020	2536	21.4112	69.1295	93.1581	23.0996	31.6331	27.1731	0.00437334	-1.58973	down
GL18691-G	6	18	15	152	84	193	0.875467	3.27096	2.59649	20.9967	15.165	24.015	0.00024367	2.29641	up
Ganoderma_lucidum_newGene_2695	10	33	18	217	274	319	0.24204	0.940461	0.483969	4.87687	8.0465	6.41707	2.92061e-05	2.5729	up
GL17025-G	5659	11088	6482	2549	1998	1680	103.237	213.898	119.369	37.1677	38.4021	22.0948	3.17366e-07	-2.6207	down
Ganoderma_lucidum_newGene_1419	6	22	23	168	90	109	0.075431	0.28173	0.289192	1.92677	1.18888	0.994172	0.00972255	1.78297	up
GL21515-G	21301	10940	21739	10225	7679	8948	328.854	178.574	338.777	126.16	124.888	99.5973	1.33069e-05	-1.79552	down
Ganoderma_lucidum_newGene_1417	67	53	46	230	235	396	2.31623	1.90718	1.61167	6.57833	8.76657	10.2023	0.0080835	1.34972	up
GL24403-G	364	269	456	160	124	187	7.9061	6.17741	10.0053	2.76733	2.82633	2.93278	2.7813e-09	-2.02932	down
GL24836-G	10894	8440	9683	10195	7071	8547	87.0376	71.2923	78.0918	65.0967	59.5092	49.2319	0.00827756	-1.03318	down
GL23617-G	22361	14122	21070	14796	8460	13287	94.3613	63.0094	89.751	49.8996	37.6069	40.4261	9.22185e-05	-1.50995	down
GL15642-G	103	102	181	776	874	1735	1.7429	1.82482	3.09119	10.5043	15.6003	21.1983	3.07425e-07	2.1563	up
Ganoderma_lucidum_newGene_669	0	6	6	190	224	346	0	0.177598	0.217266	5.85067	9.85702	10.5079	3.44596e-11	4.47036	up
GL23465-G	2305	1011	1674	11154	8721	9752	40.5001	18.7823	29.6965	156.664	161.447	123.559	0.00086731	1.59895	up
Ganoderma_lucidum_newGene_662	729	331	395	355	203	387	27.0236	12.9703	14.7618	10.4919	7.89866	10.3268	0.00583985	-1.48827	down
GL21127-G	12751	1293	24091	537	1149	688	143.713	15.3977	274.09	4.83305	13.6368	5.58449	4.93092e-07	-3.9094	down
GL16124-G	742	698	1140	5121	4796	5769	40.8803	40.6806	63.4211	225.643	278.54	229.303	1.00702e-08	1.72358	up
GL30605-G	261	232	392	1182	1162	2047	9.83808	9.27499	14.961	35.6979	46.2891	55.8069	8.59202e-05	1.39001	up
GL25238-G	3604	2310	5103	2043	1712	3237	121.332	82.2418	173.438	54.9744	60.7205	78.5752	9.38506e-05	-1.48453	down
GL21218-G	3504	6589	6242	3904	2644	4556	66.4636	132.146	119.511	59.1779	52.836	62.3025	0.000562798	-1.41413	down
GL24270-G	12650	6683	10976	6776	3689	5470	57.4717	32.1051	50.3369	24.6029	17.6567	17.9155	5.55391e-05	-1.75279	down
GL25358-G	758	1501	621	5831	4057	7858	16.1482	33.7965	13.3388	99.277	91.059	120.705	0.00749536	1.51326	up
GL25109-G	117	1029	271	4509	4244	6220	3.80783	35.672	8.95439	118.155	146.608	147.06	0.00777641	2.07449	up
GL23654-G	7569	13562	5317	4597	2004	4620	119.924	227.199	85.0348	58.2082	33.4421	52.7699	0.000322854	-2.0832	down
GL31369-G	2944	3502	3489	1984	2016	2665	42.0525	52.8993	50.3186	22.6529	30.3311	27.451	3.06347e-05	-1.43328	down
GL23181-G	361	1477	1081	7082	3497	11692	6.80003	29.4384	20.5713	106.749	69.4811	159.002	0.0052434	1.77889	up
GL17743-G	5683	1211	9056	2704	1040	1601	91.3363	20.5706	146.924	34.7226	17.5954	18.547	0.00176628	-2.12985	down
GL15882-G	2502	31	706	82	31	121	144.256	1.87086	41.0634	3.75864	1.84014	5.01112	0.000108972	-3.60296	down
GL17508-G	51	131	81	1021	593	1074	1.16744	3.18299	1.8642	18.8201	14.4025	17.8632	1.6852e-05	2.25283	up
GL22776-G	7933	6688	3580	4282	2181	5343	172.682	153.925	78.6604	74.488	49.9927	83.8517	0.00639287	-1.53628	down
GL18912-G	203	155	545	1882	1594	3596	2.00321	1.618	5.44547	14.9085	16.6439	25.707	8.19202e-05	2.01401	up
GL17060-G	0	18	11	136	114	168	0	1.65216	0.890836	9.43104	10.4725	10.555	0.00853049	2.35395	up
GL22151-G	41	55	87	283	327	392	3.58878	5.10375	7.83031	20.1756	30.7127	25.2068	0.000487424	1.55271	up
GL28778-G	38	110	94	723	610	914	1.02638	3.17907	2.61	15.9148	17.6932	18.1619	1.93516e-05	2.18142	up
GL15943-G	52	1375	165	16907	18355	31017	3.45159	98.3324	11.2275	914.075	1308.14	1512.89	0.000146959	3.38468	up
GL22197-G	8895	5117	6251	4673	4201	5820	125.296	76.215	88.8853	52.6061	62.3333	59.1112	0.00224695	-1.32668	down
GL25211-G	588	537	775	308	333	770	13.351	12.8948	17.7643	5.58264	7.96418	12.6044	0.00385143	-1.2988	down
GL17382-G	98	100	235	1145	693	1510	2.01481	2.15892	4.87587	18.8093	14.9972	22.3848	2.55697e-06	2.00779	up
GL22247-G	40	24	83	304	197	342	2.26653	1.42083	4.81923	13.9809	11.9566	14.2051	0.00234195	1.59252	up
GL31613-G	26	75	68	369	277	613	0.73937	2.27805	1.97361	8.51968	8.43142	12.7689	0.000937893	1.8363	up
GL25878-G	120	138	270	652	642	814	6.12717	7.47769	13.9902	26.7654	34.6949	30.1474	0.00533469	1.13871	up
GL18990-G	101	1431	636	11490	5842	13170	2.71556	40.7894	17.3057	247.704	166.002	256.145	0.00248079	2.40358	up
GL30662-G	5198	3656	5526	2376	2101	3699	123.993	92.2072	133.064	45.2856	52.7919	63.62	8.87455e-07	-1.67698	down
GL24468-G	8386	5612	1861	2898	2027	2695	178.652	126.415	40.0199	49.3388	45.4758	41.3892	0.00579995	-1.8531	down
GL26070-G	56	96	108	589	372	589	3.23111	5.91298	6.38217	27.5704	22.8939	24.8624	0.000115925	1.6231	up
GL16717-G	6971	6489	7425	6707	5490	5781	128.106	126.096	137.746	98.5115	106.28	76.6022	0.00362859	-1.06036	down
GL18814-G	3	0	31	235	174	344	0.112557	0	1.45018	8.92107	8.69491	11.7715	0.00163533	2.91166	up
GL28256-G	1090	816	1321	734	726	1101	38.5031	30.4549	47.096	20.7202	27.0101	28.0312	0.000532436	-1.18395	down
Ganoderma_lucidum_newGene_1311	7	3	27	79	98	194	0.188408	0.08265	0.771804	1.80704	2.94715	4.14762	0.00517193	2.18387	up
Ganoderma_lucidum_newGene_1315	23	26	43	139	115	195	0.551437	0.698176	1.28735	3.28055	3.80968	3.88231	0.0053011	1.34647	up
GL29771-G	1029	181	661	4822	3710	6921	76.9934	14.2719	49.9188	288.546	292.691	373.672	0.00311856	1.92158	up
GL25727-G	10898	6732	12444	4426	6679	6087	99.5022	64.987	114.692	32.2961	64.2407	40.0685	0.000564465	-1.55519	down
GL18315-G	41	9	22	309	298	301	0.831905	0.191062	0.452952	5.10545	6.47385	4.48681	0.000103937	2.50174	up
GL21357-G	8396	5043	7382	4272	3962	5370	148.244	94.1476	131.566	60.2784	73.6933	68.3623	0.000145481	-1.46005	down
GL25312-G	5097	6629	6737	4564	3277	5172	99.7016	137.09	133.028	71.3499	67.5309	72.9438	2.17615e-05	-1.3806	down
GL22482-G	14	24	18	390	296	572	0.3791	0.690582	0.493327	8.83362	8.82255	11.6765	6.2875e-13	3.35864	up
GL31490-G	22	609	69	5572	2541	5380	1.41015	42.1766	4.52884	292.023	175.548	254.374	0.00713045	2.49279	up
GL15657-G	4410	3166	8893	4363	947	3833	77.2257	58.6168	157.202	61.0568	17.4616	48.3892	0.0081022	-1.59946	down
GL22058-G	4440	3458	4340	3870	2004	3213	24.9016	20.5068	24.5734	17.3472	11.8384	12.9925	0.000804671	-1.30023	down
GL17589-G	1624	1381	3069	1556	1430	2213	189.473	170.337	361.406	145.021	175.68	186.149	0.00583588	-1.03124	down
GL31530-G	887	1669	1019	688	569	1011	15.3916	30.6329	17.8474	9.53996	10.3977	12.6518	0.00158172	-1.53329	down
GL26673-G	118	2346	627	15091	13732	17355	5.8349	123.418	31.4865	600.136	719.831	622.609	0.00452433	2.41234	up
GL20502-G	307	603	798	468	220	543	10.7688	22.3441	28.2494	13.1092	8.13164	13.7226	0.00883438	-1.30165	down
GL20501-G	10	9	63	281	240	307	0.192109	0.194191	1.34026	4.73174	5.32209	4.66321	0.00119604	2.31732	up
GL20950-G	1403	1327	1921	922	1002	1882	30.298	29.8867	41.3686	15.6827	22.441	28.8567	0.00258009	-1.15516	down
GL28946-G	187	377	491	1571	3959	3297	3.38536	7.21578	8.97605	22.7666	75.6268	43.0975	0.000283951	2.10741	up
Ganoderma_lucidum_newGene_403	10	13	30	215	168	273	0.311431	0.43311	0.962755	6.58918	7.05621	7.64365	3.56572e-07	2.61935	up
GL25578-G	13072	9211	11070	2742	3276	5922	281.288	209.56	240.462	47.144	74.2526	91.8743	4.25632e-08	-2.31657	down
GL30898-G	8492	5540	4783	2767	2341	2694	1065.19	734.695	605.626	277.322	309.228	243.567	7.64658e-06	-2.08695	down
GL17640-G	205	463	326	3231	4235	3328	3.82616	9.15539	6.16066	48.3347	83.5136	44.9108	3.00444e-06	2.42336	up
GL23020-G	150	131	459	1366	1094	2107	4.24135	3.91799	13.1066	30.9298	32.6479	43.0466	0.000843266	1.7157	up
GL27739-G	167	168	582	2169	1931	3259	5.32622	5.67313	18.7719	55.383	65.0089	75.0884	4.8224e-05	2.08763	up
GL24531-G	180	114	393	1241	1007	1292	3.26592	2.17682	7.20678	18.0166	19.2717	16.9221	0.00183805	1.49878	up
GL18857-G	357	337	242	1670	1187	1533	5.62581	5.61178	3.842	21.0486	19.7164	17.4385	0.00815805	1.23399	up
GL28748-G	27	410	61	5180	4519	8531	1.81373	30.1687	4.23646	288.452	331.76	428.602	5.68074e-05	3.37283	up
GL22202-G	4275	2812	2311	1503	1265	1833	44.7706	31.1361	24.4316	12.5823	13.9564	13.8407	6.6875e-05	-1.88313	down
GL28641-G	2651	1798	1991	1774	1441	2058	68.7369	49.2876	52.0958	36.7564	39.3418	38.4708	0.0041863	-1.16853	down
GL25832-G	9087	6501	10096	7843	5082	9274	179.73	135.96	201.576	123.97	105.89	132.256	0.00125171	-1.09058	down
GL15672-G	34	15	32	166	158	275	2.64096	1.21544	2.54264	10.521	13.1784	15.7911	0.00052117	1.85988	up
GL15174-G	0	30	5	450	216	391	0	1.01502	0.159593	11.6289	7.36447	9.10311	0.00208827	2.91899	up
GL17655-G	164	179	222	192	106	123	4.07175	4.72229	5.58634	3.82459	2.76374	2.19935	0.00691125	-1.2392	down
GL26034-G	71	87	78	577	352	778	1.16206	1.50525	1.29244	7.60263	6.11088	9.25157	1.401e-05	1.82665	up
Ganoderma_lucidum_newGene_1955	486	453	142	219	91	108	20.895	20.5965	6.18794	7.5707	4.18022	3.38027	0.00281039	-2.0983	down
GL28045-G	0	1	10	75	37	108	0	0.068825	0.65068	4.06093	2.57675	5.26539	0.00442122	2.69269	up
GL25192-G	2687	335	7560	897	494	1276	65.281	8.58175	185.408	17.4016	12.6327	22.3423	0.00346626	-2.33965	down
GL27819-G	66	111	99	418	433	913	3.31676	5.8779	5.00488	16.8076	22.9801	33.1651	0.000730062	1.64507	up
GL24200-G	344	355	751	1479	1599	2654	15.9569	17.4287	35.207	54.9007	78.2409	88.873	0.00904404	1.1016	up
GL20745-G	19762	17160	12807	16640	8790	12971	200.173	183.786	130.952	134.707	93.7957	94.7269	0.00923557	-1.26063	down
GL31312-G	6166	3157	5219	3328	3144	4088	90.4521	48.9651	77.2769	39.0212	48.5903	43.2336	0.00245131	-1.29722	down
GL25414-G	86	116	270	871	899	1612	2.9299	4.2005	9.31527	23.8175	32.4123	39.7867	7.51655e-05	1.91137	up
Ganoderma_lucidum_newGene_1369	30	158	72	3123	1471	6081	0.66571	3.69735	1.57548	55.4058	34.3647	97.3181	1.59246e-08	3.81225	up
GL21099-G	1162	830	1855	6616	5587	8469	14.0069	10.5726	22.58	63.7648	70.9801	73.6458	9.73753e-06	1.53679	up
GL20644-G	173	107	303	1138	661	1156	1.39353	0.907617	2.46394	7.34434	5.62387	6.73207	0.00132943	1.43396	up
GL15762-G	16	36	84	626	715	939	0.34665	0.817419	1.85262	10.9735	16.5224	14.8617	4.7556e-08	3.04353	up
GL18156-G	37	251	128	2679	1275	3411	0.75691	5.48078	2.67017	44.383	27.8338	50.989	5.12381e-05	2.79407	up
GL24861-G	9220	5269	10464	5638	3803	6940	265.866	160.645	304.575	129.929	115.508	144.284	0.000125579	-1.45387	down
GL23196-G	11222	6621	5647	6282	1651	4599	335.154	209.065	170.234	149.941	51.9396	99.0211	0.00399467	-1.75471	down
GL16906-G	90	396	169	1626	1315	2313	1.51232	7.09359	2.89365	22.0548	23.5169	28.3103	0.0048292	1.8395	up
GL24071-G	13864	11585	6516	7493	2967	5671	204.189	173.058	90.9484	83.0681	43.2206	56.5403	0.00113213	-1.84306	down
GL29213-G	785	67	425	55	37	82	119.353	10.6759	65.0907	6.65011	5.90845	8.95554	1.68528e-05	-3.26048	down
GL24034-G	381	365	396	284	105	291	12.2245	12.4082	12.8456	7.2999	3.54493	6.74078	0.000544568	-1.62514	down
GL18402-G	27	100	77	2898	485	197	0.647502	2.53482	1.86223	55.7195	12.2906	3.4095	0.00282948	2.61981	up
GL23816-G	273	258	509	1301	1306	2142	8.4884	8.48027	16.0049	32.4011	42.8576	48.1073	0.000515762	1.29848	up
GL30804-G	1373	417	1476	614	531	502	72.4988	23.2355	78.6887	25.8821	29.499	19.0888	0.00311157	-1.67645	down
GL25985-G	18062	13315	8603	6742	5539	9026	152.605	118.954	73.3703	45.5253	49.298	54.9841	0.000440743	-1.77893	down
Ganoderma_lucidum_newGene_1434	29	23	30	132	105	158	1.11314	1.09347	1.02476	4.20672	5.3563	4.72532	0.00838779	1.30118	up
Ganoderma_lucidum_newGene_462	370	294	696	64	32	61	37.439	31.4592	71.1726	5.14252	3.32886	4.40152	1.89044e-19	-3.78795	down
GL30205-G	6725	4562	14289	4433	3289	7033	262.235	188.097	562.452	138.137	135.104	197.721	0.000686598	-1.56075	down
GL29373-G	2922	1928	3936	1854	1543	2662	257.186	179.369	349.712	130.378	143.081	168.91	0.000109066	-1.37268	down
GL22188-G	596	2312	4097	17497	8469	26686	9.35349	38.3786	64.9464	219.598	140.11	302.155	0.00528306	1.84534	up
GL21019-G	17	32	53	244	246	269	0.746557	1.46669	2.343	8.63083	11.5005	8.58326	0.000160351	1.96215	up
Ganoderma_lucidum_newGene_682	2	15	6	154	175	201	0.028819	0.239743	0.086857	1.92333	2.86064	2.35594	1.51588e-05	3.13082	up
GL17921-G	63	91	105	396	276	569	1.92974	2.96787	3.26684	9.82478	9.01187	12.7363	0.00189662	1.29629	up
GL19946-G	7	4	30	160	149	156	0.38597	0.208421	1.77829	7.63038	9.323	6.68469	0.000610533	2.44907	up
GL25112-G	67	77	113	487	479	914	3.21605	3.89838	5.51577	18.8642	24.4417	31.9451	1.64935e-06	1.90635	up
GL27348-G	19	39	48	379	274	108	0.588421	1.30513	1.52713	9.70342	9.23381	2.47953	0.00906743	1.84026	up
GL30323-G	11127	9371	15425	7630	6143	9489	505.97	450.546	708.077	277.272	294.273	311.111	9.55759e-08	-1.47511	down
GL18714-G	158	78	96	562	767	958	4.07075	2.12228	2.48567	11.5688	20.8269	17.807	0.000898903	1.75811	up
GL15262-G	109	197	283	825	672	1051	2.22472	4.25982	5.83539	13.4907	14.4892	15.5154	0.00556487	1.20863	up
GL16798-G	23234	13240	3232	5371	1923	2995	186.815	112.563	26.2321	34.5107	16.2831	17.3596	0.000656883	-2.57083	down
GL18593-G	493	835	1397	9965	7517	10268	10.7142	19.2103	30.6921	173.345	172.37	161.142	2.13419e-09	2.42518	up
GL26090-G	2303	1305	4405	1422	1058	2069	57.4818	34.4261	110.994	28.3669	27.8225	37.2264	0.000774497	-1.57525	down
GL23819-G	212	298	341	167	69	126	9.40922	13.9476	15.2452	5.9161	3.19336	4.03356	7.88231e-06	-2.03516	down
GL30422-G	71180	43252	9129	20558	2918	7378	989.317	635.619	128.072	228.354	42.7253	73.9338	0.00262427	-2.52811	down
GL19873-G	36	58	67	219	292	277	0.934825	1.62995	1.78163	4.65245	8.16504	5.29915	0.00669217	1.38063	up
GL17400-G	4509	1703	10500	430	401	445	78.4169	31.3156	184.337	5.96435	7.33355	5.57941	2.84227e-13	-4.09366	down
GL31211-G	314	204	616	1746	1219	2603	9.08602	6.24139	18.0104	40.4516	37.225	54.4307	0.00274332	1.37992	up
GL22009-G	9071	6063	5187	2905	1933	1532	264.342	186.803	152.592	67.6482	59.334	32.1792	5.10108e-06	-2.40753	down
GL20655-G	162	171	190	922	573	960	3.48399	3.90332	4.14667	15.9261	13.0524	14.9659	0.000277086	1.28258	up
GL15956-G	49	42	42	169	241	287	1.52374	1.37519	1.29464	4.20128	7.89928	6.43571	0.00674471	1.41126	up
GL20944-G	28	41	168	807	249	924	1.51974	2.41212	9.41509	35.938	14.62	37.1173	0.00442264	2.00049	up
GL23028-G	157	122	367	819	708	1455	5.60921	4.59719	13.2509	23.4264	26.6736	37.5383	0.00783794	1.30087	up
GL25617-G	283	338	657	1565	1232	2309	11.087	14.0206	26.0281	49.1255	50.9952	65.4211	0.00558775	1.10614	up
GL29238-G	18	13	30	198	115	116	1.34804	1.07266	2.29906	12.3637	9.4276	6.51279	0.00176291	1.84097	up
GL22451-G	7305	6805	6387	7219	4466	6199	205.337	202.246	181.228	162.17	132.244	125.629	0.00676252	-1.08175	down
GL22269-G	14	5	22	278	252	417	0.321773	0.121115	0.537621	5.4206	6.48918	7.3433	1.7593e-10	3.41927	up
GL15709-G	15	64	74	384	334	376	0.331618	1.53744	1.68141	6.97021	8.00554	6.15269	0.00359921	1.83597	up
GL18916-G	1939	1510	2183	1150	1176	1523	30.3926	25.0198	34.5413	14.4085	19.4115	17.21	2.60518e-05	-1.38978	down
GL19905-G	5356	3431	7172	4854	3547	5146	90.3316	61.1782	122.09	65.4195	63.0091	62.5681	0.00329008	-1.06475	down
GL24479-G	13879	7796	10545	6498	2155	2718	270.774	160.818	207.667	101.308	44.2905	38.2308	7.31902e-05	-2.23725	down
GL23830-G	72	80	130	1115	668	1281	1.24277	1.45394	2.25425	15.3886	12.1372	15.9468	1.46823e-12	2.48285	up
GL31048-G	359	1187	290	7249	7493	15353	24.6245	86.2579	20.0709	398.183	542.535	760.798	8.53067e-05	2.66793	up
GL22497-G	22	21	40	157	135	287	0.635944	0.639959	1.18963	3.70247	4.18504	6.1059	0.000307863	1.80783	up
GL25546-G	13323	12640	11323	10368	10360	9690	840.806	843.489	721.326	522.916	688.805	440.895	0.00863046	-1.13273	down
GL23851-G	35	96	149	589	528	1082	0.595052	1.74191	2.60459	8.15546	9.63724	13.5153	0.00044665	1.96515	up
GL30468-G	15551	10112	7278	7050	5196	7254	195.96	134.734	92.5747	71.0012	68.9706	65.9035	0.00166634	-1.61833	down
GL21192-G	34451	21892	32449	26126	19043	24470	439.837	295.526	418.185	266.57	256.129	225.239	0.00148418	-1.20024	down
GL23263-G	231196	201852	55472	85626	57815	40818	8436.52	7788.18	2043.34	2497.16	2222.54	1073.89	0.00303698	-2.09425	down
GL22932-G	182	171	290	1848	1219	2859	2.79442	2.77152	4.4908	22.704	19.7398	31.6913	4.43038e-10	2.22944	up
Ganoderma_lucidum_newGene_1155	0	9	0	175	115	119	0	0.20471	0	3.27244	2.78293	1.9253	0.00128987	3.16712	up
GL21780-G	51	149	153	751	466	1103	2.45264	7.65194	7.50574	29.2827	23.9179	38.7837	0.00222108	1.68074	up
GL19441-G	4669	2874	3482	2921	1290	1457	57.8325	37.6358	43.5342	28.9181	16.8307	13.0133	0.000770436	-1.7544	down
GL30384-G	330	517	656	3273	2422	5063	20.4367	33.8313	40.9842	162.025	158.023	226.08	7.88217e-07	1.87269	up
GL21979-G	15	23	12	144	162	256	0.332958	0.556929	0.274485	2.64635	3.93786	4.25342	6.79534e-05	2.33645	up
GL22960-G	0	0	0	200	106	182	0	0	0	8.69762	6.05617	7.12927	6.2875e-13	6.14529	up
GL22049-G	5509	4906	5680	4354	4325	4550	145.345	136.864	151.275	91.8026	120.193	86.5436	0.00199658	-1.12289	down
GL23946-G	5199	2913	4450	3663	2811	3837	46.5235	27.5622	40.1982	26.1977	26.4979	24.7543	0.0053011	-1.14062	down
GL15008-G	403	112	185	48	13	23	14.2653	4.19371	6.61814	1.35386	0.453005	0.578133	3.65224e-07	-3.52195	down
GL16584-G	490	430	424	2929	4478	2981	5.888	5.45545	5.13187	28.127	56.6878	25.8255	5.64748e-05	1.99574	up
GL23129-G	1647	1510	1550	1122	1360	1327	39.7092	38.4914	37.7358	21.626	34.5595	23.0785	0.00679549	-1.13521	down
Ganoderma_lucidum_newGene_1041	53	83	60	326	245	548	1.5259	2.50893	1.73222	7.61682	7.5548	11.6021	0.00342734	1.46429	up
GL24642-G	2076	1073	2269	1111	1015	1716	71.8098	39.2517	79.2385	30.7047	36.9925	42.7967	0.00156837	-1.33024	down
GL23817-G	132	136	206	1147	1067	1305	1.62454	1.76534	2.56309	11.3144	13.8813	11.6195	4.43038e-10	1.9933	up
GL30368-G	1796	1404	3226	1453	1064	1385	44.1727	36.4994	80.0771	28.5589	27.5519	24.5527	5.24845e-05	-1.49681	down
GL25974-G	1498	1183	2209	1272	1001	2035	38.3225	31.9963	57.0716	26.0123	26.9899	37.549	0.00378052	-1.0445	down
GL31449-G	7062	9479	12109	5103	4005	6562	131.22	186.235	227.141	75.7824	78.3986	87.9081	1.97299e-08	-1.71773	down
GL24529-G	14781	17973	34147	5098	7457	4793	173.674	223.293	405.034	47.8699	92.3066	40.6044	1.34856e-07	-2.54324	down
Ganoderma_lucidum_newGene_146	52	44	93	469	427	475	1.62595	1.36471	3.1529	11.033	13.3589	10.211	1.63769e-06	1.96275	up
GL26663-G	192	375	581	2044	1276	2653	9.29538	19.2073	28.4438	79.293	65.2226	92.8495	0.00218428	1.43938	up
GL21188-G	20127	1604	88169	918	999	1271	638.463	53.7732	2823.37	23.2654	33.3665	29.061	3.84826e-08	-4.59608	down
GL25957-G	313	10646	4365	80613	53316	101074	11.5706	416.275	162.946	2382.71	2077.3	2695.16	0.00639951	2.39698	up
GL16811-G	114	52	103	321	428	604	2.54086	1.21985	2.31745	5.72855	10.0648	9.72962	0.00932311	1.36461	up
Ganoderma_lucidum_newGene_549	557	486	729	350	354	698	20.9318	9.16491	28.1193	8.68312	12.6269	14.5241	0.00210729	-1.20532	down
GL22089-G	138	55	128	1279	1107	1083	1.39303	0.588213	1.29734	10.3376	11.7936	7.89753	5.13481e-07	2.44602	up
GL29484-G	1038	1059	1045	695	638	1281	29.0951	31.3648	29.5624	15.5547	18.8252	25.8884	0.00365715	-1.17128	down
GL30904-G	27	64	58	606	155	467	0.827601	2.095	1.81474	15.1324	5.10102	10.5208	0.00241581	1.91232	up
GL26901-G	45	113	114	1894	3651	4707	1.22387	3.28459	3.15286	41.7217	106.009	93.5452	2.20528e-14	4.06155	up
GL31779-G	102	78	199	529	468	1000	2.2109	1.78133	4.37343	9.22241	10.7497	15.7193	0.00159128	1.4634	up
GL18184-G	75	105	125	609	303	906	1.91228	2.83416	3.21742	12.445	8.1498	16.7086	0.000905354	1.5533	up
GL16391-G	145	120	38	52	32	53	4.06149	3.5728	1.0697	1.15644	0.928693	1.0617	0.00812761	-1.90808	down
GL30586-G	496	727	1265	3594	2294	4183	6.61713	10.2634	17.0584	38.3715	32.2787	40.2971	0.00640507	1.12225	up
GL16746-G	28569	3035	9255	2050	3069	3954	1122.77	126.103	367.136	64.3712	127.052	112.015	0.000440743	-2.67046	down
GL18971-G	383	479	389	283	186	354	12.1862	16.1057	12.4861	7.1832	6.22068	8.1109	0.000294378	-1.49611	down
GL22196-G	17	84	48	708	392	753	0.818959	4.28145	2.32186	27.4166	19.9723	26.3081	0.000152425	2.42833	up
GL22947-G	18	16	48	296	257	445	0.328654	0.297174	0.88417	4.35978	4.98765	5.91864	1.64504e-07	2.61475	up
GL30294-G	294	599	567	2746	2081	3380	15.1794	32.7164	29.5853	113.498	113.349	126.033	0.000350362	1.52582	up
GL23081-G	14176	8146	11382	7927	5968	7120	140.985	85.6604	114.26	63.0045	62.526	51.0525	0.000275298	-1.5145	down
GL27319-G	0	10	3	195	236	343	0	0.602987	0.140829	9.49586	15.1971	15.1109	1.37641e-07	4.10398	up
GL29524-G	4608	4833	6783	4776	3128	6054	302.177	335.098	449.045	250.304	216.067	286.24	0.00028446	-1.09729	down
GL24049-G	1882	3095	3007	1088	863	1259	41.9544	72.9759	67.6878	19.3869	20.2662	20.2293	3.23138e-09	-2.14311	down
GL29341-G	6023	5055	4287	4024	3409	4810	93.8914	83.3127	67.465	50.1331	55.9763	54.0583	0.00379442	-1.21653	down
GL29242-G	3722	3094	5157	1808	1419	2551	70.0137	61.5422	97.9456	27.1789	28.1249	34.6023	9.59729e-11	-1.90029	down
GL23387-G	6440	3570	5580	2527	2563	3758	108.184	63.4123	94.6187	33.918	45.3447	45.5114	4.83142e-05	-1.65424	down
GL15680-G	100	76	169	357	432	714	1.5867	1.27966	2.71093	4.53524	7.23277	8.1942	0.00884344	1.21334	up
GL20993-G	333	4977	102	55	11	56	12.6395	199.751	3.89071	1.64041	0.407673	1.51255	1.17444e-06	-4.61009	down
GL24640-G	5901	7918	12780	7056	5796	9528	336.439	477.333	735.539	321.491	348.114	391.672	0.00252179	-1.07707	down
GL23034-G	318	274	610	1549	4520	2096	2.49966	2.28149	4.84401	9.75057	37.5067	11.903	0.0030145	1.88302	up
Ganoderma_lucidum_newGene_1454	66	48	35	263	210	379	2.30929	1.82109	1.21412	8.0857	7.97128	10.6026	0.00820468	1.44596	up
Ganoderma_lucidum_newGene_339	3	12	26	100	116	117	0.034267	0.189394	0.422193	1.3694	2.02956	1.35925	0.00765062	1.98333	up
GL21121-G	3209	3038	2120	2385	1760	2498	45.6677	45.7109	30.4581	27.1233	26.3776	25.6325	0.00732426	-1.22619	down
GL23730-G	698	307	1120	3307	3327	4613	7.36206	3.41541	11.9281	27.8823	36.9764	35.0918	0.00249726	1.5061	up
GL16168-G	695	585	541	572	261	332	57.5803	51.2198	45.2521	37.8893	22.7535	19.8061	0.00321497	-1.48306	down
GL24742-G	27	100	48	668	486	994	2.55389	10.219	4.6961	51.9558	49.8146	69.7855	7.69775e-05	2.411	up
GL19993-G	7367	5401	7872	7768	3887	5381	233.203	180.777	251.533	196.51	129.614	122.807	0.00721538	-1.12433	down
GL27209-G	7977	6077	9007	6153	5192	5869	96.3191	77.5907	109.791	59.3823	66.0487	51.092	0.000207349	-1.25287	down
GL20244-G	349	1623	291	197	43	64	10.1942	50.1956	8.59271	4.60545	1.32473	1.34874	6.3499e-05	-3.2452	down
GL15474-G	43	42	46	280	248	447	1.53846	1.59467	1.68362	8.18879	9.5561	11.7967	6.29081e-06	1.89503	up
GL23429-G	2286	2961	1638	1265	796	1283	50.74	69.5079	36.7078	22.4453	18.6066	20.532	6.85186e-05	-1.9078	down
GL22437-G	391	428	1398	368	218	438	47.5456	55.0681	171.973	35.7912	27.9784	38.4481	0.000727945	-1.79509	down
GL20503-G	738	1058	919	437	438	666	13.5821	20.5916	17.0666	6.41766	8.49234	8.82975	1.9194e-05	-1.67422	down
GL24686-G	71	125	175	662	589	1032	2.53017	4.75742	6.34753	19.0722	22.363	26.8326	9.87061e-05	1.67886	up
GL30455-G	1160	1338	2318	903	614	1556	40.2467	49.1184	81.2483	25.0324	22.4439	38.9329	0.000222417	-1.4915	down
GL26717-G	756	769	1072	5665	2797	4469	8.25243	8.86987	11.8086	49.4345	32.1696	35.1796	0.000178352	1.38597	up
GL18090-G	5504	4455	1872	2487	1802	2838	72.7649	62.2754	24.9829	26.2781	25.0913	27.0506	0.0076111	-1.59804	down
GL27531-G	660	3372	1569	40522	22425	49203	11.6471	62.981	27.9797	572.154	417.379	626.747	2.35595e-06	3.00781	up
GL17356-G	2597	1754	3051	1830	1406	1726	88.6307	63.2957	105.098	49.8969	50.5568	42.4609	6.36001e-05	-1.39908	down
GL24666-G	3526	2500	3696	2476	1850	3724	82.6522	61.9768	87.4669	46.3884	45.673	62.9477	0.00128045	-1.16241	down
GL31183-G	1134	1427	2140	991	836	1586	26.8387	35.6957	51.1168	18.7363	20.834	27.063	0.000200527	-1.30953	down
GL31516-G	4451	4750	7058	2995	1922	3514	204.56	230.81	327.421	110	93.0484	116.421	5.06157e-10	-1.80065	down
GL18644-G	88	70	141	539	449	555	1.42662	1.20114	2.32705	7.04338	7.73412	6.54943	0.000102029	1.48274	up
GL29691-G	6815	4870	4665	4944	2878	4166	74.0108	55.9122	51.1354	42.912	32.9261	32.6168	0.00315358	-1.3254	down
Ganoderma_lucidum_newGene_943	270	234	205	163	158	236	12.521	11.3677	9.3208	5.98332	7.7662	7.84085	0.0070739	-1.22705	down
GL21661-G	32	126	73	1723	723	1820	0.405126	1.68094	0.931002	17.4916	9.67483	16.6593	1.14908e-06	2.94517	up
GL19069-G	118	162	266	742	597	915	4.12277	5.97824	9.41576	20.7927	22.0548	23.1445	0.00282948	1.15862	up
GL27700-G	105	157	363	896	2229	1232	1.94734	3.10384	6.84241	13.3961	43.9545	16.628	0.00266483	1.92467	up
GL28131-G	421	557	1288	3078	2831	4386	12.1726	17.0475	37.6508	71.2561	86.4051	91.615	0.00399467	1.31533	up
GL31447-G	473	647	733	8512	8448	19543	10.0038	14.457	15.6422	143.912	188.264	298.082	1.24341e-15	3.2294	up
Ganoderma_lucidum_newGene_1130	0	11	8	468	228	432	0	0.441743	0.309269	15.2925	9.81953	12.7317	2.43231e-09	4.28153	up
GL23583-G	4130	3546	6488	2484	1861	3930	183.095	166.192	290.372	88.0144	86.9062	125.615	1.7445e-06	-1.62343	down
GL28308-G	5273	3859	3111	3788	1834	2165	34.9221	27.0256	20.7955	20.0496	12.7961	10.336	0.00531685	-1.49257	down
GL30016-G	236	318	318	1453	1183	2034	12.1618	17.3171	16.5392	59.9406	64.3092	75.6931	3.29659e-05	1.46335	up
GL23665-G	11520	11791	14238	5352	4269	6600	242.131	261.304	301.635	89.9161	94.3263	99.7974	1.07691e-14	-2.07342	down
GL21683-G	57	117	257	4074	5282	9132	0.976257	2.12441	4.46036	56.1262	95.9294	113.514	4.18139e-16	4.28447	up
GL20701-G	29	434	101	2106	1865	3126	1.96576	31.5122	6.978	115.676	135.008	154.872	0.00899953	2.19746	up
Ganoderma_lucidum_newGene_355	79	28	276	18	15	27	10.8443	3.98799	38.5932	1.94549	2.15333	2.63401	8.40365e-05	-2.93917	down
GL19262-G	297	2063	625	28615	10122	21085	3.39921	25.0045	7.23488	262.268	122.287	174.341	0.00010532	2.86781	up
GL18527-G	7162	5292	4221	2919	2418	4025	123.473	96.4645	73.4594	40.222	43.9059	50.0262	0.000169798	-1.71334	down
GL15772-G	31	28	137	560	348	431	0.493509	0.474653	2.22703	7.22557	5.91418	5.01344	0.00380529	1.85603	up
Ganoderma_lucidum_newGene_789	17	40	22	513	144	293	0.405103	1.16996	0.401678	7.10955	2.66493	3.52735	0.00036555	2.35514	up
GL18957-G	4639	4438	696	379	300	463	153.127	154.887	23.1875	9.99333	10.4035	11.0192	3.88942e-07	-3.59932	down
Ganoderma_lucidum_newGene_2171	232	298	362	211	146	355	2.55022	3.63317	4.38376	2.03026	1.91893	3.43235	0.0039993	-1.20842	down
Ganoderma_lucidum_newGene_2179	631	1367	2846	250	103	312	16.3477	37.4671	74.5672	5.17674	2.79948	5.82669	5.77334e-10	-3.43643	down
GL20422-G	2313	2187	2204	1684	1136	1609	21.3727	21.3639	20.5536	12.4329	11.0499	10.7172	3.16916e-05	-1.47105	down
Ganoderma_lucidum_newGene_160	36	44	61	347	317	342	1.19721	1.55414	2.06329	9.36023	11.5269	8.33427	3.73787e-06	1.91531	up
Ganoderma_lucidum_newGene_2564	0	4	0	59	29	93	0	0.144132	0	1.89767	1.19738	2.68527	0.00174476	3.08391	up
Ganoderma_lucidum_newGene_2568	191	237	239	90	130	203	4.3603	5.8891	5.52186	1.63144	3.15302	3.34986	0.00192672	-1.48808	down
GL16908-G	204	274	493	2035	1624	1645	2.65318	3.77391	6.49275	21.245	22.3456	15.4886	0.000179513	1.58408	up
GL26027-G	500	637	1025	2481	2526	3746	19.0692	25.664	39.4568	75.6547	101.502	103.037	0.00198027	1.13494	up
GL23325-G	72	381	141	14756	17741	11046	2.66782	14.9367	5.26725	438.289	694.633	295.973	2.49035e-12	4.67861	up
GL22898-G	8572	5840	6774	6969	4145	5824	94.8363	68.3161	75.6453	61.6213	48.3033	46.4523	0.00460449	-1.19486	down
GL20988-G	16268	17154	22197	18275	10821	12877	486.322	542.241	669.865	436.617	340.801	277.556	0.000875217	-1.23767	down
Ganoderma_lucidum_newGene_1914	242	256	328	242	175	244	3.79963	4.20261	5.24556	3.09848	3.13302	2.79673	0.000618394	-1.17281	down
GL16040-G	731	576	561	497	367	444	16.2499	13.5389	12.5941	8.83314	8.58978	7.10748	0.00124897	-1.37144	down
GL19912-G	64	75	90	990	577	1287	1.16091	1.44461	1.65904	14.5131	11.1401	17.0119	1.22167e-12	2.62426	up
GL21513-G	251	181	503	1028	1316	1929	5.4673	4.19369	11.1269	18.0709	30.3847	30.7103	0.00576404	1.31202	up
GL22379-G	14	12	37	138	70	198	0.467835	0.434245	1.26787	3.82825	2.55313	4.96487	0.00849263	1.66444	up
GL19018-G	226	624	435	5938	3492	8208	2.31007	6.75394	4.49188	48.6416	37.7076	60.6535	2.67591e-07	2.64139	up
GL31082-G	3298	2519	2803	1925	1525	2864	80.8967	65.3333	69.414	37.7451	39.3927	50.6536	0.000389623	-1.3479	down
GL21052-G	72	71	94	321	373	465	1.88979	1.97913	2.48853	6.77192	10.3929	8.87643	0.000650091	1.37386	up
GL24654-G	59	47	83	236	200	422	2.88432	2.42641	4.12046	9.35117	10.4612	15.0847	0.00635726	1.22702	up
GL18762-G	1898	1197	2675	1742	696	1381	31.5739	21.0524	44.9221	23.1596	12.1879	16.5621	0.002356	-1.40671	down
GL24411-G	4986	428	575	526	369	710	120.542	10.9175	14.0253	10.1587	9.39555	12.3663	0.00548915	-2.39764	down
GL25825-G	47	113	126	579	596	535	2.37228	6.05501	6.47723	23.6451	32.0766	19.7082	0.00167132	1.65408	up
GL23767-G	1552	6999	11124	2434	433	1215	88.9636	424.304	643.891	111.508	26.1391	50.2072	0.000222565	-2.70919	down
GL21545-G	328	508	1060	378	339	505	9.30611	15.2679	30.4135	8.56617	10.1247	10.3361	0.00369127	-1.37463	down
GL27808-G	3378	1932	4120	2104	1751	2673	36.5273	22.0815	44.9639	18.1785	19.9428	20.8372	0.000341153	-1.35534	down
GL26653-G	13514	11831	9309	10361	6117	8245	209.05	193.511	145.359	128.1	99.6916	91.964	0.00289632	-1.36303	down
GL23128-G	704	101	7268	230	116	297	22.9243	3.46334	239.01	5.96535	3.95275	6.96691	0.000295532	-3.30928	down
GL27609-G	36	194	154	940	761	1637	1.74489	9.92706	7.52183	36.3833	38.8292	57.2173	0.00245408	1.98176	up
GL29011-G	3959	3057	3699	2566	1804	3723	87.7597	71.6548	82.7586	45.4517	42.1105	59.5002	0.000374791	-1.30751	down
GL22935-G	52	66	66	1398	1163	4418	4.65684	6.20065	5.94	100.347	110.029	286.219	4.55599e-14	3.94837	up
GL16482-G	13	18	25	153	204	282	0.348176	0.514893	0.672533	3.38464	5.9493	5.63526	1.53247e-06	2.48635	up
GL29359-G	6096	9153	3337	4727	2151	4181	30.6772	48.7013	16.9502	19.01	11.4035	15.1672	0.0069767	-1.62385	down
GL25893-G	16244	11266	8026	7742	5499	7285	103.103	75.6034	51.4195	39.2727	36.7692	33.3362	0.0010941	-1.64905	down
GL24117-G	5335	2759	4466	3797	2529	3510	60.26	32.943	50.916	34.2794	30.087	28.5806	0.0058219	-1.20168	down
GL25614-G	31	27	17	125	136	232	2.43135	2.21918	1.36106	7.97818	11.4501	13.3379	0.00754405	1.61264	up
GL25179-G	5772	5616	4364	1725	1427	2127	180.258	184.326	140.845	42.5589	42.2662	50.9404	6.21867e-10	-2.42755	down
GL21816-G	11444	8328	1858	2015	1890	2630	169.876	130.705	27.8304	23.9012	29.543	28.1461	0.000620732	-2.42023	down
GL28318-G	0	17	32	402	253	570	0	1.64327	3.0831	30.9459	25.7138	39.6107	0.000232199	3.10797	up
GL15042-G	4	11	12	114	64	118	0.188451	0.52737	0.5485	4.27381	3.16723	4.00573	0.000378561	2.30949	up
GL19843-G	2240	952	662	8151	8860	12612	73.2137	32.8979	21.8335	212.917	305.095	297.215	0.00459237	1.79006	up
GL25775-G	50	96	122	410	487	627	0.895078	1.82787	2.2134	5.93251	9.29127	8.18051	0.000868757	1.58063	up
GL25440-G	63	44	81	330	170	476	1.84688	1.36053	2.42244	7.81609	5.30549	10.1732	0.00475324	1.37635	up
GL21366-G	7454	12499	6947	5778	5391	5588	109.561	194.255	103.073	67.8783	83.4699	59.2201	0.00252179	-1.51454	down
GL24370-G	440	290	392	118	122	168	25.0445	17.4298	22.5538	5.37582	7.27891	6.89699	1.64219e-08	-2.2687	down
GL15365-G	0	12	25	195	87	217	0	0.459789	0.949113	6.05022	3.53431	6.06989	0.00902791	2.34444	up
GL19402-G	106	393	139	5420	1051	1008	3.58864	14.0871	4.75462	146.849	37.5365	24.6226	0.00783794	2.1757	up
GL24914-G	3268	2078	5547	2359	2247	1688	54.68	36.767	93.6912	31.5397	39.6087	20.3652	0.00224695	-1.48082	down
GL22146-G	6993	3642	1299	1397	910	1859	152.764	84.1201	28.6464	24.3795	20.9296	29.2708	0.000937893	-2.27991	down
GL25650-G	9915	4767	5338	2654	1884	3449	268.908	136.699	146.118	57.5221	53.8101	67.4259	9.71989e-06	-2.16393	down
Ganoderma_lucidum_newGene_1794	10	24	17	134	96	115	0.133113	0.365505	0.245947	1.56465	1.47111	1.20441	0.00621508	1.7053	up
GL20400-G	2647	2066	5504	1319	788	1933	150.882	124.51	316.761	60.0703	47.2855	79.4242	9.36066e-07	-2.10886	down
GL22199-G	10418	9642	7713	6018	4473	5377	184.044	180.099	137.542	84.9693	83.2414	68.4915	7.67808e-05	-1.6627	down
GL26873-G	392	565	660	385	249	506	9.88469	15.0878	16.8194	7.7773	6.62001	9.21425	0.00026818	-1.37249	down
GL17792-G	15	128	61	1091	900	1273	0.752115	6.88496	3.11758	44.479	48.366	46.8106	0.000155566	2.69134	up
GL15315-G	13010	3884	1710	1116	1859	1809	582.807	183.939	77.2952	39.9477	87.7278	58.4247	0.00114753	-2.50717	down
GL22431-G	6879	1347	3480	924	1401	2455	201.851	41.9254	102.537	20.8924	42.2604	51.5613	0.00342342	-1.99998	down
GL17878-G	410	120	260	1136	1724	2525	9.37379	2.89471	5.99725	20.7978	41.6001	41.7016	0.00500597	1.70941	up
GL24378-G	3646	1914	2975	2678	1407	2184	108.557	60.2388	89.4139	63.7232	44.1278	46.8873	0.00482969	-1.29737	down
GL26584-G	1329	210	63	53	70	34	74.8748	12.5113	3.55985	2.37836	4.1024	1.37848	0.000221757	-3.32246	down
GL25574-G	15	52	124	538	372	580	0.290825	1.07319	2.58598	8.62533	7.74846	8.4624	0.00306272	1.97021	up
Ganoderma_lucidum_newGene_960	170	112	163	138	88	97	2.23434	1.53804	2.14419	1.46489	1.20008	0.906363	0.00894187	-1.27235	down
GL21495-G	140	191	361	157	132	137	13.3348	19.2997	34.8272	11.9414	13.2768	9.41216	0.00242413	-1.42653	down
GL23951-G	163	651	462	197	134	195	4.83156	20.4241	13.832	4.67091	4.16201	4.1701	0.00087371	-2.00614	down
GL24501-G	3577	3830	4060	2909	2250	4295	102.547	116.085	117.48	66.6507	67.95	88.7714	0.000464316	-1.18074	down
GL19407-G	6552	2672	6779	3905	2829	3605	37.7379	16.2718	39.4154	17.9755	17.1645	14.9728	0.00285956	-1.41623	down
GL16879-G	24804	7190	5645	3240	661	1394	813.393	249.303	186.857	84.9129	22.8142	32.9439	9.84384e-06	-3.30005	down
GL21184-G	4076	2765	4615	2317	1127	3183	108.78	78.0214	124.321	49.4208	31.6713	61.2332	7.65956e-05	-1.66225	down
GL21450-G	309	83	463	1400	2331	2444	4.73133	1.34515	7.16517	17.1575	37.6601	27.0225	0.00286361	1.89453	up
GL27747-G	3311	2822	922	1303	1162	978	136.708	123.197	38.4231	42.9966	50.5238	29.1065	0.0068496	-1.79585	down
GL18755-G	2129	2372	3890	2433	1697	3013	29.0642	34.2336	53.5988	26.5459	24.4009	29.6521	0.000699689	-1.0809	down
GL21143-G	1	23	7	537	180	253	0.104161	4.46581	1.23737	81.6365	36.0933	34.6693	0.000127004	3.23662	up
GL23825-G	25197	16859	13793	16317	6805	7413	446.204	315.675	246.553	230.927	126.942	94.6367	0.00403631	-1.67456	down
GL26793-G	4546	5005	6844	3057	3004	5098	149.551	174.089	227.278	80.3608	104.122	120.927	1.03818e-05	-1.41216	down
GL23491-G	25805	20665	36697	13464	9569	13202	383.435	324.674	550.431	159.888	149.794	141.43	1.2977e-11	-2.01398	down
GL21416-G	169	187	218	1566	1219	1884	6.90574	8.06847	8.97893	51.1668	52.4941	55.5538	3.8693e-12	2.0808	up
GL28877-G	79	61	99	392	306	363	4.51152	3.70199	5.7542	18.0254	18.5662	15.0841	0.00183762	1.24875	up
GL24620-G	454	444	552	3701	1846	3786	9.82881	10.1659	12.0615	64.1018	42.1417	59.1498	1.5358e-06	1.71228	up
GL18468-G	13905	12376	7447	7464	3240	5368	83.6502	78.7218	45.2201	35.8849	20.533	23.2824	0.00032769	-1.91753	down
GL18892-G	35	339	68	3895	2084	6063	1.19584	12.4725	2.36104	108.44	76.49	152.295	9.11617e-05	3.10364	up
GL27592-G	9732	4451	5360	4376	2482	4165	76.9549	37.2142	42.7827	27.6548	20.6694	23.7456	0.0010788	-1.67659	down
GL29905-G	23	22	58	678	329	621	1.40783	1.44126	3.66446	33.9469	21.6968	28.0806	6.51562e-10	2.96646	up
GL28441-G	52	63	116	1184	506	764	0.574725	0.740911	1.31642	10.6387	5.98854	6.19614	2.67591e-07	2.43033	up
GL25146-G	4819	3702	5427	1981	2096	3187	67.158	54.5412	76.3465	22.0647	30.7704	32.0246	1.08591e-07	-1.78434	down
GL30882-G	1673	1091	2604	1238	1043	2140	136.459	94.0878	214.375	80.7072	89.6389	125.839	0.00820115	-1.11298	down
Ganoderma_lucidum_newGene_479	148	1152	473	7702	3105	7698	1.44772	11.9376	4.72839	60.909	32.4623	54.9816	0.0053011	2.08001	up
GL26773-G	1120	1088	1805	949	774	1144	25.9286	26.6263	42.1913	17.5524	18.8722	19.0986	5.57772e-06	-1.32074	down
GL16871-G	5	0	5	90	46	44	0.118407	0	0.147814	2.12605	1.42412	0.937087	0.00316347	2.64043	up
GL25496-G	491	492	359	361	276	330	18.2824	17.6734	13.4868	10.7547	10.8439	8.86224	0.00397847	-1.33595	down
GL15395-G	2725	328	2207	333	301	462	52.9807	6.72903	43.3175	5.17061	6.1554	6.46847	5.83544e-05	-2.77355	down
GL24625-G	160	151	140	938	768	1449	5.35155	5.31115	4.72454	25.0727	27.0462	34.9359	5.66891e-06	1.79315	up
GL28068-G	418	234	162	201	93	136	42.7566	25.3158	16.6818	16.3886	9.99716	9.9811	0.00559102	-1.73339	down
GL29735-G	1647	676	200	259	196	278	98.9387	42.8921	12.1167	12.4361	12.3798	12.0189	0.00140036	-2.42041	down
Ganoderma_lucidum_newGene_56	18	18	23	469	286	502	0.264654	0.270674	0.336324	5.64932	4.50608	5.41996	4.86172e-16	3.35969	up
Ganoderma_lucidum_newGene_58	30	317	116	1803	918	2122	0.697094	7.90691	2.7624	34.044	22.8478	36.147	0.00945556	2.04236	up
GL15668-G	347	681	1452	2942	5100	6142	5.89242	12.2434	24.9229	39.9792	91.3781	75.31	0.00531097	1.61978	up
Ganoderma_lucidum_newGene_2119	2	5	10	96	68	143	0.082377	0.352656	0.71463	5.73409	5.2901	7.70312	1.72547e-05	2.92816	up
GL27689-G	29	43	43	145	225	244	1.42908	2.21945	2.11155	5.73218	11.728	8.72102	0.00695319	1.46009	up
GL16002-G	34	41	29	218	180	283	0.769702	0.977613	0.644931	3.96844	4.30992	4.64159	0.000670168	1.67838	up
GL18855-G	82	582	253	4559	2245	5797	1.34836	10.1692	4.20723	60.2281	39.0964	69.0974	0.000588184	2.44631	up
GL23462-G	255	599	558	2460	1359	3936	6.81435	16.9415	15.0667	52.5955	38.2866	75.9388	0.00699172	1.41656	up
GL21030-G	140	172	391	1088	1200	1703	2.51867	3.27547	7.11464	15.7042	22.8385	22.1772	0.000317215	1.62367	up
GL25868-G	8201	6375	8273	5883	3897	6257	233.777	192.144	238.056	134.023	117.023	128.592	2.16061e-05	-1.38726	down
GL27011-G	65	59	92	387	289	428	3.66022	3.51645	5.21523	17.4964	17.2262	17.4687	7.30773e-05	1.43739	up
GL21217-G	1490	2322	2348	1588	1229	2320	17.9281	29.5308	28.5069	15.2663	15.5667	20.1247	0.00281209	-1.145	down
GL26872-G	1407	1431	811	851	536	453	26.4826	28.4801	15.4081	12.7928	10.6289	6.14207	0.00165971	-1.77774	down
GL18182-G	79	171	121	764	695	1001	3.45485	7.90166	5.35069	26.7337	32.0588	31.5961	0.000358896	1.71908	up
GL30786-G	247	336	280	236	150	273	15.7313	22.6779	18.0263	12.0528	10.0693	12.577	0.00267879	-1.27775	down
GL16498-G	35	38	59	223	188	424	2.1315	2.46287	3.68288	11.0842	12.3295	19.0736	0.000308191	1.67156	up
GL27687-G	72	151	68	614	703	804	3.8041	8.46033	3.63011	26.0398	39.2979	30.7412	0.00176189	1.79255	up
GL24214-G	2755	1049	6744	1651	1577	1753	29.5639	11.8943	73.058	14.155	17.8277	13.5611	0.00676537	-1.66778	down
GL21107-G	3677	3436	3159	2436	1509	2558	59.8855	59.1774	51.9427	31.7062	26.0096	30.0371	4.16724e-05	-1.54996	down
GL30354-G	236	308	340	1424	1359	2703	6.82303	9.44253	9.94995	33.0023	41.4967	56.5191	1.80683e-05	1.65404	up
GL25898-G	102	104	268	674	668	1050	2.60765	2.8007	6.93974	13.8161	18.0417	19.4245	0.00162017	1.45308	up
GL25627-G	166	252	184	1467	1529	2724	3.37103	5.40892	3.77202	23.8807	32.8057	39.9978	6.36856e-07	2.19684	up
GL16473-G	137	196	249	157	102	169	6.79884	10.3342	12.5415	6.26171	5.34585	6.06939	0.00158571	-1.28071	down
GL25333-G	49200	50318	18090	25674	18706	26214	528.978	572.024	196.337	220.608	211.87	203.208	0.00820115	-1.59398	down
GL20240-G	2380	2507	2097	1993	1194	2087	51.3406	57.1946	45.6734	34.3609	27.1332	32.4576	0.00109532	-1.30667	down
GL30192-G	5769	3226	9974	3989	2528	5387	110.393	65.2784	192.683	61.0092	50.9596	74.3311	0.00139069	-1.4605	down
GL15941-G	1005	8258	2207	38074	38118	108841	33.7119	293.038	74.7664	1021.24	1347.73	2633.71	0.00136244	2.51323	up
GL23184-G	241	379	230	1465	1044	1621	2.66208	4.42299	2.56116	12.9373	12.1447	12.9088	0.0078285	1.26705	up
GL30656-G	1726	3152	2331	10475	9644	13408	30.6013	59.0831	41.7155	148.426	180.129	171.382	0.00479004	1.24795	up
GL25517-G	259	432	488	4893	5436	7981	8.6097	15.1783	16.3608	130.078	190.491	191.407	4.38733e-15	2.97072	up
GL15831-G	1162	849	927	857	574	1130	60.1059	46.4106	48.3895	35.3966	31.2292	42.1254	0.00716427	-1.10792	down
GL31207-G	20567	19373	17960	8842	13703	7968	341.328	339.948	300.868	117.265	239.57	95.3304	0.00173629	-1.64705	down
GL27470-G	9068	11328	8295	8718	5999	8412	819.769	1082.76	756.992	629.856	571.344	548.253	0.00435642	-1.19852	down
GL23056-G	1179	1626	1427	1082	928	1377	15.1615	22.0983	18.5167	11.1117	12.5611	12.7646	0.00136115	-1.20003	down
GL24610-G	26	85	81	687	433	824	0.775634	2.70921	2.48211	16.6864	13.8689	18.0505	2.76932e-05	2.27156	up
GL23038-G	53	126	228	897	1271	1150	1.14995	2.89367	5.00941	15.6352	29.2058	18.0765	0.000203201	2.10507	up
GL27125-G	40	88	64	339	304	518	2.20191	5.20863	3.60938	15.1457	17.9541	20.9163	0.00223945	1.57163	up
GL30897-G	3564	2950	7873	2781	2823	3786	68.293	59.7689	152.284	42.5832	56.9833	52.2952	0.00120918	-1.36314	down
GL22005-G	1756	1826	2067	1318	1307	1667	20.5814	22.625	24.4602	12.3432	16.1359	14.0851	0.000113494	-1.2521	down
GL30959-G	210	279	645	1553	5320	3895	13.2525	18.5966	41.0324	78.3156	353.671	177.204	0.000307863	2.29805	up
GL28522-G	113	96	32	569	622	683	7.14593	6.41267	2.03364	28.7458	41.3801	31.1126	0.00648824	1.7975	up
GL18312-G	6	5	10	60	38	92	0.560552	0.548768	0.963931	5.03768	4.22203	6.99198	0.00393407	2.01867	up
GL25326-G	13407	14036	16391	14866	6653	13267	374.743	414.821	462.494	332.101	195.907	267.361	0.00183762	-1.21732	down
GL27506-G	8691	8245	5868	3720	2848	5821	872.088	874.743	594.319	298.332	301.075	421.16	7.4954e-05	-1.77907	down
Ganoderma_lucidum_newGene_1497	33	45	35	281	290	393	1.00779	1.46544	1.09095	7.0347	9.51418	8.80955	6.47738e-06	2.07601	up
Ganoderma_lucidum_newGene_1490	577	612	440	423	294	461	15.8232	17.9489	12.5911	9.32816	8.68915	9.30378	0.00225273	-1.35869	down
Ganoderma_lucidum_newGene_371	139	276	664	3331	2393	3506	1.65411	3.76281	9.64756	36.5002	35.9615	36.9982	5.17206e-05	2.1639	up
Ganoderma_lucidum_newGene_377	5	3	18	123	89	137	0.124632	0.167231	0.903017	6.25818	5.56471	5.89879	0.000141509	2.62273	up
GL18479-G	2511	1781	2945	2619	1397	2378	44.2718	33.208	52.4155	36.9143	25.9537	30.2274	0.00584928	-1.04115	down
GL15438-G	1479	1073	1021	912	734	1244	47.3926	36.3494	33.0192	23.3642	24.7616	28.7558	0.00549665	-1.20627	down
GL19439-G	1396	1039	1944	688	788	1628	35.1818	27.6916	49.4553	13.8598	20.9135	29.5779	0.0023206	-1.33716	down
GL24992-G	531	374	396	2831	4150	3297	12.9285	9.61492	9.72904	55.1525	106.551	57.9419	3.24214e-05	2.01021	up
GL21464-G	5852	5390	5827	3225	2016	4026	89.0981	86.7693	89.5562	39.2463	32.3362	44.1909	2.01262e-07	-1.77333	down
GL19430-G	1362	718	1958	1132	706	1059	23.0412	12.8351	33.4405	15.3015	12.5794	12.9134	0.00424374	-1.26879	down
GL22055-G	1364	114	17487	144	222	335	106.645	9.34386	1380.29	8.98239	18.2268	18.8712	4.39319e-05	-3.8775	down
GL18485-G	66	51	181	1252	1148	1088	1.35947	1.10399	3.76303	20.6549	24.9653	16.1972	1.91526e-07	2.63362	up
GL31537-G	9542	3846	9147	4511	4461	5859	127.103	54.1602	122.99	48.0146	62.5965	56.2632	0.0032953	-1.39849	down
Ganoderma_lucidum_newGene_595	104	113	117	1239	932	1519	2.10091	2.37572	2.33953	20.9292	20.6923	23.7402	4.06413e-14	2.48418	up
GL23123-G	168	138	264	878	679	897	1.3922	1.21138	2.21288	5.83221	5.9443	5.37563	0.00047367	1.22751	up
GL21461-G	1381	1788	2918	1557	1172	2119	28.2102	38.63	60.1848	25.419	25.2329	31.2164	0.00112028	-1.16322	down
GL29557-G	26	108	55	542	642	825	1.21395	5.50658	2.6723	20.8886	32.6204	28.6852	0.000344294	2.2592	up
GL16349-G	261	213	328	1646	1028	1446	3.86565	3.33404	4.90716	19.522	16.0674	15.466	2.48211e-05	1.4457	up
GL25247-G	30670	11031	2714	5574	1521	2422	986.443	375.135	88.1033	143.269	51.5298	56.1531	0.0011227	-2.70201	down
GL27304-G	9406	10534	7353	6991	5283	7194	69.9821	82.8741	55.222	41.5722	41.406	38.5914	0.00145321	-1.36981	down
GL30723-G	110	373	422	3587	1954	2993	3.37818	12.1601	13.1223	88.4183	63.4715	66.5512	7.21532e-05	2.20662	up
GL15296-G	3275	2346	1901	1890	1607	1956	58.2537	44.1287	34.1391	26.8639	30.1219	25.0813	0.00529864	-1.32997	down
GL30297-G	4313	3099	2856	1847	1502	2507	103.787	78.829	69.3721	35.5039	38.0577	43.4932	7.15363e-05	-1.69098	down
GL16018-G	300	1199	550	7239	5191	13358	11.6422	49.2795	21.5747	225.021	212.669	374.597	0.00013226	2.40305	up
GL29711-G	1532	1353	425	340	334	433	31.8242	29.7213	8.90513	5.64337	7.29139	6.48391	0.000244255	-2.3316	down
GL30954-G	216	332	446	1477	1296	2127	5.66163	9.2054	11.819	31.0042	35.8629	40.2707	0.000216742	1.38461	up
GL26110-G	3401	5616	12148	5691	2353	4580	45.0822	78.7156	162.556	60.2861	32.8601	43.7649	0.00556051	-1.4762	down
GL19697-G	190	693	595	371	135	191	3.97308	15.3394	12.5756	6.20285	2.97349	2.88128	0.00613234	-1.78813	down
GL17130-G	7051	7105	7427	4843	3321	5345	154.477	164.585	164.249	84.7914	76.6498	84.4226	9.67868e-07	-1.55906	down
GL20705-G	26175	13102	12090	7248	4822	4681	274.754	145.415	128.104	60.797	53.3226	35.4246	1.49023e-05	-2.36415	down
GL23608-G	1470	1245	2615	7764	7702	9452	19.5843	17.54	35.1715	82.6888	108.131	90.8127	0.000113358	1.3658	up
GL16010-G	184	210	180	978	996	1663	4.02362	4.8526	3.98119	17.1471	23.0106	26.298	4.35408e-05	1.66457	up
GL27877-G	303	928	1005	5750	4753	9716	5.40247	17.5072	18.1034	82.053	89.3917	125.075	5.31918e-05	2.13433	up
GL18632-G	29798	23175	6111	12646	1244	2738	419.973	345.358	86.9308	142.437	18.4673	27.8193	0.00651091	-2.34633	down
Ganoderma_lucidum_newGene_1396	151	214	114	106	72	128	8.34947	12.4978	6.65919	4.59888	4.06735	5.44145	0.00563613	-1.51799	down
GL28141-G	246	154	287	1717	1858	2221	10.5745	6.97269	12.4679	59.0783	84.2711	68.9619	9.70693e-09	2.15193	up
GL23418-G	7709	11316	7429	8564	3574	7068	58.7074	91.1154	57.1071	52.1203	28.6734	38.8053	0.00691711	-1.35429	down
GL23099-G	17	0	45	314	2906	1204	0.537168	0	1.48416	8.20887	100.384	28.4609	2.43611e-05	4.00804	up
GL22798-G	11081	3803	7626	5561	3163	3004	158.396	57.467	110.031	63.5219	47.6233	30.9579	0.0036722	-1.68491	down
GL30207-G	4722	4213	4824	3652	2881	6162	241.345	227.669	248.854	149.149	155.104	227.055	0.00617893	-1.0296	down
GL18422-G	143	102	196	734	549	1024	1.74757	1.31256	2.41639	7.18052	7.08072	9.0448	7.3593e-05	1.45667	up
GL25885-G	5375	4268	6333	3206	1688	3266	125.619	105.47	149.419	59.8753	41.552	55.0251	7.96182e-08	-1.82968	down
GL16483-G	1323	2906	464	856	285	565	31.898	74.1089	11.2824	16.4867	7.22108	9.81288	0.00402603	-2.17525	down
GL24888-G	129	64	76	502	1108	1397	4.21404	2.226	2.51817	13.1853	38.3987	33.1325	6.97611e-05	2.36083	up
GL21235-G	7038	281	3289	366	329	488	254.327	10.7366	119.983	10.544	12.5003	12.6974	4.00098e-05	-3.36092	down
GL18765-G	4411	4247	5663	3918	2183	3949	75.5324	76.8817	97.881	53.6186	39.3815	48.7455	1.48844e-05	-1.38479	down
GL31046-G	290	1989	353	10203	6055	15536	4.6702	33.9257	5.74573	131.548	102.907	180.713	0.00685795	2.15201	up
GL27454-G	77	154	214	557	934	858	3.72821	7.90568	10.5029	21.6662	47.9076	30.1248	0.00558186	1.50603	up
GL22699-G	192	267	439	268	129	204	3.23478	4.77145	7.48262	3.61274	2.29566	2.48664	0.00327271	-1.36542	down
Ganoderma_lucidum_newGene_1535	46	67	43	268	247	374	1.50993	2.3237	1.41953	7.08409	8.71559	8.95647	0.00311856	1.48647	up
GL30997-G	268	123	146	870	826	1099	15.9791	7.73799	8.79353	41.5087	51.9639	47.3116	0.00987106	1.36622	up
GL22349-G	2629	1830	2581	1332	1504	2831	111.618	82.1573	110.622	45.1895	67.2425	86.6528	0.00554453	-1.18934	down
GL24719-G	23	55	58	603	1695	1179	0.696559	1.82225	1.83398	15.1954	56.3456	26.812	7.45997e-09	3.53063	up
GL15468-G	7268	820	3213	825	1113	1071	143.756	17.1383	64.1402	13.0359	23.192	15.2716	0.000998763	-2.43018	down
GL16623-G	3	9	13	72	97	102	0.164114	0.688025	0.95389	4.47449	7.93626	5.72446	0.000854994	2.32801	up
GL29721-G	1136	655	537	315	294	581	28.7811	17.5383	13.7121	6.37559	7.82712	10.597	0.000720359	-1.83016	down
GL23701-G	2558	3406	1277	895	716	1304	30.7331	43.2681	15.4905	8.58907	9.06366	11.2966	0.000136516	-2.15295	down
GL23106-G	91	112	96	914	533	905	3.40787	4.44308	3.6335	27.6109	21.2041	24.6542	1.0457e-06	1.96713	up
GL30306-G	5918	3884	5603	3057	2411	3704	69.2924	48.0839	66.2186	28.6017	29.7376	31.2654	3.58462e-06	-1.60724	down
GL16117-G	7	54	25	860	1098	1390	0.188587	1.57847	0.70128	19.1938	32.3223	28.0075	1.28528e-08	3.8453	up
GL21884-G	1015	2681	379	246	199	400	54.7345	152.94	20.6205	10.5982	11.2673	15.552	7.83796e-05	-2.88853	down
GL28562-G	219	208	121	903	1229	1863	29.0757	29.1686	16.1602	96.0965	172.456	178.883	0.0010941	1.77641	up
GL22950-G	1538	1946	1329	1033	757	1151	46.2029	61.8126	40.2806	24.7899	23.9538	24.9217	0.000189496	-1.59084	down
GL31338-G	209	178	216	811	664	1256	5.70139	5.13354	5.94288	17.6829	19.0829	24.7055	0.000959558	1.21654	up
GL23053-G	33	57	57	373	451	518	0.528339	0.957099	0.912981	4.7928	7.62947	5.99786	1.1618e-06	2.21558	up
GL19633-G	1106	993	1611	616	782	1084	24.7003	23.4439	36.3312	10.9924	18.4093	17.4606	0.00017992	-1.39552	down
GL16317-G	170	185	249	1044	772	1113	5.20691	6.01175	7.71502	25.6718	25.0058	24.6959	9.55446e-06	1.3707	up
GL30085-G	7	5	60	281	218	489	0.255077	0.176145	2.21658	8.30069	8.50663	13.0573	0.00115731	2.58206	up
GL17402-G	1819	2207	1616	1332	825	1363	182.505	234.103	163.681	106.795	87.1816	98.5969	0.000177219	-1.56762	down
GL20231-G	1921	1522	2652	1546	1410	2151	90.4714	75.798	126.106	58.2067	69.9684	73.0631	0.000506956	-1.1008	down
GL19401-G	629	1072	806	4582	4319	5599	17.6622	31.8521	22.8517	102.917	127.88	113.47	0.000238981	1.55854	up
GL29836-G	1059	1079	1184	4184	6722	6836	11.5511	12.4365	13.0299	36.4679	77.2355	53.7569	0.000623323	1.49274	up
GL15197-G	306	92	299	78	60	86	8.53208	2.69174	8.41047	1.72538	1.74665	1.73268	3.98354e-05	-2.31751	down
GL26077-G	2027	1136	2626	230	313	334	39.3175	23.2813	51.4071	3.55649	6.37726	4.66016	1.15365e-15	-3.38541	down
GL24735-G	5586	2039	1100	572	168	181	189.353	73.088	37.6111	15.4906	5.98651	4.40735	1.09668e-06	-3.62564	down
GL27138-G	356	44	582	109	97	124	32.4422	4.16125	53.5253	7.92764	9.26792	8.09156	0.00778978	-2.03078	down
GL21852-G	3554	923	2515	1092	702	1163	63.4513	17.4076	45.325	15.5758	13.1935	14.9623	0.00046225	-1.9944	down
GL17294-G	107	247	130	1782	855	940	3.04548	7.46454	3.74475	40.8154	25.7986	19.4178	0.0026229	1.8018	up
GL30027-G	1979	3190	2464	1980	1283	2457	42.882	73.0938	53.8991	34.2896	29.2788	38.3845	0.00196492	-1.31203	down
GL23918-G	125	181	436	1182	923	1427	4.07044	6.24119	14.374	30.853	31.7571	33.6302	0.00509595	1.37669	up
GL22422-G	311	434	625	2543	2267	3653	5.13138	7.5697	10.4285	33.5897	39.483	43.5386	7.04555e-07	1.7118	up
GL25302-G	661	474	829	421	245	480	13.8427	10.4891	17.5134	7.03979	5.39138	7.24525	5.99773e-06	-1.62728	down
GL27671-G	15	28	27	286	278	354	1.0416	1.99094	1.83978	15.9256	20.3375	17.7727	8.21615e-09	2.68991	up
GL29015-G	6671	4173	1417	1839	950	853	57.0644	37.7431	12.2369	12.5704	8.55728	5.25715	0.000621989	-2.40946	down
GL23995-G	664	450	1807	5196	5110	8479	22.8701	16.3796	62.8726	143.194	185.642	210.81	0.000579058	1.78468	up
GL21738-G	25	411	146	6587	1904	4523	0.670732	11.6551	3.93561	141.496	53.9087	87.6494	0.000509566	2.8753	up
GL29409-G	12937	11464	7997	6557	3356	5549	124.822	116.956	77.8854	50.5574	34.1088	38.6012	4.8898e-05	-1.93039	down
Ganoderma_lucidum_newGene_1709	30	14	35	231	266	287	0.424355	0.19097	0.475887	2.64115	3.89505	2.89339	5.66891e-06	2.32718	up
GL20518-G	2807	2012	2359	1591	1466	2332	70.6517	53.5367	59.9358	31.998	38.8743	42.3047	0.000726715	-1.29501	down
GL21006-G	404	622	849	6924	12839	10784	7.49068	12.1968	15.9015	102.696	251.025	144.309	9.5701e-11	3.05716	up
GL25346-G	162	179	259	1139	1051	1912	6.27926	7.33523	10.1392	35.3867	43.0493	53.594	8.3524e-08	1.83182	up
Ganoderma_lucidum_newGene_351	23	47	24	364	318	495	0.404908	0.789756	0.579328	4.9307	6.47753	7.06112	2.29687e-06	2.51586	up
GL26949-G	18	10	17	298	105	179	0.541661	0.310492	0.527213	7.44219	3.44488	4.02796	2.85913e-05	2.54328	up
Ganoderma_lucidum_newGene_356	211	94	361	1640	1444	2224	7.05026	3.11167	12.0256	43.6054	50.8392	53.548	2.58542e-05	2.05719	up
GL26705-G	3969	3173	2896	3177	1748	2929	172.903	146.15	127.34	110.602	80.2035	91.9942	0.00419235	-1.25024	down
GL17424-G	6978	6054	7508	3929	3131	5987	264.228	242.393	286.981	118.882	124.886	163.443	1.96894e-06	-1.54308	down
GL24792-G	3213	2830	2504	1227	1083	1765	45.0888	41.9936	35.4668	13.7601	16.0125	17.86	5.88926e-07	-1.94219	down
GL26542-G	149	123	179	531	466	807	6.11206	5.33421	7.43691	17.5104	20.2602	24.0039	0.00314882	1.06985	up
GL30548-G	2280	3111	2998	8967	17169	18176	36.0257	51.9787	47.822	113.247	285.831	207.09	0.00304413	1.45862	up
GL20906-G	4182	3797	3488	4045	2346	3937	35.5005	34.0831	29.891	27.4406	20.9792	24.094	0.00943414	-1.05566	down
GL30441-G	45	148	142	808	572	805	0.842639	2.932	2.67814	12.1236	11.3109	10.8994	0.00206789	1.70877	up
GL31508-G	335	555	703	2084	1631	2927	4.80884	8.43043	10.1958	23.9345	24.6898	30.3307	0.00389943	1.1361	up
GL30846-G	40	101	171	593	593	1148	2.34389	6.34693	10.2934	28.2994	37.2563	49.4395	0.000613725	1.91395	up
GL29505-G	2596	1999	2812	2502	1315	2331	25.5346	20.7932	27.9264	19.6687	13.6244	16.5326	0.0019523	-1.14557	down
GL25286-G	101	324	170	1897	1117	2446	1.29517	4.39048	2.20296	19.477	15.1103	22.6527	0.000417579	2.04953	up
GL16579-G	36	170	202	1613	2107	2768	0.583714	2.97551	3.38633	21.4063	36.8641	33.1483	2.98339e-06	2.87259	up
GL17912-G	1800	144	2167	305	190	245	42.7878	3.61126	52.0034	5.78719	4.74945	4.19046	0.000248169	-2.80489	down
GL24331-G	8569	5737	14294	5474	3985	6540	435.715	308.455	733.73	222.45	213.45	239.753	1.21076e-05	-1.63105	down
GL16006-G	147	80	320	1338	653	1480	3.21004	1.8464	7.05923	23.3754	15.0185	23.3262	0.00140855	1.71641	up
GL22191-G	32	98	244	549	956	1033	0.578339	1.86551	4.45042	7.93642	18.2117	13.4694	0.00838707	1.82124	up
GL29633-G	574	382	432	1932	1522	2296	10.4031	7.3121	7.9087	28.0129	29.0907	30.0315	0.00899203	1.08495	up
GL19721-G	27	27	39	202	146	259	1.04864	1.11588	1.56707	6.50478	6.17109	7.51565	6.56302e-05	1.73663	up
GL24567-G	9349	6556	5489	4845	3892	5210	358.05	265.479	212.211	148.287	157.013	143.863	0.00126991	-1.48632	down
GL26777-G	529	358	531	2120	1793	2422	8.17407	5.85033	8.27595	26.1888	29.2008	26.9899	0.000458191	1.23938	up
GL23342-G	128	1070	434	18783	32362	32957	4.91677	43.4697	16.8085	577.152	1310.8	913.579	7.12449e-09	4.13377	up
GL31401-G	1440	1863	2372	2032	1180	1302	32.5453	44.5028	54.0984	36.6966	28.0776	21.2011	0.00671165	-1.14216	down
GL27115-G	220	280	523	133	192	209	5.4336	7.32011	13.0586	2.62448	4.98605	3.73014	0.000444493	-1.65143	down
Ganoderma_lucidum_newGene_724	262	227	227	936	855	1381	5.48819	4.53404	4.69155	16.3149	18.1176	19.734	0.00284179	1.17812	up
GL23381-G	1416	1320	1946	1584	816	1771	52.3492	51.6009	72.6198	46.7983	31.7808	47.2222	0.00356705	-1.04968	down
GL24936-G	1012	49	608	147	47	232	14.7145	0.73966	8.91379	1.69838	0.710505	2.4285	0.00540294	-2.41071	down
GL29739-G	10763	8438	16296	8714	5256	10034	238.935	198.072	365.201	154.599	122.931	160.613	2.77656e-05	-1.40823	down
GL17831-G	326	501	281	5929	1396	2140	9.06477	14.7611	7.88737	132.065	40.9697	43.0002	0.00370895	1.92242	up
GL22017-G	65	129	189	550	640	1078	1.35853	2.8623	4.02845	9.28629	14.2328	16.4278	0.00120068	1.61731	up
GL23735-G	862	608	944	4128	2137	3249	13.6883	10.2144	15.136	52.4265	35.7815	37.2287	0.00932771	1.05021	up
GL22746-G	2856	1624	2570	1823	1350	1923	75.8037	45.5608	68.8699	38.6587	37.7336	36.8038	0.000838254	-1.31888	down
GL23856-G	165	155	349	206	60	126	5.65753	5.61712	12.1272	5.67462	2.16933	3.11519	0.00867094	-1.50996	down
GL31362-G	145	67	167	732	616	1012	4.57131	2.23937	5.31953	18.5361	20.5382	23.1	0.000171566	1.68627	up
GL16379-G	57	84	153	816	638	880	1.15273	1.8074	3.14727	13.3543	13.7552	12.9816	5.38095e-07	2.07755	up
Ganoderma_lucidum_newGene_1516	6	0	8	73	55	61	0.110528	0	0.164993	1.37543	1.86183	1.23423	0.00611286	2.39152	up
GL15370-G	6	4	2	141	151	257	0.176944	0.121294	0.062146	3.46844	4.8695	5.70322	4.2673e-10	4.04402	up
GL22301-G	1374	2987	2373	1609	950	2324	42.0739	96.7085	73.3464	39.3599	30.6319	51.309	0.00649646	-1.3481	down
GL25877-G	3427	1874	3970	2270	1735	2851	69.0031	39.8914	80.6914	36.5266	36.8065	41.3912	0.00116708	-1.27186	down
GL29773-G	12825	16082	4625	5144	2697	5609	321.722	426.591	117.114	103.12	71.2557	101.439	0.000649077	-2.14243	down
Ganoderma_lucidum_newGene_18	0	23	7	199	165	197	0	0.451691	0.102246	3.00507	3.26536	2.68922	0.00611286	2.54162	up
Ganoderma_lucidum_newGene_16	59	101	93	395	399	519	1.0331	1.15768	1.05031	3.52629	4.65158	4.9127	0.00131773	1.42654	up
GL30578-G	130	117	84	1706	1450	2415	2.69442	2.57978	1.76337	28.4646	31.8697	36.3414	5.7355e-12	2.97214	up
GL26652-G	5162	6315	9883	6819	4739	6458	110.133	142.451	212.838	116.264	106.507	99.3341	0.00155877	-1.06819	down
GL26694-G	364	463	852	1852	2176	2442	14.0619	18.9104	33.2523	57.2584	88.6651	68.1216	0.00943452	1.10038	up
GL20243-G	179	282	152	1068	1874	1810	20.0937	33.5268	17.2939	96.168	222.573	147.082	0.000674106	1.90645	up
GL22719-G	951	272	468	248	113	237	12.7458	3.85628	6.32625	2.65374	1.59566	2.29191	0.000232199	-2.25357	down
GL30358-G	1546	1150	1813	955	1032	1513	29.9069	23.5091	35.3978	14.7555	21.0303	21.1013	0.000658877	-1.21208	down
GL31418-G	34	82	76	752	735	1337	1.60058	4.07151	3.57159	28.2932	36.4404	45.4103	4.5585e-09	2.80538	up
GL16975-G	160	80	116	569	503	621	5.74498	3.01547	4.2227	16.3898	19.1192	16.1417	0.00761171	1.28686	up
GL30217-G	24729	18382	34803	16225	9967	18121	514.127	404.086	730.41	269.592	218.302	271.628	4.35994e-07	-1.65407	down
GL23847-G	8849	4955	4031	1978	1695	2927	191.928	113.622	88.2427	34.2781	38.7092	45.7669	9.55446e-06	-2.26551	down
GL16673-G	0	0	0	87	185	190	0	0	0	2.23167	6.27361	4.40501	1.62104e-11	5.93683	up
GL31305-G	6837	4225	3663	2751	1873	3135	178.195	116.438	96.3658	57.3011	51.4043	58.9043	0.000182478	-1.7929	down
GL19933-G	4518	3763	5164	2574	3101	3663	67.6667	59.5809	78.073	30.8039	48.9163	39.5514	0.000152219	-1.35311	down
GL19419-G	0	7	14	253	76	76	0	0.265624	0.558724	8.26888	3.25898	2.23857	0.00285956	2.72681	up
GL15605-G	379	282	540	279	233	432	7.13717	5.61805	10.2657	4.20294	4.61094	5.86285	0.00152752	-1.19275	down
GL25741-G	16916	8038	3800	4457	3885	4994	154.032	77.392	34.9256	32.4311	37.2627	32.7868	0.00455263	-1.88993	down
GL18333-G	749	750	813	492	267	440	8.09468	8.56638	8.86991	4.24708	3.03361	3.42735	7.13959e-07	-1.80858	down
GL25927-G	65004	75	9804	356	125	218	4128.52	4.97171	628.51	18.0436	8.30843	9.95951	0.00531685	-3.10528	down
GL31164-G	51	70	173	517	613	579	2.41316	3.49359	8.30548	19.621	30.6742	19.828	0.0016113	1.67815	up
GL25545-G	15	118	89	1084	964	936	0.418324	3.71762	2.66209	25.8721	30.3136	20.1405	0.000232002	2.56234	up
GL24387-G	158	1352	452	12955	5476	13008	3.36133	30.4445	9.70031	220.586	122.896	199.815	0.000606734	2.5799	up
GL15948-G	19	77	127	878	343	859	0.716452	3.1497	4.96544	27.2744	14.031	24.0685	0.00128615	2.13097	up
GL25350-G	7218	5435	9532	4000	3173	4927	58.7447	46.7631	78.3095	26.0143	27.2024	28.91	6.90372e-09	-1.71351	down
GL23180-G	22252	15436	22268	16557	16082	16006	307.568	225.593	310.695	182.893	234.167	159.508	0.00399942	-1.12246	down
GL17026-G	8449	4846	4933	4152	1965	2196	163.04	98.8686	96.0852	64.0212	39.9409	30.5503	0.000374791	-1.92295	down
GL18158-G	10426	9146	4920	5298	2385	3354	126.197	117.049	60.113	51.2455	30.4102	29.2646	0.000481197	-1.97252	down
GL20696-G	30	54	210	654	398	883	0.582577	1.10591	4.12957	10.1912	8.16892	12.4158	0.00930273	1.75196	up
GL21805-G	1580	1127	1921	865	844	1644	36.0756	27.2097	44.2897	15.7899	20.3009	27.0631	0.000609472	-1.32506	down
GL16052-G	6	23	7	201	129	223	0.159796	0.674626	0.185617	4.59905	3.87269	4.60756	0.000206981	2.6056	up
GL20936-G	1423	1070	2822	1267	1041	1727	182.987	145.435	366.474	130.21	141.027	160.179	0.00380597	-1.18599	down
GL16440-G	591	530	1096	576	500	811	10.3621	9.81966	19.3923	8.06766	9.22578	10.2522	0.0040124	-1.05083	down
GL25830-G	15345	34434	378	1175	262	641	439.962	1043.86	10.9201	26.9194	7.88775	13.2306	9.03401e-06	-4.14513	down
GL28215-G	11072	8537	7474	4078	4192	5984	420.827	343.093	286.781	123.859	167.831	163.989	2.97528e-05	-1.786	down
GL28635-G	0	0	0	53	38	51	0	0	0	1.23162	1.1551	1.0687	3.25056e-06	4.52116	up
GL22012-G	27913	14937	4390	7556	2695	9540	368.231	208.346	58.4579	79.6615	37.442	90.7347	0.00676537	-2.04217	down
GL21663-G	9824	3355	16118	4600	2741	5372	125.413	45.2831	207.723	46.9273	36.8537	49.4496	0.000585153	-1.90038	down
GL29982-G	210	461	379	4273	2525	5372	3.69599	8.57261	6.72431	60.108	46.8158	68.1872	5.18873e-08	2.46897	up
GL30893-G	15348	96	3106	32	40	42	1350.99	8.93454	275.913	2.24185	3.66612	2.64951	7.25669e-10	-5.69296	down
GL17604-G	48	59	94	466	420	647	1.67533	2.17191	3.34426	13.1445	15.6286	16.4779	1.02341e-07	2.00306	up
GL22443-G	56678	25399	5441	11792	3373	6868	175.004	82.9193	16.9584	29.0968	10.9696	15.2895	0.00156837	-2.55908	down
GL29439-G	2864	1830	3146	1836	1487	2328	48.5313	32.7908	53.8217	24.8696	26.5455	28.4466	0.000137061	-1.32458	down
GL30542-G	16780	15901	11999	10125	7012	12549	544.933	546.005	393.353	262.789	239.884	293.82	0.000444493	-1.49309	down
GL17883-G	1591	2382	4694	1559	1439	1283	43.6197	69.0462	129.913	34.1503	41.5627	25.345	0.000289326	-1.70009	down
GL15375-G	10644	10155	4816	6072	4865	5238	111.608	112.583	50.9724	50.879	53.7379	39.5968	0.00729979	-1.50726	down
GL30854-G	41	60	184	958	966	1778	1.32714	2.03299	6.0428	24.9348	33.1528	41.7589	9.36398e-07	2.69764	up
GL24073-G	83	180	249	1034	1637	2472	3.09073	7.08159	9.34876	30.7781	64.2351	66.4025	9.24045e-06	2.3237	up
GL15521-G	2965	2890	2672	1978	1463	2459	50.7603	52.3188	46.1803	27.0642	26.3924	30.3541	7.85288e-05	-1.42686	down
GL24284-G	107	150	357	1288	2572	1772	2.5914	3.86219	8.76474	25.0583	65.9773	31.1179	6.62883e-05	2.29759	up
GL30020-G	360	210	526	6936	13005	12828	3.79945	2.34557	5.61299	58.6102	144.874	97.7942	3.2145e-16	3.87426	up
GL28987-G	123	251	293	138	48	117	2.65635	5.73013	6.38893	2.3881	1.0826	1.82489	0.000507257	-1.90785	down
GL18272-G	50	10	51	315	458	675	1.37469	0.292744	1.40414	6.97628	13.3935	13.5093	6.93438e-05	2.57095	up
Ganoderma_lucidum_newGene_1728	71	98	84	449	258	757	1.14683	1.20947	1.05915	3.58382	2.48922	5.49822	0.00309467	1.47138	up
Ganoderma_lucidum_newGene_1720	18	15	27	191	188	340	0.654659	0.549265	0.964787	5.57161	7.25899	8.97954	8.3524e-08	2.5526	up
GL21821-G	51	64	132	679	431	835	1.00521	1.32656	2.61249	10.7051	8.94282	11.8715	2.0826e-06	2.03588	up
GL18764-G	27125	18522	13820	12442	6684	9416	381.754	275.632	196.345	139.942	99.1028	95.5452	0.000215182	-1.89884	down
GL18545-G	4333	518	2187	444	1189	611	108.698	13.7189	55.3623	8.89898	31.4036	11.0434	0.00926716	-2.07914	down
GL15277-G	2667	2692	2702	1599	1408	1824	124.449	132.822	127.3	59.6334	69.2164	61.3772	1.82155e-06	-1.59895	down
Ganoderma_lucidum_newGene_2327	21	3	12	114	130	118	0.672826	0.068012	0.286695	2.82294	3.9778	2.2867	0.00489011	2.13941	up
GL25254-G	364	437	1158	3340	2677	3816	6.63028	8.4268	21.3199	48.6972	51.4376	50.1955	0.00175732	1.46632	up
GL29275-G	777	627	1423	328	355	506	22.64	19.3319	41.8995	7.62676	10.9076	10.6318	1.56663e-07	-2.00859	down
Ganoderma_lucidum_newGene_2076	16	28	10	207	90	295	0.205392	0.446619	0.153611	2.50399	2.00569	3.59619	0.00173999	2.15079	up
GL30288-G	9140	4459	5570	4576	3140	5384	286.921	147.997	176.476	114.787	103.812	121.846	0.0031313	-1.42273	down
GL25726-G	4760	6162	5591	4025	4260	5402	29.0662	39.7833	34.4601	19.6411	27.399	23.7796	0.00294148	-1.13291	down
GL19356-G	21908	4229	557	1548	627	770	642.826	131.202	16.4905	36.2891	19.3649	16.2806	0.0004003	-3.23712	down
GL17923-G	195	355	366	3244	3479	5672	4.83221	9.30552	9.18274	64.4414	91.0967	101.658	1.27343e-11	2.74846	up
GL25552-G	26	20	38	998	1119	1152	0.701809	0.561327	1.03148	21.9279	32.3886	22.8218	1.25031e-26	4.27092	up
GL15336-G	1847	2326	2404	1920	1360	1670	15.5055	20.6461	20.376	12.8852	12.0235	10.106	0.000402507	-1.26066	down
GL21800-G	361	497	423	2672	2225	3504	12.0967	17.6513	14.3247	71.7258	78.7229	84.8658	2.49464e-06	1.73434	up
GL22796-G	1154	1735	2262	941	1270	1606	42.0876	66.9079	83.3201	27.4192	48.8078	42.2447	0.00382112	-1.23178	down
GL25664-G	5590	2232	1191	550	190	285	134.824	56.9073	28.9935	10.5998	4.80372	4.94381	1.47656e-07	-3.6361	down
GL24538-G	668	1060	1285	4696	4161	7304	2.73467	4.58709	5.30956	15.3703	17.9521	21.5668	6.99293e-05	1.48552	up
GL31168-G	6895	6012	8742	5548	3714	5682	32.408	29.8751	41.475	20.8394	18.3861	19.2524	1.1685e-06	-1.39481	down
GL23700-G	13623	9464	17029	8429	9072	12499	279.942	205.614	353.229	138.421	196.385	185.175	0.000444965	-1.24732	down
GL18377-G	2607	2632	1998	1782	918	1219	50.7878	54.2211	39.2981	27.736	18.8332	17.1239	0.000202618	-1.73342	down
Ganoderma_lucidum_newGene_677	30	17	41	157	222	145	0.616333	0.371183	0.846168	2.62983	5.21457	2.36401	0.00636601	1.65771	up
GL25873-G	1911	1736	279	150	139	211	81.2478	78.0395	11.9652	5.07797	6.2051	6.4595	1.27237e-06	-3.47806	down
GL29896-G	2129	1882	3143	1837	1479	2658	99.3608	92.8723	148.045	68.5158	72.6945	89.4349	0.000273896	-1.12134	down
GL24828-G	6807	5494	8564	4491	3020	5202	147.416	125.795	187.213	77.7273	68.8965	81.2237	6.90308e-08	-1.57725	down
GL17300-G	98	176	178	2298	1190	2020	3.76537	7.12842	6.89215	70.5954	48.1641	55.986	5.77235e-10	2.59125	up
GL23197-G	618	1446	187	284	250	376	24.3932	60.3749	7.44474	8.95734	10.3723	10.6828	0.00803834	-2.02563	down
GL22552-G	449	457	1044	3124	2303	3390	9.35828	10.0636	21.9757	52.0722	50.5976	50.9807	0.000813432	1.31233	up
GL31277-G	20873	10254	6497	7800	3842	6313	133.323	69.2537	41.8924	39.8187	25.8516	29.0728	0.00240586	-1.88671	down
GL15930-G	88	97	126	1114	572	1044	3.98834	4.68736	5.79974	40.7643	27.5709	34.48	5.25293e-09	2.1604	up
GL18578-G	4276	3201	3766	3501	2577	4278	56.0091	44.3395	49.7949	36.6479	35.5546	40.4021	0.00546002	-1.0153	down
GL29053-G	158	227	170	1017	1099	1972	3.13182	4.75971	3.40447	16.18	23.0396	28.3042	4.30627e-05	1.84488	up
GL26118-G	8993	9007	8744	6623	5710	6438	81.5627	86.3752	80.0571	48.0065	54.5616	42.1008	0.000187347	-1.36314	down
GL24030-G	23067	18498	14273	6276	3402	4154	368.592	312.526	230.214	80.1443	57.2679	47.8511	3.55121e-09	-2.79259	down
GL23105-G	129	192	240	806	552	1119	6.02476	9.50939	11.3527	30.2265	27.3068	37.8618	0.00232152	1.19879	up
GL21079-G	2552	18159	2962	3627	918	1023	157.105	1182.01	184.022	178.409	59.5219	45.3647	0.00315005	-2.53004	down
GL16296-G	26	68	76	774	333	726	1.287	3.54384	3.79182	30.7007	17.4274	25.9996	1.04287e-05	2.36059	up
GL19902-G	48	86	97	529	257	553	0.697308	1.32836	1.42757	6.21058	3.97672	5.85629	0.00115869	1.54488	up
GL16258-G	21	16	40	255	375	340	0.606106	0.496427	1.20021	6.12057	11.8458	7.3614	2.54568e-07	2.68708	up
Ganoderma_lucidum_newGene_257	9	19	30	417	246	99	0.262544	0.570198	0.893161	9.92829	7.67293	2.1127	0.000379453	2.5809	up
Ganoderma_lucidum_newGene_250	39	26	31	159	133	251	1.16694	0.912723	1.02466	4.11446	4.85289	6.27934	0.00400596	1.47597	up
Ganoderma_lucidum_newGene_259	53	35	165	420	346	618	1.08125	0.707885	3.27127	6.78545	7.35475	9.0297	0.00922904	1.54249	up
GL19097-G	4695	7864	3102	4080	1545	2560	59.9157	106.104	39.9499	41.6104	20.7646	23.5545	0.00392024	-1.76908	down
GL23837-G	4177	6017	2929	2939	1731	3539	299.356	455.985	211.882	168.361	130.669	182.855	0.002546	-1.57691	down
Ganoderma_lucidum_newGene_2412	33	56	42	606	510	578	0.955304	1.73368	1.24415	14.364	15.9351	12.3689	3.16368e-09	2.66436	up
GL23695-G	3854	2835	4614	2832	1811	4105	128.604	100.027	155.43	75.5304	63.6637	98.777	0.00055041	-1.25384	down
GL24035-G	2814	10742	3803	109619	106158	194141	29.0929	117.458	39.7	906.021	1156.58	1447.59	2.28754e-07	3.22418	up
Ganoderma_lucidum_newGene_2419	65	93	61	414	675	301	0.595524	1.32496	0.571179	3.25449	7.92441	2.37085	0.00890449	1.67989	up
GL19637-G	144	62	158	407	3661	879	3.6831	1.6761	4.08638	8.36602	99.2218	16.2926	0.00185523	2.58378	up
GL30527-G	107	118	211	615	565	1002	2.02142	2.36226	4.02945	9.31663	11.2814	13.7	0.00025364	1.41128	up
GL19316-G	14243	8180	7525	4901	4975	7162	127.61	77.4887	68.052	35.0908	46.9545	46.2629	0.000756292	-1.66668	down
GL21285-G	2021	1276	2593	1244	1233	1670	31.842	21.265	41.93	15.6641	20.4668	18.972	0.00036587	-1.31993	down
GL24192-G	25296	9736	2537	2334	4044	3385	783.463	318.813	79.2968	57.7592	131.937	75.5833	0.00206789	-2.45884	down
GL23307-G	3584	466	30727	211	112	270	158.183	21.7288	1369.15	7.41249	5.19629	8.58546	6.7493e-09	-5.02648	down
GL21999-G	47	21	102	474	1058	1263	2.36663	1.1264	5.20477	19.2621	56.7674	46.3771	1.64e-06	2.97197	up
GL23078-G	1939	2798	799	14389	31454	21992	37.0437	56.5449	15.4001	219.808	633.368	303.068	0.00039897	2.40804	up
GL26091-G	63	43	150	462	374	788	1.6448	1.19352	3.98819	9.76638	10.4118	15.0298	0.000911907	1.72324	up
GL15201-G	2019	1468	2417	966	1106	2049	65.5557	50.3995	79.2142	25.0532	37.8312	47.9738	0.000773023	-1.36996	down
GL23308-G	15133	4827	1831	2491	964	1455	297.176	100.222	36.2873	39.0836	19.9389	20.5928	0.000483269	-2.70632	down
GL15321-G	10	19	25	144	119	154	0.470562	0.950332	1.17806	5.54115	6.04753	5.35846	0.000297843	1.95973	up
GL30170-G	4036	4045	5281	2981	2404	4267	74.3945	110.923	132.467	61.1235	65.8921	77.1119	3.03522e-06	-1.34845	down
GL15302-G	31	37	65	345	364	439	0.559996	0.710742	1.19588	5.07006	7.0485	5.82045	2.28885e-07	2.18739	up
GL18964-G	123	166	503	1616	1163	2113	2.94025	4.18967	12.16	30.9315	29.3237	36.4827	0.00130868	1.72026	up
GL25610-G	20563	15400	10522	9317	7556	11156	506.984	401.469	261.86	183.585	196.254	198.306	0.00111572	-1.60427	down
GL28481-G	1650	1099	2640	1598	1014	1909	29.3037	20.6343	47.3317	22.676	18.9663	24.4448	0.00669217	-1.08016	down
GL25982-G	12648	11681	12942	8385	5518	9225	258.849	252.759	267.366	137.146	118.969	136.115	8.39839e-07	-1.57274	down
GL24873-G	8361	7653	10510	6351	5076	7914	234.569	227.014	297.65	142.393	150.017	160.086	8.74189e-07	-1.32495	down
GL24257-G	20048	14477	15589	14794	8418	10267	270.879	206.829	212.629	159.752	119.818	100.016	0.00127306	-1.43017	down
GL16831-G	0	0	3	49	70	76	0	0	0.131446	2.31338	4.34324	3.26258	1.26605e-05	3.90983	up
GL30842-G	81140	26922	28197	21729	7319	19223	686.535	240.852	240.828	146.931	65.2372	117.269	0.000469863	-2.26808	down
GL16219-G	225	240	275	167	125	240	4.92117	5.55554	6.08409	2.92967	2.88422	3.78942	0.000252862	-1.35596	down
GL15881-G	46	108	79	559	399	664	1.36129	3.35029	2.35406	13.2189	12.4287	14.162	0.000390658	1.77028	up
GL31753-G	33	47	98	921	460	1159	0.690171	1.03464	2.07939	15.578	10.2401	17.6801	4.17756e-09	2.80499	up
GL26776-G	4035	4287	1632	829	901	742	100.287	112.667	40.934	16.4618	23.5858	13.2971	4.48474e-06	-2.70081	down
GL16706-G	662	637	526	437	199	362	9.2335	9.39903	7.40213	4.87215	2.92216	3.63272	0.000162727	-1.73965	down
GL25195-G	173	92	539	1453	1727	2892	5.95019	3.35051	18.748	40.0444	62.7322	71.894	0.00138081	1.97101	up
GL22945-G	14526	12231	12564	13043	7888	10230	72.9469	65.03	63.5785	52.3049	41.6978	36.9766	0.00296044	-1.2048	down
GL30076-G	15106	8271	9870	4614	7930	8894	276.103	159.837	182.11	67.3913	152.688	117.208	0.0069767	-1.43633	down
GL17933-G	5958	3192	3694	2405	1610	2447	162.454	92.0215	101.68	52.4002	46.2257	48.0988	5.96091e-05	-1.83834	down
GL23593-G	141	147	421	1500	606	1853	2.01979	2.23893	6.12506	17.2834	9.20205	19.2633	0.00562493	1.52198	up
GL24631-G	7198	7937	9107	5766	5380	7690	68.1853	79.4984	87.0821	43.6504	53.6816	52.522	4.8639e-05	-1.23128	down
GL20669-G	4067	2910	3659	3204	2360	3582	56.3989	42.5161	51.2175	35.4423	31.8521	35.53	0.00227773	-1.09961	down
GL24122-G	1963	323	1355	330	276	239	47.2221	8.19358	32.9009	6.33688	6.9821	4.13221	7.05469e-05	-2.64033	down
GL29504-G	834	1426	934	6358	4230	12519	23.2859	42.1317	26.3465	142.035	124.54	252.296	0.000657692	1.74293	up
Ganoderma_lucidum_newGene_1067	17	10	42	193	223	181	0.720454	0.460621	1.87044	6.80343	10.3837	5.76091	0.000452338	2.16779	up
GL28859-G	1336	920	995	672	661	1000	44.8154	32.6211	33.6797	18.0015	23.3527	24.1908	0.00135995	-1.35335	down
GL21857-G	4297	5467	4555	4298	3308	5501	67.2238	90.4388	71.9405	53.7418	54.5288	62.0574	0.00703439	-1.03124	down
GL31615-G	7908	6375	7891	5512	5081	9265	151.339	128.996	152.448	84.3041	102.432	127.845	0.00387471	-1.05474	down
GL17439-G	243	11295	3536	104231	52006	122788	12.8233	630.726	188.502	4399.63	2893.61	4675.74	0.00584347	2.51395	up
GL17092-G	46	974	119	51	35	63	1.22465	27.7043	3.22253	1.08395	0.973473	1.20289	0.00055041	-3.10567	down
Ganoderma_lucidum_newGene_2051	20	40	46	245	273	458	0.76657	1.63402	1.78442	7.63982	11.2116	12.904	1.20318e-05	2.18524	up
GL15546-G	4480	3952	3421	4077	2536	2844	215.059	200.628	165.799	156.444	128.254	98.4229	0.00971867	-1.18635	down
GL21005-G	41	27	94	469	1641	1862	0.770181	0.529376	1.8191	7.18104	33.1666	25.7527	7.03272e-08	3.45703	up
GL22011-G	64	77	189	587	569	836	1.23088	1.57079	3.71715	9.157	11.6985	11.7539	0.000275045	1.7028	up
GL23802-G	1266	731	1279	744	771	1080	35.2662	21.5362	35.9882	16.5637	22.6201	21.6975	0.00386806	-1.17463	down
GL22918-G	10392	11791	18729	5576	2883	2182	189.935	227.879	345.565	81.4559	55.5044	28.7451	2.28665e-07	-2.59255	down
GL30098-G	1986	1293	3387	612	894	1286	41.7368	28.7328	71.8628	10.2707	19.7859	19.4851	1.77695e-05	-1.98017	down
GL21479-G	32	29	33	176	154	232	0.51184	0.487967	0.539814	2.31318	2.65519	2.74217	0.000412239	1.60141	up
Ganoderma_lucidum_newGene_2465	5	41	25	182	280	192	0.108169	1.47189	0.538475	3.37644	6.87962	3.35324	0.00917715	2.03751	up
GL20593-G	4200	2227	2495	2113	1960	2443	84.7992	47.5335	50.841	34.0884	41.689	35.5598	0.00714521	-1.306	down
GL31650-G	9727	6009	6119	5948	4475	4687	97.1204	63.4314	61.6709	47.4629	47.0705	33.7403	0.00426153	-1.37072	down
GL31205-G	12720	14113	19024	17440	7847	15610	230.25	270.135	347.635	252.315	149.633	203.735	0.00758832	-1.0369	down
GL30707-G	565	878	1459	4341	2792	4171	8.20054	13.4678	21.3693	50.3515	42.6838	43.644	0.00986078	1.08231	up
GL21272-G	4371	3136	3986	1686	898	1993	54.684	41.4848	50.3386	16.8534	11.8262	17.9775	8.21615e-09	-2.19662	down
GL30948-G	3309	3239	4774	3253	1692	2907	89.7425	92.8804	130.693	70.4999	48.3167	56.8443	5.14127e-05	-1.38087	down
GL25017-G	186	149	539	150	25	120	9.1091	7.72334	26.7156	5.86781	1.25033	4.2422	0.0019608	-2.15061	down
GL20540-G	72274	57456	124477	26400	4533	7325	2304.86	1937.39	4007.18	672.859	152.273	168.413	8.51942e-07	-3.20735	down
GL25383-G	1130	989	831	866	697	775	60.61	56.0825	45.0146	37.0995	39.3813	29.9712	0.00708171	-1.19708	down
GL27858-G	1274	103	1582	413	152	363	13.8403	1.17355	17.3522	3.5851	1.73989	2.84171	0.0074716	-2.14467	down
GL31607-G	1738	1000	2241	795	860	1523	39.9379	24.2875	51.9685	14.5922	20.8072	25.2322	0.000671606	-1.46335	down
GL18704-G	0	25	24	356	468	650	0	0.581402	0.528019	6.38358	11.0498	10.5082	0.000102065	3.28728	up
GL25641-G	502	582	1203	10127	2476	7230	8.72987	10.7107	21.1491	140.992	45.4367	90.813	0.000157671	2.08695	up
GL30584-G	3634	3180	1316	2300	649	1123	199.268	184.35	72.7911	100.79	37.4869	44.3636	0.00816837	-1.80015	down
GL15451-G	92	312	505	2585	2106	3926	1.63965	5.92971	9.15229	37.143	39.8947	50.8946	0.000127337	2.22262	up
GL22213-G	18559	9871	19594	14816	4282	12201	210.277	118.254	224.104	134.159	51.1023	99.6692	0.00705911	-1.45174	down
GL24761-G	37	35	67	388	218	442	1.21287	1.20064	2.2409	10.3205	7.64024	10.6161	5.07892e-06	1.95018	up
GL17415-G	204	110	308	134	81	126	13.2445	7.52326	20.2531	6.95201	5.51157	5.87803	0.000770436	-1.6237	down
GL30143-G	4024	7999	7279	3963	3738	5242	150.646	316.68	275.098	118.581	147.424	141.516	0.000986219	-1.41079	down
GL26525-G	33	32	118	413	322	589	1.90012	1.95761	7.0561	19.589	20.1302	25.1978	0.000597095	1.91751	up
GL15904-G	10282	8852	5550	6697	4227	6733	176.965	161.098	96.4213	92.1261	76.6494	83.5525	0.00596366	-1.37895	down
GL25970-G	72	57	94	51	28	16	4.53311	3.76874	5.98556	2.57587	1.85004	0.704853	0.00553751	-1.8471	down
GL16080-G	788	654	972	376	342	514	21.0805	18.4832	26.2406	8.0304	9.62248	9.91627	3.20321e-09	-1.81385	down
GL31361-G	120	72	546	1176	1754	2515	3.02637	1.92381	13.9401	23.7879	46.7859	45.9039	0.00562145	1.93578	up
GL19838-G	5746	6501	10751	2934	3069	3931	69.4332	83.0634	131.158	28.3385	39.0742	34.2526	7.37455e-10	-1.99724	down
GL20992-G	3437	3002	4383	1662	1784	3014	55.0521	50.8494	70.8857	21.2786	30.0965	34.8105	3.12922e-06	-1.59571	down
GL27610-G	40	25	73	224	165	280	2.91113	1.89325	5.37972	13.1886	12.782	14.8853	0.00676968	1.35945	up
GL18551-G	6578	5236	829	561	318	272	156.045	131.338	19.8506	10.6227	7.92625	4.64408	3.77022e-07	-3.79718	down
Ganoderma_lucidum_newGene_2262	111	117	94	60	54	99	4.75203	5.31581	4.0796	2.03457	2.38829	3.0423	0.00381783	-1.46373	down
GL16971-G	3394	2332	4155	2157	1094	1185	63.407	46.0712	78.3785	32.2014	21.529	15.957	1.9219e-05	-1.91671	down
GL15374-G	15	33	25	113	148	223	0.494049	1.19547	0.848444	3.11007	5.36823	5.53255	0.00531097	1.67615	up
GL23234-G	6234	7449	5650	6054	3424	6658	247.23	312.376	226.209	191.904	143.06	190.397	0.00593514	-1.17607	down
GL15261-G	2644	2318	2473	2407	1542	2702	49.0377	45.4536	46.3049	35.6696	30.1269	36.1313	0.00314776	-1.0635	down
GL21335-G	2537	1955	3192	2545	1499	2454	53.3722	43.4796	67.7692	42.778	33.2215	37.2129	0.00114568	-1.10136	down
GL15209-G	46	41	84	329	181	482	1.34016	1.25812	2.4666	7.73024	5.59467	10.2215	0.00112004	1.55694	up
GL22735-G	40	69	128	424	592	759	1.13775	2.09416	3.68945	9.71322	17.9026	15.7005	0.000122778	1.9752	up
GL29696-G	7	45	92	433	469	830	0.218122	1.63014	3.21309	12.0533	17.207	20.8383	0.0007971	2.44191	up
GL16222-G	11	25	41	150	181	228	0.243015	0.580072	0.920782	2.67916	4.25398	3.6698	0.00124064	1.89019	up
GL18141-G	29	46	107	459	435	484	0.869097	1.45679	3.24235	11.047	13.797	10.5043	0.000103113	2.01612	up
Ganoderma_lucidum_newGene_1557	20	95	82	2175	639	670	0.61651	3.33289	2.87995	61.3121	23.7955	16.379	6.47624e-05	2.8625	up
GL30533-G	441	967	321	7690	5541	6777	9.31192	21.5921	6.82699	129.838	123.307	103.215	7.30773e-05	2.35293	up
GL30005-G	98	43	159	418	409	823	3.45713	1.59257	5.6575	11.7775	15.2083	20.9495	0.00621005	1.50257	up
GL30411-G	1572	1119	1272	589	699	1622	50.5338	38.0432	41.2826	15.1206	23.6715	37.5915	0.00860807	-1.33714	down
Ganoderma_lucidum_newGene_2426	96	148	110	725	515	905	0.930791	1.53754	1.08038	6.04869	5.86051	6.87037	0.000256529	1.58859	up
GL31163-G	517	663	515	3200	1916	3139	5.60239	7.60477	5.63882	27.7363	21.8898	24.5515	0.00181067	1.29448	up
GL16564-G	0	0	0	37	32	73	0	0	0	0.880289	0.989006	1.57178	6.86423e-06	4.42142	up
GL27598-G	1759	1214	853	793	516	791	48.8815	35.6638	23.9352	17.5955	15.0879	15.8454	0.000753666	-1.72809	down
GL26914-G	772	811	1182	876	508	1144	26.6982	29.6635	41.2819	24.2049	18.4836	28.5199	0.00473297	-1.01259	down
GL19368-G	2925	1724	2896	1744	2100	2317	38.8716	24.2191	38.8438	18.5214	29.3931	22.1999	0.00954527	-1.10691	down
Ganoderma_lucidum_newGene_187	10	9	48	263	128	275	0.32435	0.318803	1.66199	7.27208	4.63092	6.85695	0.000936885	2.25881	up
GL16772-G	60	183	70	755	478	993	2.90449	9.36458	3.39422	29.247	24.3651	34.7067	0.00886539	1.66777	up
GL22056-G	38167	61189	17346	7507	8042	7274	957.504	1623.1	439.271	150.501	212.545	131.569	8.77563e-07	-3.00509	down
GL31000-G	1063	764	1029	611	517	927	31.2631	23.7604	30.5655	14.3592	16.0184	19.6562	0.000208868	-1.35506	down
GL22406-G	136	334	764	3632	3618	5912	3.03729	7.9184	17.3059	65.1482	85.5571	95.685	1.96256e-05	2.42699	up
GL16344-G	13165	17150	13652	6880	1776	4532	138.084	190.209	144.555	57.6753	19.6176	34.2688	2.27204e-06	-2.52403	down
GL21131-G	74	59	46	421	423	506	1.5738	1.32423	0.985071	7.22498	9.55588	7.83295	0.000106254	1.8872	up
GL25279-G	11	40	30	220	193	370	0.192225	0.783658	0.568847	3.31879	3.83439	5.03236	0.000404815	2.14842	up
GL26543-G	7409	8496	10087	4720	4155	8354	175.211	212.428	240.781	89.1985	103.51	142.441	1.90581e-05	-1.47508	down
GL31235-G	2213	1532	2604	900	953	2093	66.3371	48.5529	78.7937	21.5576	30.075	45.2439	0.00036947	-1.54031	down
GL25613-G	21035	22008	21202	17055	11982	21232	158.83	175.707	161.597	102.916	95.3054	115.587	0.000266316	-1.25641	down
GL26573-G	2597	2284	3728	2584	1209	2734	45.1269	41.9753	65.4042	35.8841	22.1282	34.2543	0.000832046	-1.26586	down
GL28989-G	86	685	207	3096	2330	4398	2.78274	23.4919	6.77309	80.3468	79.7064	102.956	0.00788083	2.01784	up
GL28503-G	2502	2822	1878	1764	1389	2506	51.2352	61.0972	38.8118	28.8581	29.9625	36.9899	0.00543878	-1.2606	down
Ganoderma_lucidum_newGene_2853	17	18	34	111	108	153	0.481525	0.539427	0.973126	2.56299	3.3008	3.19827	0.00442122	1.49295	up
Ganoderma_lucidum_newGene_2855	113	130	116	679	345	859	4.53957	3.32648	3.76354	16.5874	9.84067	19.1454	0.00261059	1.36315	up
GL24171-G	1229	1341	1181	638	531	891	25.5906	29.5233	24.8177	10.6197	11.6527	13.3694	1.90943e-06	-1.74651	down
GL19503-G	9490	13688	13180	8812	4164	7119	873.621	1332.42	1224.87	648.312	403.769	472.507	2.95856e-05	-1.70741	down
GL25742-G	1009	765	242	4334	4864	7850	15.3701	12.319	3.71505	52.7906	78.0957	86.2653	0.00565783	1.85546	up
GL23962-G	30043	8746	1047	3199	916	2276	824.448	253.774	28.979	70.1463	26.4649	45.0244	0.000992469	-2.93899	down
GL25968-G	1178	454	1220	695	150	425	20.3633	8.29892	21.2917	9.59884	2.72984	5.2929	0.00291707	-1.89292	down
GL30209-G	5354	3388	4894	2963	2494	3652	61.3956	41.0825	56.6553	27.1537	30.1209	30.1937	7.61204e-05	-1.43999	down
GL26696-G	6438	3407	5743	2871	2148	3423	232.363	130.036	209.231	82.8226	81.6575	89.0735	1.29939e-05	-1.72628	down
GL26534-G	4648	3743	5919	3366	2311	4301	113.935	97.0159	146.462	65.9489	59.6692	76.0069	4.55704e-06	-1.39072	down
GL22575-G	180	243	174	1514	738	1297	4.31048	6.18055	4.20464	29.1165	18.7008	22.4904	0.000958905	1.54348	up
GL20466-G	538	234	64	64	36	62	11.0635	5.07056	1.32345	1.04517	0.772614	0.905054	0.000169611	-2.9004	down
GL24077-G	18928	14507	7957	9848	7181	9977	989.235	801.692	419.772	411.342	395.385	375.945	0.00682153	-1.48752	down
GL19261-G	7	10	71	300	243	404	0.135596	0.226452	1.604	5.36711	5.73131	6.52461	0.00213646	2.34514	up
GL18154-G	55	145	150	1189	1190	2900	1.1675	3.29901	3.26224	20.5218	27.0837	45.1842	1.70329e-07	2.78481	up
GL31552-G	1676	1960	2597	1504	1179	1103	35.916	44.4322	56.1911	25.7706	26.6257	17.0455	7.34067e-05	-1.50711	down
GL15918-G	149	155	102	1113	539	1083	2.74092	3.02341	1.90161	16.4563	10.5125	14.4554	0.000734602	1.67721	up
GL26152-G	98	155	241	802	782	1002	1.45976	2.45669	3.64602	9.63581	12.3928	10.8657	0.000302171	1.49906	up
GL24653-G	260	316	848	2985	3542	4201	3.8816	4.99553	12.7955	35.6742	55.7941	45.2919	2.63481e-05	2.03354	up
GL30598-G	4579	2814	5878	2785	2171	4043	121.545	78.9759	157.502	59.0785	60.6935	77.3725	0.000169324	-1.40185	down
GL27097-G	36	442	163	3948	2534	3844	0.434437	5.78975	2.03246	39.0803	33.0654	34.3323	0.000802804	2.59949	up
GL29296-G	7	3	22	137	157	223	0.153486	0.076911	0.53453	2.73453	4.11587	4.02067	1.80792e-05	2.88347	up
GL20761-G	6560	5324	4988	4099	3128	4125	258.144	221.497	198.128	128.91	129.644	117.027	0.000281999	-1.4426	down
GL25298-G	5700	3560	5960	5104	3465	5147	76.5258	50.5429	80.7768	54.7729	49.0089	49.8241	0.00653037	-1.00896	down
GL25940-G	762	658	643	2704	4483	5467	19.9157	18.1953	16.9679	56.5136	123.505	103.079	0.000527045	1.63351	up
GL25580-G	155	238	270	1918	1580	2413	3.4766	5.66023	6.12433	34.5149	37.4611	39.1715	1.30307e-10	2.20726	up
GL16500-G	37	124	332	2002	2201	3577	1.0284	3.72714	9.52701	45.5984	66.1015	73.52	9.11312e-06	2.88639	up
GL21115-G	4431	1553	458	952	360	710	107.2	38.5068	10.7484	18.495	9.05228	11.9155	0.00391597	-2.30822	down
GL17808-G	4801	74764	5737	7988	4808	5152	107.292	1766.76	129.409	142.669	113.196	83.0112	0.00496708	-2.56524	down
GL21394-G	2922	3929	3011	2566	1080	2843	84.7209	120.464	88.141	59.4699	32.977	59.4346	0.00138051	-1.50842	down
GL17137-G	2119	2301	850	911	640	798	36.5892	42.0177	14.8163	12.5732	11.6385	9.92969	0.000804421	-1.97759	down
GL23917-G	8671	6755	10367	8743	5127	7135	103.341	85.1229	124.715	83.2709	64.3619	61.3074	0.00132849	-1.14415	down
GL26065-G	21505	5793	18005	5336	3198	5243	272.353	77.5666	230.181	54.0039	42.6615	47.873	8.70921e-06	-2.4273	down
GL23044-G	30343	41055	28653	2850	1039	3099	1124.98	1609.69	1072.32	84.4233	40.5726	82.8276	1.28015e-22	-4.56317	down
GL25662-G	94	222	195	1429	780	1861	2.61133	6.51491	5.47965	31.7914	22.8569	37.3504	8.61199e-05	1.94017	up
GL20769-G	62	119	75	843	526	661	3.15982	6.49173	3.86952	34.8356	28.6154	24.6468	0.000115925	1.94696	up
GL20989-G	4754	7073	7523	4198	3597	6058	181.821	286.077	290.466	128.313	144.919	167.077	0.000129588	-1.34888	down
GL27103-G	170	337	242	2285	803	1289	10.9154	22.8579	15.7012	117.44	54.3945	59.7456	0.00853782	1.50177	up
GL26989-G	1539	1517	1654	1376	1023	1736	20.9729	21.8676	22.761	14.9853	14.6804	17.0568	0.000866351	-1.08385	down
GL23109-G	65	87	343	1052	923	1314	1.27874	1.80741	6.82685	16.5979	19.1971	18.7116	0.00259649	1.83092	up
GL23467-G	343	531	480	2892	1363	2163	7.49967	12.2849	10.6034	50.6371	31.4458	34.1634	0.00504609	1.27183	up
GL27593-G	7804	7006	3531	4951	1096	2674	246.259	233.741	112.461	124.852	36.405	60.8231	0.00466734	-1.88215	down
GL31134-G	2015	1873	2300	1498	890	1703	32.2476	31.6815	37.1478	19.1571	14.9944	19.6449	4.68995e-06	-1.48333	down
GL24393-G	33	26	35	183	155	153	0.577384	0.48193	0.621616	2.57002	2.86655	1.93682	0.00420367	1.44421	up
GL30480-G	12925	13691	17092	11981	8101	12535	111.743	125.157	149.164	82.7828	73.7859	78.1356	5.65619e-06	-1.29275	down
GL23153-G	338011	26947	12024	39295	3121	14795	5618.88	473.639	201.761	522.043	54.6473	177.317	0.00564804	-2.74889	down
GL29181-G	437	1150	765	4911	4890	8347	10.9875	30.5652	19.4079	98.6961	129.542	151.349	0.00022726	1.89192	up
GL18848-G	939	39	369	60	66	66	27.4677	1.1986	10.8874	1.38296	2.02682	1.377	0.000391756	-3.00857	down
GL31567-G	135	283	198	1384	696	1577	3.74696	8.29344	5.53912	30.7409	20.3744	31.5935	0.00282948	1.51832	up
GL28205-G	1596	1168	1719	856	1073	1345	56.7734	43.9107	61.7391	24.3173	40.2207	34.4834	0.000975338	-1.28225	down
GL21452-G	3317	3534	2829	1718	1510	2455	143.463	161.608	123.481	59.3583	68.7708	76.5403	2.50258e-05	-1.65374	down
GL20007-G	217	94	187	884	7826	3063	6.04821	2.77666	5.27239	19.7363	230.434	61.7294	2.61283e-05	3.25248	up
GL20909-G	390	437	505	2001	2031	3125	6.94879	8.23566	9.09183	28.5473	38.2002	40.2268	7.12734e-06	1.49054	up
GL29350-G	4429	2565	6052	3504	3144	4366	91.6292	56.1031	126.384	57.9299	68.5246	65.1247	0.00810214	-1.05423	down
GL26909-G	22	54	33	414	358	462	0.384914	1.01924	0.594041	5.91751	6.75247	5.96162	4.23636e-06	2.41913	up
GL22083-G	15	10	16	100	96	141	0.36338	0.258814	0.390927	2.01286	2.52783	2.55675	0.000285325	2.00531	up
GL27591-G	26	9	48	387	347	633	0.725637	0.24577	1.36887	8.8065	10.4072	13.0063	1.37974e-07	2.96617	up
GL23803-G	1845	1274	2323	1301	1337	2030	30.9731	22.6045	39.369	17.4529	23.6387	24.5641	0.00370341	-1.06309	down
GL30523-G	380	555	837	7804	10478	8021	6.93359	10.7132	15.441	114.001	201.763	105.706	1.43011e-11	2.9645	up
GL31452-G	3600	3357	6104	3180	2424	4559	96.0709	94.7106	164.439	67.8073	68.1306	87.7139	0.000189496	-1.20964	down
GL22335-G	11	60	46	281	235	468	0.23862	1.46053	1.05639	5.18139	5.70794	7.79821	0.00414882	1.93101	up
GL15652-G	42	48	60	261	286	379	0.939743	1.13384	1.34973	4.68006	6.75585	6.12859	4.62029e-05	1.68725	up
Ganoderma_lucidum_newGene_1205	16	22	26	368	147	202	1.19847	1.77871	2.02228	22.9513	12.0798	11.3733	1.88668e-05	2.41069	up
GL25151-G	8655	7824	6545	4922	3036	5353	291.807	280.489	221.599	131.848	107.216	129.406	3.37355e-05	-1.68176	down
GL25054-G	504	1078	2247	542	188	396	34.3684	77.7661	154.821	29.5208	13.4873	19.4766	4.0356e-05	-2.38632	down
GL21839-G	6284	8235	8277	5625	4685	7375	65.4954	90.7554	87.0877	46.8548	51.4489	55.4276	0.000176031	-1.24508	down
GL20803-G	27518	1709	4550	950	582	712	345.608	22.6936	57.6852	9.52803	7.69764	6.44661	1.36372e-06	-3.9759	down
GL22822-G	1203	1091	722	692	559	502	85.5499	82.034	51.828	39.3484	41.8567	25.7425	0.00199658	-1.59902	down
GL22838-G	3105	41010	358	369	250	638	98.3675	1374.09	11.4297	9.34	8.328	14.5702	6.945e-06	-4.3278	down
GL25434-G	1823	3749	6246	14991	18955	19974	46.1478	100.364	159.627	303.343	505.592	364.617	0.00977677	1.32608	up
GL24870-G	6392	4949	11636	6182	5550	7854	254.849	208.615	468.336	197.002	233.131	225.776	0.00628235	-1.02711	down
GL21478-G	25	21	23	185	80	211	0.561434	0.496862	0.530254	3.41494	1.9281	3.50825	0.00249039	1.70221	up
GL18166-G	6035	3525	4240	1672	1759	1858	401.028	247.64	284.385	88.7624	123.123	88.9965	6.38155e-07	-2.17405	down
GL22664-G	272	841	572	12266	1651	7663	3.87154	12.6915	8.23401	139.925	24.8178	78.8585	0.000898903	2.37055	up
GL29808-G	88	165	291	741	832	931	6.61103	13.1506	22.0997	44.645	66.0929	50.6114	0.00816837	1.33448	up
GL18793-G	3471	2937	3898	2945	2057	2639	27.7428	24.8208	31.449	18.8096	17.3227	15.2088	8.22086e-05	-1.2836	down
Ganoderma_lucidum_newGene_2787	165	201	195	110	89	180	6.83099	8.10704	8.10631	3.45402	3.75655	5.42823	0.00073352	-1.4443	down
GL16588-G	113	89	126	509	330	757	3.95532	3.29484	4.4641	14.2972	12.234	19.194	0.00137721	1.30329	up
Ganoderma_lucidum_newGene_848	419	635	914	374	311	594	14.6269	23.4231	32.2184	10.4267	11.4093	14.9521	0.000269558	-1.45032	down
Ganoderma_lucidum_newGene_849	3607	3816	3999	2975	1681	2872	74.8845	83.5425	84.2469	49.1683	36.5069	42.4392	1.93516e-05	-1.48327	down
Ganoderma_lucidum_newGene_841	31	16	120	546	400	732	0.269681	0.148316	1.07895	4.18834	4.06941	6.28127	0.000424982	2.31574	up
GL24894-G	86	52	158	402	445	506	1.57802	0.996606	2.94448	5.92234	8.65018	6.73639	0.00725532	1.32668	up
GL31073-G	0	0	0	183	183	192	0	0	0	12.5322	16.5128	11.8323	3.33216e-14	6.369	up
GL25161-G	2173	7064	6006	1409	654	1389	32.7681	112.648	91.4333	16.9751	10.3884	15.1045	1.18898e-07	-2.85303	down
GL18180-G	472	573	639	5018	1948	3307	3.94292	5.06626	5.39051	33.5624	17.1728	19.955	0.000299957	1.62447	up
GL24543-G	1751	1068	1770	1145	1049	1664	41.5368	26.7724	42.3654	21.703	26.2153	28.4508	0.00381783	-1.11116	down
GL16164-G	21010	2896	14760	3326	1600	1375	1145.8	166.96	812.571	144.939	91.8944	54.0518	1.84774e-05	-3.03678	down
GL21988-G	65	221	313	1864	3135	3097	2.36949	8.63057	11.6641	55.0096	121.965	82.4779	4.90654e-06	2.723	up
GL27395-G	639	750	609	6081	3904	2323	25.9366	32.1869	24.945	197.436	167.06	68.0327	0.00387471	1.63603	up
GL16790-G	131	217	259	700	744	1205	2.55261	4.46453	5.10064	10.9126	15.299	16.9518	0.00535129	1.19569	up
GL20631-G	665	475	524	3681	4414	3288	8.09726	6.11241	6.44927	35.8651	56.6897	28.898	0.000106921	1.82563	up
GL20238-G	211	354	226	1278	1166	1692	5.98018	10.6085	6.44836	28.9467	34.8146	34.5748	0.0031313	1.3828	up
Ganoderma_lucidum_newGene_2073	248	261	175	115	96	233	9.69216	10.5948	6.83299	3.6644	3.81891	6.47481	0.00441272	-1.52287	down
GL24028-G	311	165	719	1524	6835	1714	3.66136	2.05452	8.54273	14.3373	84.809	14.5549	0.00698902	2.12711	up
GL19220-G	60	112	55	622	262	689	1.81826	3.58764	1.68093	15.0986	8.391	15.0896	0.00521415	1.65125	up
GL21243-G	5	49	23	1141	367	233	0.044403	0.572466	0.251079	10.1221	4.28274	1.86204	0.000406241	2.95044	up
GL18493-G	100	82	180	480	331	687	2.85606	2.46992	5.19659	10.9873	9.98016	14.201	0.00725212	1.13304	up
GL16495-G	1386	1189	1171	533	628	863	18.1299	16.4423	15.4544	5.56349	8.64302	8.13444	1.76644e-05	-1.73712	down
GL25102-G	258	440	208	1996	1421	2296	5.00551	9.04162	4.0673	31.0099	29.0966	32.1817	0.00262427	1.58258	up
GL16068-G	38	123	164	686	387	783	0.996934	3.45259	4.40105	14.5811	10.8369	15.0126	0.00954929	1.52363	up
GL22609-G	40	170	94	1100	458	991	1.13768	5.17272	2.72534	25.3464	13.9039	20.6	0.00357929	1.90309	up
GL24789-G	48586	70174	2379	2424	1822	2541	894.603	1366.19	44.215	35.6561	35.3273	33.7227	8.09571e-07	-4.15771	down
GL22564-G	161	211	156	895	843	1669	3.89081	5.39406	3.79579	17.2914	21.4508	29.0902	0.000266316	1.64986	up
GL24857-G	3635	4749	3778	3263	2243	3483	50.9409	70.364	53.4423	36.5472	33.1159	35.1861	0.000671606	-1.32449	down
GL16870-G	284	435	942	1534	9275	4486	4.27341	6.91412	14.3112	18.4434	147.07	48.6782	0.00298201	2.21604	up
GL17769-G	696	876	805	820	409	594	27.5899	36.7279	32.2022	25.9813	17.0737	16.9652	0.00432891	-1.24623	down
Ganoderma_lucidum_newGene_2330	0	7	6	48	83	58	0	0.249887	0.220472	1.5617	3.50704	1.69201	0.00851946	2.40805	up
GL15377-G	22	83	108	554	420	429	0.44168	1.83149	2.26232	9.24337	9.23283	6.4588	0.00504449	1.74964	up
GL19579-G	74	40	72	309	295	414	2.86625	1.63081	2.81841	9.66116	12.1743	11.6731	0.00090448	1.50126	up
GL25661-G	3992	2549	3010	1772	986	1854	111.894	75.5375	85.1432	39.6928	29.1007	37.4599	3.73787e-06	-1.91723	down
GL18854-G	1328	2210	1391	1068	967	1326	38.215	67.2455	40.4006	24.5621	29.2915	27.5056	0.0022119	-1.41805	down
GL17816-G	16045	12883	17295	15692	7995	14002	254.763	216.277	277.201	199.118	133.736	160.294	0.00159114	-1.17193	down
GL16852-G	235	675	631	3151	1804	2951	2.68281	8.16516	7.28791	28.8442	21.7604	24.3683	0.00954527	1.37771	up
GL19086-G	1805	1405	2383	1383	1351	2203	52.1854	42.9536	69.5657	31.9508	41.1499	45.9155	0.00252373	-1.03464	down
GL15472-G	862	291	1146	384	393	633	12.9938	4.62852	17.4464	4.62482	6.24315	6.8831	0.00934424	-1.4457	down
GL26494-G	4311	5664	2804	1799	2016	3238	62.0312	86.1789	40.7219	20.6811	30.5573	33.5918	0.00104782	-1.72301	down
GL21216-G	4636	6991	4182	4302	2361	3900	156.629	249.739	142.61	116.142	84.0351	94.9985	0.00236036	-1.46598	down
GL26707-G	29	60	110	753	495	990	0.79882	1.77403	3.15181	17.0861	14.7998	20.279	5.77961e-07	2.48995	up
GL22175-G	308	281	393	1471	1090	1795	4.48959	4.31977	5.78498	17.1452	16.7378	18.8747	3.39342e-05	1.23049	up
GL19519-G	3586	1666	2993	1634	1384	2085	54.6829	26.8632	46.0724	19.9061	22.2248	22.9252	0.000511691	-1.52603	down
GL28890-G	10126	9481	7718	9693	3747	4532	84.8851	84.0398	65.3121	64.9411	33.0878	27.3908	0.00897771	-1.43627	down
GL18913-G	475	479	159	49	95	21	10.8421	11.5623	3.65427	0.894004	2.27779	0.343905	8.13434e-05	-3.04531	down
GL22501-G	1165	449	30	75	78	83	62.7369	25.5195	1.60663	3.20168	4.41821	3.19099	0.000968306	-2.98045	down
GL28430-G	5027	2979	4826	4010	2481	4063	86.6761	54.2924	83.9807	55.2564	45.0609	50.5055	0.0034765	-1.14814	down
GL31161-G	1772	881	1860	932	795	1655	33.4147	17.5677	35.4152	14.0456	15.7867	22.5022	0.00529864	-1.26939	down
GL30193-G	669	121	887	117	192	136	18.426	3.51021	24.6716	2.57286	5.55309	2.68457	0.000898836	-2.34165	down
GL21802-G	1981	1585	2800	753	999	2060	50.914	43.0829	72.6408	15.458	27.0562	38.1823	0.000650755	-1.56484	down
GL21894-G	4421	3125	5597	3752	2994	4732	87.6743	65.5192	112.038	59.4584	62.5443	67.6499	0.0012767	-1.0491	down
GL23283-G	3935	3877	1095	1686	693	931	44.2113	46.0562	12.4175	15.1347	8.19839	7.54106	0.00148093	-2.17371	down
GL25180-G	0	0	0	216	247	394	0	0	0	16.9871	25.6301	28.0262	3.78902e-17	6.86082	up
GL20172-G	10907	9896	2499	3881	2953	4467	224.267	215.148	51.8555	63.7785	63.9656	66.2203	0.00627298	-1.85265	down
GL25458-G	301	144	435	1349	1124	1990	6.7539	3.41281	9.87845	24.2475	26.6388	32.2823	0.00230269	1.41834	up
GL22525-G	14849	7735	16658	6585	5772	8693	419.338	230.962	474.86	148.611	171.721	176.99	1.31296e-05	-1.70938	down
GL27710-G	225	4675	1323	28536	24529	52546	14.7193	324.169	87.5643	1495.79	1694.8	2484.79	0.00315005	2.51434	up
GL22052-G	14	70	132	2041	324	397	0.367682	1.96837	3.55777	43.6457	9.11616	7.65572	0.00493095	2.38115	up
GL21708-G	3416	2812	4939	1802	1337	3377	92.6251	80.6274	135.217	39.0398	38.1932	66.0291	2.36337e-05	-1.63736	down
GL28683-G	5759	8259	1096	761	1544	1906	671.98	1018.86	129.085	70.9396	189.76	160.35	0.00157353	-2.44348	down
GL17002-G	28	138	82	1248	474	1237	0.514748	2.67835	1.52326	18.4286	9.22762	16.4803	0.000418349	2.33918	up
GL25699-G	83	1724	281	15902	11504	23318	1.86245	41.3785	6.42929	288.535	275.152	381.692	0.00101531	2.85821	up
GL20127-G	8613	552346	11301	8991	2144	5888	375.214	25444.3	496.978	313.027	98.3749	184.951	0.00777641	-2.96394	down
GL30002-G	64	805	258	5409	4306	10789	2.31269	31.15	9.52695	158.321	166.107	284.867	0.000795098	2.667	up
GL29814-G	146	153	325	731	860	1117	11.4741	12.7549	25.8648	46.1488	71.5257	63.588	0.0035303	1.254	up
GL25607-G	281	463	1038	2332	3501	5048	6.57574	11.4603	24.5531	43.6845	86.4605	85.3186	0.0017166	1.70168	up
GL15354-G	784	763	1245	887	571	912	11.0292	11.3502	17.6753	9.96833	8.45811	9.24554	0.000618394	-1.0836	down
Ganoderma_lucidum_newGene_2226	5	27	19	141	73	255	0.272411	1.91866	1.40483	7.78396	5.28752	12.8683	0.00977677	1.93719	up
GL19486-G	5883	4321	3806	3096	2115	3488	136.01	105.639	88.8149	57.2024	51.5071	58.1364	0.00028446	-1.57381	down
GL15415-G	371	316	494	1770	1811	2460	18.6106	16.7428	24.9948	70.9392	95.7149	88.9695	5.32657e-06	1.4551	up
GL16711-G	347	233	695	2163	1601	1978	6.93223	4.92262	14.0509	34.6099	33.7721	28.5583	0.00357197	1.31406	up
GL24967-G	58	2080	297	15921	14383	28498	2.44213	93.5145	12.7272	541.028	644.277	873.672	0.00281039	2.74936	up
GL22542-G	4934	3447	2158	1999	1497	2180	105.851	78.2042	46.7359	34.2685	33.8366	33.7256	0.0009222	-1.75015	down
GL29621-G	1075	790	1099	775	671	1285	35.6408	27.6717	36.7614	20.5273	23.4044	30.71	0.00781281	-1.0101	down
GL29952-G	3552	1528	7347	718	588	1050	102.717	46.7203	214.465	16.5921	17.8967	21.878	8.21615e-09	-2.99604	down
GL24286-G	1165	2092	3764	13785	11462	13895	22.9545	43.6001	74.8898	217.196	238.057	197.5	0.000446623	1.60116	up
GL28454-G	4	15	10	129	74	89	0.09781	0.479264	0.291499	3.26282	2.45002	2.03302	0.00258676	2.15016	up
Ganoderma_lucidum_newGene_1046	0	0	2	46	46	84	0	0	0.080369	2.28994	3.23232	3.95982	8.16938e-06	4.0385	up
GL22843-G	5401	3978	3837	3954	2813	2258	209.796	163.379	150.434	122.744	115.079	63.2222	0.0074716	-1.3577	down
GL27342-G	2840	2608	2826	2261	1656	2792	162.82	158.102	163.528	103.594	99.9846	115.392	0.000295719	-1.19813	down
GL18313-G	2871	1548	2111	1322	972	1562	42.0504	23.9725	31.2111	15.473	14.9903	16.4885	0.000150237	-1.61864	down
GL16400-G	18	38	72	307	265	396	0.528286	1.19887	2.21049	7.46794	8.49748	8.69013	0.000238887	1.96645	up
GL15659-G	45	99	65	2015	4106	6278	0.851145	1.96555	1.24042	30.4813	81.8999	85.6983	1.14431e-16	4.56926	up
Ganoderma_lucidum_newGene_1263	12	19	46	176	119	216	0.296512	1.13847	1.23498	4.60361	4.11763	4.9679	0.00254261	1.76376	up
GL16039-G	1187	1138	771	645	447	703	31.2435	31.6855	20.4879	13.5603	12.3992	13.3398	0.000269558	-1.66636	down
GL22264-G	13	2	15	115	233	305	0.41769	0.042312	0.49462	3.16261	8.43052	7.5641	1.09718e-05	3.14793	up
GL21958-G	11	170	94	834	1052	1082	0.145423	2.3784	1.25176	8.86521	14.7421	10.38	0.00753443	2.15956	up
GL24347-G	165	312	328	1654	1490	1868	2.1457	4.3729	5.87655	17.1958	20.4269	17.5212	3.41147e-05	1.70457	up
GL30166-G	4160	2545	5728	2946	1845	3240	136.542	88.312	189.803	77.2842	63.7811	76.6839	0.000127436	-1.45383	down
GL30049-G	8281	6228	10569	6793	4345	8845	153.116	121.755	197.282	100.378	84.6275	117.917	0.000355336	-1.20181	down
GL29271-G	7971	537	13682	196	241	218	411.607	29.273	713.15	8.06965	13.0949	8.09024	3.97605e-10	-4.82877	down
GL23398-G	3709	3729	3946	3596	2352	4163	98.4427	104.664	105.725	76.276	65.7727	79.6637	0.00139069	-1.0724	down
GL28881-G	48	54	31	407	295	317	1.32638	1.5865	0.855595	9.13492	8.72769	6.41789	0.000509566	1.87899	up
GL15335-G	263	126	287	142	43	151	4.32279	2.17594	4.76062	1.85499	0.738926	1.79155	0.00193628	-1.79999	down
GL27432-G	150	146	331	904	1265	792	8.66076	8.92722	19.3522	41.8848	77.2463	33.0882	0.00817094	1.4133	up
GL30044-G	2302	2508	3548	10042	8640	13194	34.9721	40.2838	54.4159	121.955	138.319	144.558	0.000247686	1.03696	up
GL25293-G	2050	4466	3866	1617	1450	2926	69.964	161.171	133.171	44.0921	52.1113	71.9919	0.000509566	-1.64059	down
GL29787-G	7813	2952	794	524	223	335	87.0147	34.7615	8.9173	4.66043	2.61568	2.684	7.64824e-07	-3.76729	down
GL31041-G	126	63	416	1626	1217	974	1.86934	0.980725	6.24166	19.3165	19.0506	10.4395	0.00792444	1.77316	up
Ganoderma_lucidum_newGene_2765	38	19	31	475	297	399	1.91012	0.405648	1.42048	8.86685	7.71245	8.29575	2.00356e-08	2.68521	up
Ganoderma_lucidum_newGene_820	755	485	622	592	425	526	16.3027	10.9166	13.8152	10.639	9.7122	8.46678	0.00810675	-1.12585	down
GL29490-G	129	158	175	1462	653	1729	2.5203	3.28274	3.45685	22.9762	13.5154	24.524	1.36372e-06	2.02548	up
GL25378-G	5	0	6	44	29	187	0.074453	0	0.10626	0.625178	0.545999	2.4211	0.00409553	2.71288	up
GL17948-G	2699	3496	2384	2568	1595	2541	74.8033	102.452	66.6972	56.8719	46.5524	50.7674	0.00470809	-1.25269	down
GL29468-G	1517	1526	2810	7147	5533	9239	21.2865	22.6369	39.8071	80.16	81.7964	93.4904	0.0016122	1.02361	up
GL30710-G	22	14	28	120	89	220	0.460243	0.30683	0.600817	2.05277	2.01508	3.40826	0.00245131	1.70163	up
GL22915-G	3149	2247	3217	2782	1737	2452	37.6113	28.3748	38.7893	26.5562	21.8607	21.116	0.0014351	-1.16459	down
GL23838-G	548	383	670	1723	2661	2378	12.2391	9.02868	15.1152	30.7586	62.6398	38.3092	0.00876266	1.20645	up
GL29659-G	8	155	34	1246	601	1098	0.191615	4.05871	0.833896	24.6593	15.6638	19.6097	0.00698537	2.34651	up
GL18408-G	369	1003	1037	4935	3323	5284	3.93343	11.3126	11.165	42.0989	37.3723	40.6639	0.00236296	1.52302	up
GL26790-G	248	447	743	2936	2724	5781	6.09283	11.6324	18.4752	57.8382	70.736	102.76	1.63638e-05	2.01837	up
GL17030-G	99	135	131	955	624	1099	1.73799	2.49672	2.32093	13.4015	11.5475	13.9133	2.78087e-07	1.89427	up
GL28544-G	4652	3935	3865	3892	2366	2903	109.583	98.0101	91.887	73.2695	58.6909	49.304	0.00199847	-1.30359	down
GL26063-G	3719	2844	4488	1019	1736	2715	78.8323	63.7371	96.0364	17.2568	38.7605	41.4967	9.60018e-05	-1.80764	down
Ganoderma_lucidum_newGene_1860	41	30	27	316	264	569	0.61319	0.710351	0.353142	3.75757	4.61508	5.95564	1.10063e-06	2.43083	up
GL22494-G	8788	5027	5933	4898	3527	5937	139.526	84.3862	95.0879	62.1436	58.9853	67.9657	0.0023535	-1.34322	down
GL31669-G	28	165	70	645	872	1055	3.13528	19.6036	7.96271	58.1152	103.572	85.696	0.00315214	2.09098	up
GL24172-G	4808	6861	5158	5519	3430	5410	55.9898	84.4746	60.6351	51.3672	42.0706	45.424	0.0079392	-1.12284	down
GL23003-G	639	296	305	228	258	226	14.6175	7.15651	7.03256	4.17008	6.21416	3.72194	0.00695388	-1.57514	down
GL20879-G	58	107	255	812	576	788	0.93381	1.83632	4.1969	10.5815	9.87928	9.25531	0.00703439	1.48826	up
GL20973-G	18	46	72	319	286	223	0.403069	1.09129	1.63424	5.79428	6.8532	3.64723	0.0059291	1.68411	up
GL26683-G	115	168	160	94	91	157	4.3059	6.6662	6.03893	2.8119	3.58993	4.24572	0.00714521	-1.23423	down
GL24130-G	1329	1780	2320	16444	10177	14521	12.5261	17.73	22.0723	123.866	101.054	98.6778	2.43231e-09	1.99723	up
GL22878-G	1167	2378	3157	14907	11055	25447	11.7918	25.4051	32.1967	120.397	117.688	185.407	2.00034e-05	1.94596	up
GL23194-G	10991	5131	5345	5980	1860	3732	334.225	164.972	164.067	145.329	59.5667	81.8076	0.00488612	-1.7168	down
GL28089-G	6243	2916	4750	1935	2223	2725	203.395	100.454	156.21	50.3655	76.2863	63.9948	8.80533e-05	-1.81185	down
GL21744-G	106	181	240	863	1239	1839	1.66305	3.0163	3.82405	10.9042	20.6371	20.9623	3.27867e-05	1.94283	up
GL24597-G	3348	2467	3703	2329	2174	3963	60.0854	46.8109	67.0894	33.4071	41.1081	51.2915	0.00397341	-1.04891	down
GL21024-G	167	191	439	1344	1085	2088	5.39149	6.52877	14.3322	34.7464	36.9785	48.7102	0.000228205	1.59461	up
GL21245-G	0	2	5	62	68	117	0	0.110839	0.327557	3.86896	5.6294	6.62978	1.16983e-05	3.53094	up
GL29573-G	2838	3362	2908	790	516	539	64.1246	80.3401	66.3306	14.2517	12.2784	8.7775	3.20561e-14	-3.07058	down
GL22598-G	6495	788	13419	1636	578	601	125.807	16.1321	262.409	25.3227	11.7916	8.39038	0.000109066	-3.04784	down
GL21679-G	4751	6367	7303	4823	3724	6756	209.066	296.296	324.434	169.648	172.648	214.378	0.000528305	-1.14761	down
GL20019-G	33	38	74	255	154	345	0.889659	1.10189	2.04741	5.63018	4.48483	6.87795	0.0030145	1.42797	up
Ganoderma_lucidum_newGene_1677	188	38	52	1323	553	1255	12.0322	2.44493	3.43465	70.8139	39.2107	61.2931	0.00266483	2.17925	up
GL29375-G	1485	1796	1886	1295	1084	1966	48.682	62.244	62.4193	33.9403	37.424	46.477	0.000912959	-1.14241	down
GL24715-G	2619	2399	4530	1831	1774	2597	32.0061	30.9929	55.8813	17.8767	22.841	22.8815	1.04204e-05	-1.43456	down
GL24718-G	193	455	591	1715	1868	2460	4.84706	12.1079	15.0237	34.5537	49.6049	44.7189	0.00583985	1.37301	up
GL18118-G	15737	12841	10358	11028	7772	11790	748.419	645.685	497.242	419.133	389.37	404.255	0.00473728	-1.24459	down
GL30032-G	390	521	591	1606	1506	2722	9.92598	14.0479	15.2162	32.7341	40.4526	50.0528	0.00652211	1.01879	up
GL24759-G	9883	7956	2633	1344	1913	2328	122.481	104.253	32.9377	13.3068	24.9705	20.8018	6.21117e-05	-2.57649	down
Ganoderma_lucidum_newGene_143	15	38	41	251	154	388	0.427017	1.69144	1.23573	6.26656	5.06411	8.60448	0.000346896	2.00238	up
GL21328-G	12471	12854	9311	6085	3340	4178	500.549	545.537	377.272	195.201	141.238	120.887	2.03401e-06	-2.17251	down
Ganoderma_lucidum_newGene_555	7880	3633	9560	5264	4392	4370	101.838	49.4139	124.355	54.7761	60.1048	41.005	0.00460243	-1.34076	down
GL30018-G	156	513	433	1894	3963	4409	4.02106	13.9888	11.2733	39.0758	107.777	82.0685	0.000400886	2.16333	up
GL22839-G	514	588	1009	406	370	858	18.2242	22.0488	36.1269	11.503	13.8253	21.954	0.00530129	-1.21329	down
GL18650-G	146889	209661	15778	24075	9744	22486	3216.06	4853.67	348.699	421.257	224.741	354.959	7.12992e-05	-3.18049	down
GL17270-G	116	281	129	3430	2698	4737	3.1641	8.15487	3.56218	75.3577	78.1204	93.883	1.87865e-09	3.16342	up
GL29832-G	516	324	479	381	283	412	12.9304	8.57452	12.1198	7.621	7.47795	7.44994	0.00365539	-1.15344	down
GL28011-G	572	496	230	314	68	184	15.293	14.0281	6.19332	6.70871	1.8892	3.53218	0.00417847	-1.98349	down
GL22114-G	0	0	0	114	66	119	0	0	0	9.16385	7.003	8.62789	7.37455e-10	5.5124	up
GL22726-G	126	77	343	838	3120	5222	2.0386	1.3138	5.62791	10.9005	53.5442	61.3248	3.39342e-05	2.8944	up
GL30010-G	1730	1109	1793	841	945	1669	36.3089	24.6103	37.988	14.098	20.8969	25.2625	0.00233592	-1.28001	down
GL25277-G	3023	2013	2917	1826	1945	2646	93.604	65.9141	91.1977	45.1767	63.4327	59.0763	0.00233544	-1.16178	down
GL16070-G	46	21	23	346	220	474	1.61798	0.774328	0.812067	9.86811	8.25125	12.1899	2.248e-05	2.3684	up
GL27094-G	32	255	109	1572	1001	2553	1.86172	15.9982	6.50945	74.5793	62.6129	109.259	0.00133704	2.3516	up
GL25816-G	62	53	162	809	446	1441	1.45909	1.32249	3.89785	15.4086	11.1885	24.748	2.40179e-05	2.25275	up
GL20946-G	4778	3696	3735	2350	1611	3182	196.467	160.718	155.038	77.2165	69.7861	94.3487	2.11668e-05	-1.66936	down
GL25071-G	1016	1488	395	8366	43204	15234	21.0728	32.6423	8.25646	138.715	944.316	227.876	7.87924e-05	3.10893	up
GL23996-G	566	198	1214	6201	4563	5393	10.8599	4.01414	23.505	95.0788	92.2286	74.5986	0.000407212	2.09145	up
GL18418-G	604	568	260	371	200	225	13.6684	13.5858	5.9384	6.70433	4.76231	3.66746	0.00665262	-1.66431	down
GL19202-G	21	26	14	140	106	173	1.92927	2.54113	1.27539	10.6719	10.6463	11.8786	0.00447757	1.68211	up
GL18519-G	6214	5055	4815	2520	1969	3693	120.378	103.544	94.1454	39.0118	40.1721	51.5681	1.77096e-06	-1.86258	down
GL30247-G	4345	3824	3993	2304	2086	3451	50.893	47.3561	47.2081	21.5693	25.7409	29.1408	1.82816e-05	-1.51823	down
GL16763-G	396	320	939	2182	1688	3246	10.6946	9.12656	25.6367	47.1673	48.0899	63.2998	0.00798353	1.21916	up
GL25938-G	23212	21119	16204	10659	7553	11854	1405.99	1352.61	990.783	515.965	481.936	517.661	5.49466e-06	-1.88511	down
GL26597-G	1354	1381	6976	283	189	391	27.6167	29.7814	143.719	4.61315	4.04348	5.74369	7.17965e-11	-3.86765	down
GL29948-G	107	69	174	859	587	759	3.05523	2.06674	4.99348	19.6073	17.6577	15.6373	3.06347e-05	1.75425	up
GL29014-G	15052	17306	10872	12132	6749	7067	168.197	204.478	122.634	108.35	79.4471	56.9343	0.0025196	-1.56911	down
GL30074-G	274	153	221	1396	1767	2644	5.13446	3.03032	4.18753	20.9649	34.9947	35.8396	1.79178e-06	2.14977	up
GL30117-G	1526	1704	2302	17693	35347	14805	15.8823	18.7496	24.1874	147.196	387.632	111.112	2.10792e-06	2.65766	up
GL23590-G	44815	57436	32096	34904	6471	12544	834.339	1130.66	603.194	519.338	126.917	168.371	0.00255171	-2.05608	down
GL29566-G	15	51	90	670	590	944	0.263343	0.980025	1.65649	9.76346	11.3256	12.41	1.90912e-06	2.763	up
GL20756-G	4241	2361	2777	1886	1747	2497	55.8477	32.8747	36.905	19.8431	24.2254	23.705	0.00111959	-1.4725	down
GL17466-G	109	172	194	1084	498	972	2.81428	4.68576	5.04593	22.4006	13.5544	18.1121	0.0010172	1.45535	up
GL31440-G	93	25	208	988	1322	882	3.03652	0.836126	6.879	25.8796	45.648	20.8542	0.000732719	2.31915	up
GL17597-G	4	22	27	182	137	255	0.192016	1.11716	1.30626	6.98279	6.91774	8.85243	0.000628409	2.29941	up
GL30317-G	7844	7453	8180	4905	5161	7786	244.425	245.583	257.334	122.161	169.441	174.94	0.000284689	-1.27027	down
GL15916-G	3267	2380	1907	1864	1707	2160	79.5538	61.2933	46.874	36.2772	43.7937	37.9184	0.00754405	-1.27115	down
GL24231-G	33	18	47	266	260	345	1.02459	0.598333	1.50506	6.76966	8.73889	7.94287	2.87266e-06	2.19442	up
GL28773-G	28	13	20	126	149	177	0.830574	0.404056	0.586096	3.05003	4.74267	3.86812	0.00147398	1.85295	up
Ganoderma_lucidum_newGene_523	133	223	340	1198	868	1870	4.98413	8.84149	12.9078	36.0088	34.3776	50.7193	0.000375769	1.55064	up
GL18407-G	6464	5343	14591	3519	4065	9110	111.575	97.5173	254.243	48.544	73.918	113.374	0.00489011	-1.43176	down
GL20841-G	58	69	150	433	305	592	1.24226	1.56444	3.26541	7.47611	6.93454	9.22257	0.00308123	1.3532	up
GL28021-G	92844	18220	8562	943	1186	727	1809.1	375.377	168.401	14.6845	24.3309	10.2125	3.45833e-11	-5.19472	down
GL23052-G	114	233	312	2041	1175	2427	1.70177	3.67283	4.69368	24.3521	18.4837	26.13	2.53388e-06	2.11134	up
GL22546-G	11408	8379	5505	5159	3457	4761	901.371	699.97	439.052	325.736	287.719	271.217	0.000506709	-1.77282	down
Ganoderma_lucidum_newGene_615	25	57	47	332	392	448	1.13751	2.86045	2.16497	12.4842	19.5056	15.3684	2.18826e-05	2.17098	up
GL29881-G	62	908	258	14888	15796	18444	0.763142	11.9653	3.24435	148.378	207.524	165.835	3.24826e-06	3.65202	up
GL15012-G	14	16	16	134	65	133	0.387064	0.460799	0.43838	3.0534	1.93836	2.74565	0.002168	1.7787	up
Ganoderma_lucidum_newGene_801	123	217	299	726	867	1258	5.1081	9.67373	12.6544	24.5582	38.6727	38.2818	0.00676537	1.24868	up
GL30332-G	15041	21924	12465	3780	766	1406	249.474	384.487	208.695	50.1016	13.3769	16.804	9.73878e-09	-3.62142	down
GL30213-G	1659	1605	1144	714	346	516	44.3551	45.3514	30.8743	15.237	9.73505	9.93237	1.14908e-06	-2.30891	down
GL27960-G	99	106	180	465	481	784	1.78864	2.02028	3.29466	6.73921	9.18094	10.2464	0.00135222	1.26145	up
GL23679-G	9395	7699	8626	6670	5992	8834	134.993	116.973	125.125	76.5941	90.7048	91.5186	0.00110366	-1.14191	down
GL29005-G	245	871	378	7207	6888	8568	2.96859	11.193	4.63443	70.0305	88.2212	75.1029	3.62402e-06	2.73428	up
GL17644-G	1544	1230	2885	1509	1102	2104	48.1061	40.5112	90.7366	37.5694	36.1511	47.2752	0.00539496	-1.08409	down
GL18369-G	6575	3837	7398	3582	3234	5392	290.2	179.054	329.621	126.335	150.35	171.577	0.000261903	-1.38697	down
GL31186-G	348	421	320	2139	1653	2792	4.31658	5.5335	4.01552	21.2555	21.6526	25.0247	7.30773e-05	1.59049	up
Ganoderma_lucidum_newGene_727	229	2428	146	212	123	229	12.2366	137.797	7.86123	9.0704	6.90688	8.84339	0.00320061	-2.66582	down
Ganoderma_lucidum_newGene_1803	0	0	0	59	62	63	0	0	0	1.87856	1.88712	1.18602	2.32867e-07	4.8836	up
Ganoderma_lucidum_newGene_1308	64	105	99	343	376	624	0.643137	1.74273	1.01387	3.18259	5.52628	5.8845	0.00356982	1.35077	up
GL27835-G	0	54	85	1470	1154	1928	0	0.90613	1.36671	18.8221	19.4766	22.2778	0.000404367	3.24076	up
GL22014-G	127	339	422	1515	1786	2300	3.18726	8.98433	10.6911	30.3992	47.2177	41.6239	0.00105005	1.71245	up
GL17416-G	206	1663	450	11361	8662	19854	18.2243	156.065	40.2745	806.268	810.376	1271.2	0.000451157	2.6466	up
GL27422-G	58	53	80	508	475	740	0.826741	0.797405	1.14679	5.80907	7.16676	7.64683	2.79723e-10	2.22537	up
GL23485-G	20	18	32	117	102	123	2.08505	1.9821	3.27319	9.69361	11.1863	9.2035	0.00886102	1.36264	up
GL19414-G	199	322	207	1895	1369	3856	3.84024	6.5766	4.03995	29.2829	27.8681	53.7447	1.93516e-05	2.15284	up
GL26024-G	148	609	353	4576	5557	8175	3.15242	13.7853	7.62064	78.3494	125.434	126.294	1.63473e-06	2.85226	up
GL30392-G	5044	1541	14400	122	145	195	209.419	67.6227	603.573	4.03677	6.32032	5.82626	6.93722e-19	-5.56249	down
GL22429-G	93	60	285	606	754	980	2.96151	2.01418	9.25598	15.6411	25.6476	22.8441	0.00966088	1.54313	up
GL31493-G	3055	1900	4337	1614	1475	3070	90.7883	59.6853	130.086	38.3179	46.172	65.7636	0.000732676	-1.42249	down
GL20991-G	5825	3248	7942	2648	2982	3942	137.745	81.1926	189.586	50.0338	74.2928	67.2099	0.000117417	-1.60338	down
GL17938-G	30	47	86	322	360	424	2.87473	4.8843	8.47858	25.2818	37.2645	30.0321	0.000125695	1.85419	up
GL20584-G	165801	56721	7161	4520	1066	802	2439.6	882.447	106.354	53.1422	16.5187	8.50562	1.00549e-07	-4.70724	down
GL17624-G	15296	22511	5077	6216	3425	5054	224.397	349.196	75.1749	72.8833	52.9263	53.456	0.000524794	-2.29955	down
GL25534-G	1434	1257	1383	1134	940	1687	59.2116	54.8678	57.6143	37.4235	40.8874	50.2216	0.00488202	-1.01846	down
GL31384-G	7341	5128	6454	4127	3459	4755	123.324	91.0825	109.437	55.4069	61.2144	57.5888	3.53969e-05	-1.47745	down
GL27207-G	2220	2854	3415	2675	1444	2555	74.7264	101.608	116.072	71.9718	51.2145	62.015	0.000652326	-1.21495	down
GL15476-G	1468	1594	1936	935	765	1390	45.8715	52.6825	61.0702	23.3526	25.1617	31.3237	3.17366e-07	-1.57039	down
GL18511-G	3460	1469	2708	1851	1009	1475	38.357	17.2181	30.3069	16.4004	11.7831	11.7881	0.000917396	-1.63011	down
GL30579-G	67806	57042	102442	70132	38543	60754	1685.62	1499.36	2570.72	1393.36	1009.4	1088.92	0.00032769	-1.25693	down
GL25183-G	1770	2334	2265	1184	1389	2174	107.409	149.756	138.727	57.4309	88.7528	95.1263	0.00130706	-1.28951	down
GL29565-G	8	14	6	96	59	113	0.343037	0.640471	0.245988	3.448	2.81678	3.67475	0.00319538	2.03535	up
GL30745-G	48	119	164	627	683	800	2.62805	6.99409	9.21738	27.9111	40.0596	32.1428	0.000795098	1.74392	up
GL27263-G	77	71	277	1075	1737	2113	1.89158	1.85141	6.92738	21.3338	45.4512	37.8361	6.78653e-06	2.57922	up
Ganoderma_lucidum_newGene_604	1270	4467	3727	933	586	1694	66.239	246.396	196.292	38.8651	32.1675	63.7195	6.21825e-05	-2.3196	down
GL31165-G	3214	1582	3539	2139	1822	2752	63.2693	32.9281	70.3318	33.6541	37.7734	39.0604	0.00734388	-1.14016	down
GL20728-G	503	362	1166	2980	4259	4001	8.46465	6.4279	19.8156	40.0927	75.5443	48.5692	0.00150723	1.62316	up
GL16343-G	201	250	374	3388	1397	4845	10.2113	13.4273	19.1724	137.654	74.8121	177.623	4.5797e-08	2.48351	up
GL17273-G	1758	949	1933	1100	833	1807	33.0339	18.8415	36.6588	16.5126	16.4878	24.4773	0.00679556	-1.17559	down
GL20176-G	1632	1661	2132	1425	1046	1656	30.4842	32.8112	40.2031	21.2817	20.5783	22.3026	5.81504e-06	-1.26697	down
GL20656-G	2163	2120	3621	2153	1616	2472	68.4628	70.9534	115.699	54.4595	53.8926	56.4135	6.28812e-05	-1.17854	down
GL29308-G	112	107	207	614	513	879	8.05303	8.14693	15.0582	35.3916	38.9967	45.7204	0.000307235	1.33448	up
GL20267-G	5	6	0	62	77	93	0.193958	0.242369	0	1.9221	3.15268	2.58279	0.00224695	2.69928	up
GL16745-G	309	216	446	1501	1457	1480	8.72131	6.43445	12.7097	33.9012	43.383	30.1478	0.000770436	1.32791	up
GL18159-G	13828	19735	3045	8246	1265	2550	291.515	439.909	64.7991	138.92	28.0926	38.7464	0.00855709	-2.20601	down
GL29950-G	5367	5064	7229	4527	3266	5862	57.8492	57.7024	111.192	38.9927	37.0756	45.5559	8.74048e-06	-1.24783	down
GL24080-G	9044	7932	7776	6839	6126	7695	122.799	113.875	106.578	74.2164	87.628	75.3321	0.00261188	-1.13396	down
GL22140-G	355	912	2244	4701	16712	15501	18.5511	50.4643	118.546	196.687	921.744	585.117	0.000900535	2.36862	up
GL22857-G	1661	1455	1513	5890	4886	7807	33.9332	31.4326	31.1951	96.2041	105.186	115.028	0.00322211	1.05096	up
GL18102-G	41	165	97	692	644	1170	0.691527	2.97702	1.6539	9.42604	11.5693	14.3886	0.00184863	1.92277	up
GL23218-G	393	360	341	253	217	298	12.5467	12.1437	10.9787	6.43779	7.27612	6.8513	0.000495905	-1.37944	down
GL20914-G	904	688	710	2896	11621	5594	19.6346	15.7852	15.5654	50.2631	265.898	87.6048	0.00182902	2.09975	up
GL18423-G	42	37	136	525	414	458	0.638741	0.596147	2.11656	6.46831	6.73102	5.09605	0.00106261	1.81623	up
GL29340-G	36	41	46	208	194	248	0.795568	0.968487	1.03595	3.75422	4.60063	4.04105	0.000743694	1.46042	up
GL28133-G	292	625	516	4372	12910	7445	5.64293	12.7657	10.0646	67.5446	262.97	103.778	8.676e-07	3.01487	up
GL15301-G	17	21	109	358	329	510	0.29482	0.385918	1.98395	5.18781	6.28355	6.66151	0.00259649	2.05437	up
GL21403-G	0	0	0	77	67	118	0	0	0	3.47956	3.95118	4.80792	4.0482e-09	5.34167	up
GL24088-G	107312	113356	11391	28694	3337	7142	876.928	979.446	93.9571	187.396	28.7209	42.0787	0.00114515	-2.88316	down
GL16540-G	440	60	69	51	45	74	13.3798	1.90847	2.09967	1.2218	1.42209	1.60981	0.00611286	-2.29056	down
GL17177-G	150	195	236	1471	1583	1701	2.61505	3.59745	4.16589	20.5783	29.2061	21.4674	4.03908e-09	2.11766	up
GL21156-G	1951	1897	3327	1511	1191	2864	92.4832	95.0517	159.214	57.2419	59.4758	97.8687	0.00190054	-1.22732	down
Ganoderma_lucidum_newGene_1001	248	85	44	33	16	36	21.0695	7.58261	3.70453	2.17899	1.35044	2.18772	0.000404521	-2.72288	down
GL27751-G	5094	4546	1837	1865	2368	2158	204.44	192.941	74.4009	59.8115	100.105	62.4336	0.00828482	-1.63732	down
GL17889-G	60	173	198	1317	702	1445	1.40334	4.26945	4.67121	24.6355	17.2989	24.375	0.000190851	1.98135	up
GL26654-G	43	43	181	562	642	891	1.21747	1.28288	5.18868	12.7656	19.215	18.2517	0.000597503	2.04806	up
GL23472-G	76	38	56	537	287	438	1.95076	1.02341	1.45613	11.0707	7.77247	8.14086	0.000216795	1.86351	up
GL23195-G	208	301	499	3007	1805	3417	3.55346	5.43562	8.6199	41.1524	32.5557	42.1876	5.49217e-08	2.09021	up
GL25581-G	306	368	720	6778	4718	8346	5.18012	6.59281	12.3315	92.4722	84.5629	102.469	3.46116e-16	2.89163	up
Ganoderma_lucidum_newGene_2685	141	144	149	673	435	715	1.85943	2.01034	1.98736	7.10196	6.05341	6.81721	0.0030703	1.11695	up
GL31579-G	72	42	75	326	367	494	4.5147	2.80099	4.77014	16.4334	24.3355	22.4545	0.000137284	1.7001	up
GL23370-G	477	600	419	7355	6286	5554	7.10041	9.4403	6.29372	87.5983	98.6942	59.6777	3.66836e-09	2.65291	up
GL15932-G	4927	2883	7477	3597	2595	4138	475.326	294.055	728.187	277.358	263.716	287.815	0.000634476	-1.36448	down
GL26491-G	118	53	97	707	802	707	11.2886	5.2883	9.38091	54.3094	81.2507	48.969	3.43455e-05	2.07573	up
GL21487-G	33413	19215	20084	15110	12330	12397	220.736	134.216	133.934	79.7758	85.8122	59.0455	0.000492473	-1.68205	down
GL30348-G	882	2986	2620	10253	9228	17352	28.2174	101.082	84.6994	262.415	311.336	400.657	0.00840428	1.48613	up
GL28358-G	2499	1742	2965	2398	1526	2279	63.4756	46.773	76.0268	48.6855	40.8351	41.7359	0.00238256	-1.06796	down
GL15272-G	4039	4682	3209	2800	1782	2579	28.5009	34.9314	22.8549	15.791	13.2427	13.1208	0.00022697	-1.61139	down
GL29023-G	1312	1182	376	360	454	265	53.4944	50.96	15.4723	11.7148	19.4827	7.77909	0.00271023	-2.07357	down
GL29649-G	7803	5250	8619	6012	3430	4385	75.0734	53.4069	83.7	46.2271	34.7653	30.4168	0.000198567	-1.47062	down
GL21116-G	1117	696	1110	486	274	665	31.5785	20.8185	31.7025	10.9705	8.14347	13.5576	3.33699e-06	-1.8992	down
GL27134-G	325	235	388	3198	1575	1864	3.83095	2.9327	4.6271	30.2057	19.6017	15.8848	2.6035e-05	1.85705	up
GL20510-G	26354	13226	7066	4151	1935	3798	341.094	180.989	92.3094	42.9308	26.3737	35.4398	1.98332e-06	-2.95334	down
GL21654-G	40	242	225	1198	906	1635	0.633299	4.10851	3.63991	15.3854	15.3327	18.9521	0.00735784	1.7958	up
GL19046-G	49	43	34	265	164	337	1.09623	1.00152	0.76667	4.74337	3.85256	5.43004	0.00245408	1.54519	up
GL29700-G	777	557	1856	4531	4421	12027	11.604	8.79413	27.9956	54.1216	69.613	129.609	0.0015158	1.73618	up
GL20136-G	4369	2345	5909	2436	1432	2847	63.9013	36.2619	87.2444	28.472	22.0659	30.021	3.84e-05	-1.7188	down
GL30182-G	24292	15697	26682	8176	6296	9972	460.515	314.63	510.605	123.867	125.732	136.291	1.94857e-12	-2.27868	down
GL18193-G	145	230	147	2384	975	2210	4.54354	7.62382	4.64405	59.9195	32.2955	50.1148	3.62402e-06	2.29841	up
GL26636-G	11426	5132	10278	6242	4293	8692	162.024	76.9415	147.112	70.7368	64.1326	88.858	0.00344691	-1.33932	down
GL19336-G	57	25	124	514	378	714	1.45953	0.66752	3.24555	10.6499	10.3072	13.3365	0.000409833	1.99455	up
GL29019-G	1349	1645	2076	1484	1042	1293	28.7204	37.0476	44.648	25.2676	23.3848	19.8494	0.000211572	-1.24393	down
GL22498-G	84	27	160	597	383	629	2.31729	0.76423	4.45077	13.2224	11.1771	12.5641	0.00829584	1.62245	up
GL19611-G	86	94	159	698	486	642	1.25559	1.44835	2.33625	8.15218	7.48048	6.77083	3.28825e-05	1.53596	up
GL29867-G	6651	4955	4214	2253	2083	2686	353.127	278.139	225.851	95.5929	116.46	102.789	3.23239e-06	-2.013	down
GL25820-G	44408	24238	24710	8760	6092	12209	908.82	524.475	510.471	143.265	131.336	180.142	2.25225e-08	-2.61753	down
GL17422-G	16259	5767	6387	1306	757	8068	971.13	364.185	385.062	62.2993	47.6288	347.441	0.00644096	-2.21418	down
GL20997-G	871	948	1617	1241	685	1106	15.1513	17.4286	28.4018	17.2485	12.5402	13.8641	0.00671165	-1.01132	down
GL29372-G	6271	2849	7057	1990	1977	3497	96.8011	46.491	109.971	24.5532	32.1535	38.9213	2.248e-05	-1.90674	down
GL25252-G	4143	2530	3214	1927	2485	2195	62.8823	40.6069	49.2479	23.3775	39.7419	24.0232	0.00358773	-1.37549	down
GL31319-G	19	0	43	254	381	213	1.43886	0	3.26558	15.3721	30.5017	11.6223	0.00978821	2.41869	up
GL24498-G	28	90	32	1367	902	1956	0.857117	2.96141	1.00324	34.3658	29.8824	44.3532	8.72531e-09	3.4628	up
GL21833-G	4081	2747	7022	1813	1071	2561	157.498	112.102	273.575	55.9067	43.5075	71.2417	2.28757e-07	-2.13604	down
GL18140-G	8	89	40	883	188	577	0.273823	3.64678	1.55507	27.4219	7.67861	16.173	0.00966833	2.16312	up
GL25037-G	3410	1617	2011	1383	1544	1880	40.8651	20.4858	24.3256	13.2406	19.4857	16.2398	0.0067469	-1.38274	down
GL22845-G	550	795	452	372	173	277	33.4358	51.1139	27.7029	18.0374	11.0591	12.1069	0.000160956	-1.96436	down
GL17301-G	3991	4283	1686	435	469	284	63.9623	72.5927	27.2669	5.56423	7.91645	3.28003	1.71865e-09	-3.61636	down
GL20570-G	13	9	47	554	208	337	0.366755	0.268631	1.40531	13.2187	6.52933	7.23916	9.50342e-06	2.88654	up
GL30390-G	238	260	411	1477	2258	2207	6.79647	7.85885	11.8744	33.8224	68.1956	45.61	1.704e-05	1.82005	up
GL26627-G	18504	18187	13429	10382	6800	14246	191.757	199.277	140.473	85.9816	74.2303	106.44	0.000288294	-1.58393	down
GL28017-G	3810	920	389	62	65	19	147.037	37.5379	15.1225	1.90746	2.6305	0.523901	2.7813e-09	-4.85671	down
GL26041-G	4793	2619	4932	2920	1679	3748	94.9898	54.8625	98.6534	46.2407	35.0478	53.5548	0.000661877	-1.42923	down
GL19098-G	78	87	90	953	455	390	2.4194	2.84015	2.80984	23.6999	14.9012	8.73279	0.000954108	1.81597	up
GL24711-G	14127	18915	29488	12355	13059	14200	436.193	617.508	919.075	304.878	424.786	316.113	0.000121007	-1.43252	down
GL20116-G	38	8	16	138	123	330	2.38621	0.47903	0.999303	6.96432	8.1871	15.0731	0.00794856	1.96994	up
GL30729-G	5360	2212	7188	2711	2029	3746	159.109	69.4144	215.419	64.3225	63.4463	80.1758	0.00106476	-1.57666	down
GL28769-G	9	141	121	2043	899	2228	0.190137	3.14905	2.56128	34.4821	19.9962	33.9254	0.00028311	2.83167	up
GL21477-G	0	22	5	747	199	424	0	2.52817	0.469932	67.5027	23.7241	34.5828	8.57593e-05	3.55382	up
GL25844-G	1083	3124	976	978	665	1005	13.0572	39.8396	11.8786	9.42596	8.4488	8.73864	0.00550922	-1.78083	down
GL28671-G	37	41	72	310	195	377	1.09808	1.27916	2.16685	7.3986	6.12345	8.09909	0.000159087	1.6119	up
GL25446-G	3527	2400	3684	1882	1674	2659	35.0738	25.2379	36.9802	14.9536	17.5298	19.0641	1.27406e-05	-1.48719	down
GL21303-G	2	52	11	517	261	486	0.235661	10.5681	1.98152	80.142	53.3031	67.992	0.0030139	2.61582	up
GL25757-G	297	229	857	2522	3183	3905	8.64019	7.03531	25.1789	58.6672	97.6137	81.9623	0.00025364	1.91659	up
GL18169-G	7310	5708	8756	2388	2769	4048	128.461	106.068	155.327	33.5301	51.2579	51.2805	1.94097e-09	-2.06335	down
GL29816-G	4456	2980	2970	2993	2292	3333	60.251	42.6111	40.5354	32.3494	32.6451	32.4934	0.00815849	-1.15915	down
GL26568-G	8376	12065	11253	4701	3794	6496	270.55	412.049	366.904	121.355	129.077	151.269	2.47691e-08	-1.94545	down
GL24891-G	984	693	1960	769	531	823	15.6952	11.6817	31.5596	9.79799	8.9083	9.46394	0.00026206	-1.53618	down
GL31466-G	73	137	210	686	389	995	2.95557	5.88207	8.63367	22.3384	16.6868	29.2635	0.00816837	1.33469	up
GL20777-G	2951	3375	4027	1899	1734	2497	112.589	136.134	155.097	57.9075	69.6743	68.6848	3.47258e-08	-1.61121	down
GL19520-G	304366	445456	36754	90686	24057	32618	6983.94	10807.6	851.312	1663.03	581.531	539.62	0.000706386	-2.84108	down
GL22372-G	83	112	184	556	474	765	2.89284	4.13092	6.50055	15.5659	17.4914	19.3499	0.000640879	1.34206	up
GL26142-G	264	849	623	3925	2240	6420	9.44676	32.1637	22.527	112.415	84.5533	165.889	0.00259432	1.74781	up
GL30427-G	1424	1722	1673	1030	959	1518	56.2387	71.9238	66.7054	32.5098	39.9029	43.2155	0.000140406	-1.33798	down
GL21100-G	12177	11300	4427	2084	620	1033	502.175	492.712	184.253	68.6766	26.8929	30.7071	3.38159e-08	-3.51144	down
GL26515-G	438	633	1458	5062	4586	5968	4.80284	7.38316	16.305	44.8256	53.6535	47.5394	0.000141426	1.75304	up
GL21497-G	1280	985	1023	775	684	1178	20.4452	16.6331	16.4884	9.89326	11.5125	13.5679	0.00268113	-1.21476	down
GL21626-G	19363	14664	20755	9900	9317	12023	535.489	423.364	610.334	215.576	270.558	246.896	2.01262e-07	-1.65076	down
GL21250-G	2275	1668	3873	1786	1330	2454	89.283	69.2032	153.427	56.0176	54.9694	69.4373	0.000451157	-1.30767	down
GL19653-G	81	162	71	36	25	43	7.71835	16.2802	6.82009	2.74105	2.44393	2.89545	0.00015948	-2.3421	down
GL25433-G	1844	1557	919	789	754	1154	33.6963	30.0891	16.94	11.5194	14.5156	15.2037	0.0028223	-1.55597	down
GL31676-G	6999	4506	3934	2090	2466	3728	110.078	74.9292	62.4495	26.2601	40.8604	42.2739	0.000388722	-1.74949	down
GL20522-G	116	75	92	523	429	828	2.98625	2.03845	2.3822	10.7714	11.657	15.3836	0.000183233	1.63936	up
GL24838-G	1852	2683	4581	2137	1666	3281	46.8047	71.6814	116.885	43.1637	44.3524	59.7915	0.00379442	-1.18553	down
GL23823-G	8381	7207	7334	6959	4333	6353	60.6748	55.1722	53.5972	40.2661	33.0427	33.1592	0.000896211	-1.25984	down
GL24376-G	11	29	41	346	213	444	0.175802	0.488976	0.670184	4.48644	3.62981	5.19653	1.82228e-06	2.56579	up
GL30313-G	82389	106047	98293	27794	28710	32460	1862.1	2534.25	2242.53	502.037	683.593	528.947	1.67892e-12	-2.4954	down
GL23715-G	589	399	945	357	357	556	16.9768	12.1551	27.498	8.22164	10.8236	11.5502	0.000514418	-1.40043	down
GL18368-G	215	280	314	216	127	298	7.31577	10.0922	10.7863	5.8666	4.55018	7.31508	0.0032057	-1.22247	down
GL29961-G	2415	3767	2393	13118	12806	20566	37.2754	61.4873	37.2919	161.851	208.276	228.913	0.00207379	1.42059	up
GL15234-G	114	407	242	8183	2023	3891	1.14875	4.34201	2.45951	66.0836	21.5307	28.349	1.00309e-05	2.91163	up
GL23468-G	3756	2064	5741	3245	1950	3562	67.785	39.3853	104.578	46.8072	37.0619	46.339	0.00594358	-1.2068	down
GL27763-G	71	150	126	44	28	55	4.53514	10.0964	8.07589	2.23879	1.85713	2.50912	3.02027e-05	-2.22196	down
GL20990-G	6280	9434	29115	4630	4049	5181	115.552	183.548	540.813	68.0802	78.4827	68.7282	2.248e-05	-2.2775	down
GL19089-G	85	94	42	1004	373	359	3.33988	3.92421	1.6502	31.8486	15.5829	10.274	0.00844228	1.80667	up
GL15533-G	7703	12127	3006	3136	1653	2825	74.9961	124.843	29.5397	24.3956	16.9478	19.8264	0.000251656	-2.35623	down
GL17932-G	818	769	186	194	177	154	67.7592	67.4179	15.5452	12.8519	15.3841	9.19335	0.000523027	-2.41313	down
GL16103-G	70	46	78	18	38	27	2.29017	1.58357	2.58725	0.449645	1.30004	0.640158	0.00410664	-1.84453	down
Ganoderma_lucidum_newGene_1025	13	9	26	363	118	508	0.49952	0.345916	1.01483	11.4108	4.87131	14.3979	3.33024e-07	3.12965	up
GL31290-G	98	154	184	1066	700	1611	4.08048	6.76478	7.76211	35.598	30.7951	48.5503	1.32e-06	1.95844	up
GL20465-G	4239	2589	4151	2417	1550	3417	132.777	85.7311	131.257	60.5105	51.1375	77.1695	0.000239476	-1.45249	down
GL17009-G	1799	653	1357	467	655	510	31.0593	11.921	23.6424	6.43578	11.9009	6.34952	0.00062134	-1.91166	down
GL28738-G	533	374	1669	330	313	493	18.7994	13.9625	59.5102	9.30338	11.6265	12.5561	0.00114568	-1.81424	down
GL16973-G	25	16	24	110	137	144	1.50859	1.01905	1.51905	5.47297	8.98689	6.47729	0.00388048	1.61375	up
GL28996-G	80	114	177	451	490	599	2.292	3.47223	5.15781	10.4367	14.9504	12.5077	0.00592028	1.17673	up
GL29342-G	166	610	353	2956	1547	3651	3.20063	12.4627	6.88762	45.6631	31.4975	50.8945	0.00452199	1.72722	up
GL15589-G	11	9	16	68	79	116	0.297775	0.280428	0.478536	1.60717	2.47093	2.48444	0.00244006	1.8392	up
Ganoderma_lucidum_newGene_1284	31	46	52	364	254	360	0.760168	1.19091	1.2793	7.14579	6.55666	6.37157	2.62374e-06	1.96045	up
GL15397-G	57	105	270	767	543	1095	1.72066	3.35381	8.21114	18.5059	17.2772	23.8582	0.00679549	1.55077	up
GL26595-G	9793	13232	9109	7833	4613	11956	909.901	1299.94	854.292	581.615	451.541	800.896	0.00515592	-1.32528	down
GL22361-G	719	505	267	76	19	41	44.0798	32.7357	16.5122	3.68593	1.16569	1.81174	6.12391e-10	-3.98544	down
GL22404-G	2064	3597	3402	1946	1232	1800	76.0283	140.141	126.538	57.2923	47.7874	47.7954	2.02555e-05	-1.7002	down
Ganoderma_lucidum_newGene_435	1146	2165	2505	10622	6137	13087	18.7377	26.2731	50.5486	88.3587	71.9767	101.793	0.00119604	1.39494	up
Ganoderma_lucidum_newGene_436	47	789	86	5278	2802	8055	0.632591	11.3379	1.17269	57.3264	40.1192	78.9271	0.00749123	2.41127	up
GL28717-G	940	1053	1120	472	503	736	85.7178	101.516	103.099	34.3504	48.3265	48.3941	7.96329e-07	-1.71656	down
GL25554-G	11062	7748	8164	7026	4817	5896	294.405	217.069	219.627	148.709	134.515	112.926	0.000551156	-1.45891	down
GL27596-G	4472	3041	3235	2530	2225	2218	192.576	138.459	140.614	87.0585	100.923	68.8522	0.00100692	-1.45266	down
GL16148-G	1683	2099	1147	1048	648	982	49.8113	65.6777	34.2676	24.7746	20.2032	20.9395	0.000387108	-1.74755	down
GL20592-G	1891	1622	2036	1684	1139	2051	39.5963	35.9242	43.0415	28.1828	25.1246	30.966	0.000840823	-1.0812	down
GL15497-G	81	40	5288	125	144	203	4.52304	2.33984	299.203	5.56292	8.48931	8.19502	0.00611286	-2.81083	down
GL23886-G	2038	2508	3249	8823	8501	14174	28.7908	37.4688	46.3469	99.654	126.566	144.43	0.000980724	1.09918	up
GL18998-G	75	123	74	26	23	40	7.93506	13.8465	7.88581	2.19031	2.48942	3.03932	3.16729e-05	-2.37349	down
GL28751-G	2237	2395	1916	1327	982	1564	42.5041	48.1174	36.7417	20.1509	19.6432	21.4215	2.21464e-05	-1.643	down
GL23845-G	84	71	118	702	463	983	1.40524	1.24659	1.97985	9.38754	8.15939	11.8718	3.94437e-08	2.00774	up
GL30706-G	4964	3582	5284	2524	1672	2287	153.743	117.293	165.179	62.4762	54.5467	51.0491	8.56603e-09	-1.92756	down
GL29049-G	1684	1176	1946	1200	740	1419	17.7051	13.0755	20.6589	10.0857	8.19109	10.7604	7.19276e-05	-1.38452	down
GL16283-G	41	202	60	1782	1153	2989	1.6056	8.39817	2.35884	56.2585	47.9556	85.1134	3.28825e-05	2.87151	up
GL16616-G	32	47	100	333	591	514	2.34839	3.63202	7.40022	19.6038	45.895	27.3167	0.000197556	2.09279	up
GL24917-G	225	136	571	2024	1208	1786	3.61797	2.30378	9.27403	26.0372	20.4868	20.7294	0.00413033	1.54436	up
GL28552-G	1679	1373	678	894	440	805	85.5121	73.9173	34.8616	36.3855	23.5828	29.5403	0.00414056	-1.67232	down
GL28517-G	5	8	13	53	49	107	0.658919	1.06686	1.79191	5.72239	7.02082	10.5568	0.00684895	1.88616	up
GL25548-G	84	1271	50	62	85	81	5.41716	87.5585	3.24724	3.21	5.80761	3.7648	0.00442655	-2.72507	down
GL19642-G	14	43	96	456	337	521	0.252208	0.824108	1.75174	6.61378	6.44566	6.82615	0.000770934	2.10785	up
GL26697-G	4842	4756	2888	3217	1591	3576	266.921	277.259	160.721	141.736	92.377	142.132	0.00367401	-1.48719	down
GL21745-G	787	501	1104	358	399	740	16.484	11.0944	23.331	5.98659	8.79098	11.1665	0.000656548	-1.48849	down
GL22246-G	4381	451	956	653	468	723	47.0092	5.11801	10.3504	5.59632	5.28438	5.59164	0.00499739	-2.24063	down
GL30198-G	12	9	92	995	741	1225	0.333858	0.264676	2.68194	23.0039	22.5958	25.5592	1.14275e-06	3.48542	up
GL23960-G	1071	824	1059	939	653	1011	31.5383	25.6535	31.4688	22.0848	20.2489	21.4514	0.00222933	-1.06285	down
GL26009-G	10995	9995	2887	702	729	636	317.948	305.61	84.2633	16.2179	22.2074	13.245	1.19905e-10	-4.03489	down
GL24596-G	11	33	24	310	278	427	0.539051	1.67569	1.16193	12.2553	14.4793	15.2286	2.59275e-07	2.78132	up
GL31439-G	3357	3142	9987	2503	1762	3410	88.1847	87.2604	264.814	52.5445	48.7612	64.5802	0.000150237	-1.81478	down
GL21332-G	19572	24942	459	295	142	285	458.887	618.333	10.8578	5.52717	3.49873	4.80136	1.10595e-09	-5.32522	down
GL31388-G	2841	2172	2937	1708	1850	2691	72.1599	58.3263	75.2957	34.6745	49.493	49.2855	0.000807381	-1.20786	down
GL17821-G	5569	5313	2747	3619	2309	3233	53.9854	54.4629	26.8781	28.0383	23.5827	22.5955	0.00703104	-1.45042	down
GL26038-G	1038	127	1568	212	226	422	30.5357	3.92226	46.5583	4.97537	6.98812	8.94566	0.00381796	-2.16371	down
GL27341-G	5099	4811	4638	4643	2453	3725	556.106	554.839	510.616	404.664	281.836	292.882	0.0013538	-1.30611	down
GL20488-G	108	413	599	4140	5084	5449	2.52523	10.2175	14.1581	77.4976	125.459	92.0358	5.99773e-06	2.67968	up
GL23585-G	21370	14489	15440	13259	9051	12051	249.936	179.174	182.289	123.93	111.513	101.618	0.000575486	-1.44213	down
Ganoderma_lucidum_newGene_1615	2266	2032	3998	1800	1380	3571	102.11	96.3115	178.728	65.0721	66.1944	116.527	0.00704966	-1.15284	down
GL26479-G	2572	1882	3349	1105	795	1542	34.2266	26.4785	44.9846	11.7442	11.1449	14.7936	4.43038e-10	-2.02538	down
GL23646-G	34099	25648	37368	14190	6366	20007	586.26	466.247	648.537	194.967	115.296	248.007	5.95849e-07	-2.12477	down
GL23747-G	2405	3485	2863	2135	1961	3130	45.7857	70.1627	55.0276	32.4694	39.3098	42.9703	0.00366763	-1.16382	down
GL27861-G	34	23	80	478	251	230	1.43489	1.03544	3.46837	16.5206	11.4254	7.17115	0.00215701	1.87042	up
GL24473-G	2063	1098	1824	12699	11530	20911	45.8674	25.8089	40.9289	225.646	270.057	335.213	1.00646e-07	2.17274	up
GL21350-G	2159	986	773	103	126	175	66.9338	32.2942	24.1684	2.53478	4.11504	3.90267	8.3092e-12	-3.89312	down
GL20260-G	3493	2546	3554	2333	1357	1906	51.086	39.3658	52.4671	27.2718	20.9052	20.0936	1.05463e-05	-1.62152	down
GL24675-G	1615	1225	2159	1310	992	1886	36.6618	29.3989	49.4599	23.7516	23.7195	30.8598	0.00085099	-1.12094	down
GL31243-G	2397	1744	2334	1125	1085	1744	53.4312	41.1015	52.5344	20.0369	25.4675	28.0341	8.70921e-06	-1.57568	down
GL31768-G	1228	1464	2791	1742	1107	1603	21.2659	26.8113	48.8278	24.1263	20.2008	20.02	0.00509056	-1.09672	down
GL25427-G	68	78	141	773	447	813	1.62774	1.96841	3.40187	14.8655	11.3276	14.1034	1.25716e-06	1.89183	up
GL31084-G	525	646	516	401	391	498	11.6067	15.1192	11.5189	7.09075	9.11054	7.94135	0.0025995	-1.25306	down
GL15913-G	4263	6200	3116	3664	1753	2763	104.845	161.22	77.3429	72.0156	45.4165	48.9817	0.00300895	-1.59769	down
GL21978-G	16	12	16	95	89	141	1.23888	0.968278	1.26967	5.94781	7.3305	7.97044	0.00085099	1.84807	up
GL29655-G	2382	2913	1107	1258	680	1477	68.6705	88.7951	32.2019	28.9691	20.6364	30.7068	0.00235089	-1.78557	down
GL21075-G	66	255	1252	12023	3356	17915	2.17385	8.88296	41.6693	316.836	116.546	425.903	0.000224801	3.00308	up
GL28868-G	27	41	16	191	162	330	0.742983	1.19135	0.433207	4.20489	4.70018	6.54937	0.0032936	1.84354	up
GL24264-G	32146	16141	1811	4024	3677	2187	355.267	188.609	20.2005	35.5404	42.8086	17.421	0.00150723	-2.70094	down
GL27017-G	458	867	720	3153	2213	4407	10.9212	21.8936	17.3612	60.1955	55.682	75.9153	0.00436932	1.26385	up
GL21408-G	6351	4165	8260	3389	2030	3199	99.7278	69.1469	130.938	42.5316	33.5829	36.2172	4.67546e-08	-1.93675	down
GL24773-G	7642	6500	2624	2352	2631	2325	103.904	93.4469	36.0059	25.5541	37.6769	22.7844	0.00137721	-1.96042	down
GL21769-G	97	129	202	104	38	87	4.71498	6.67064	9.94483	4.05016	1.94521	3.06136	0.00121624	-1.68216	down
GL21274-G	4778	4430	4393	4469	3602	3634	34.9976	34.3079	32.4818	26.1613	27.791	19.1878	0.00895858	-1.06497	down
GL15023-G	74	322	169	2749	666	1472	1.6596	7.65335	3.82579	49.4154	15.7711	23.8762	0.00844146	1.89556	up
GL25119-G	4009	8054	9650	2971	1065	2444	112.982	240.046	274.578	66.9177	31.6103	49.6677	3.29526e-07	-2.49781	down
GL24821-G	2855	2231	4705	2842	1874	3608	44.0246	36.374	73.2459	35.0284	30.4367	40.1156	0.00282321	-1.07496	down
GL25682-G	4134	2259	7371	2878	2377	3287	126.346	72.9908	227.391	70.2988	76.5049	72.4245	0.00158896	-1.43262	down
GL16515-G	164	242	246	101	40	153	5.84969	9.15863	8.86599	2.87097	1.49742	3.93594	0.000166139	-1.98918	down
GL22958-G	1936	2289	1453	1579	1123	1483	30.3908	38.0058	23.0276	19.8106	18.564	16.7912	0.00452199	-1.31996	down
GL25172-G	2771	2356	4306	2461	2013	3910	93.192	83.765	146.185	66.1485	71.3239	94.8062	0.00286621	-1.02818	down
GL24246-G	701	139	1530	151	163	225	15.1912	3.1749	33.4604	2.61501	3.70659	3.50414	0.000260868	-2.55122	down
GL22248-G	18458	19658	27794	10707	16260	15829	362.946	408.707	551.689	168.253	336.83	224.407	0.000699689	-1.39562	down
GL22850-G	62	43	117	491	660	801	2.89743	2.09354	5.53573	18.4563	32.7298	27.1982	2.33446e-06	2.21414	up
GL25367-G	1389	1366	1390	604	633	889	77.109	80.169	77.8848	26.7989	36.9924	35.5915	2.92999e-07	-1.81777	down
GL24973-G	5296	6442	5746	4014	3642	4071	112.595	144.81	123.303	68.1972	81.5579	62.3982	0.0001489	-1.42271	down
GL30772-G	1821	1638	2575	8454	4324	10998	29.1036	27.6857	41.5471	108.009	72.8268	126.766	0.00792444	1.02478	up
GL26500-G	5651	6052	4706	3109	1942	4070	314.432	356.05	264.298	138.233	113.813	163.259	2.11598e-05	-1.74926	down
GL30240-G	354	378	1009	2076	2705	4432	10.5241	11.8892	30.3249	49.3912	84.8503	95.1483	0.00275724	1.50972	up
GL29465-G	9077	7066	6866	6838	5682	7953	244.398	201.177	186.61	147.155	161.159	154.395	0.00873406	-1.05766	down
GL19443-G	18384	1695	35807	2043	674	1348	366.518	35.727	720.614	32.5462	14.1428	19.372	7.29662e-07	-3.8359	down
GL22183-G	4035	4025	1385	2039	1064	1256	134.044	141.403	46.4482	54.1449	37.2337	30.0856	0.00282841	-1.90928	down
GL15217-G	490	451	291	298	261	343	13.3776	13.0369	8.03116	6.4983	7.51259	6.7573	0.00839616	-1.32348	down
GL27876-G	2515	968	126	91	90	140	59.5183	24.2043	2.99817	1.71446	2.23952	2.37305	7.52755e-06	-3.69605	down
GL21302-G	0	8	0	412	143	487	0	0.95242	0	38.0675	17.3764	40.6518	5.98039e-07	4.43627	up
GL23576-G	8555	4733	9984	4899	4028	6967	109.495	64.0468	128.988	50.1079	54.3123	64.2872	0.00036947	-1.38707	down
Ganoderma_lucidum_newGene_1406	27	57	39	437	197	247	0.907258	1.81952	1.38154	10.3066	6.40441	5.85498	0.00289411	1.77616	up
Ganoderma_lucidum_newGene_1401	68	101	92	430	476	691	1.34538	2.07722	1.80042	6.84442	10.3212	10.3063	0.000139169	1.64055	up
GL15024-G	117	63	84	589	452	744	2.96833	1.68998	2.14478	11.9435	12.0744	13.6204	0.000121978	1.74554	up
GL22432-G	745	2058	1267	7419	12131	15810	22.3632	63.5136	37.1984	180.345	380.121	340.027	0.000352836	2.04319	up
GL16155-G	178	211	279	840	657	1072	3.05181	3.82876	4.84621	11.5492	11.8961	13.301	0.00155356	1.03321	up
GL23108-G	323	247	369	1973	1483	1971	4.81421	3.89143	5.55929	23.5273	23.312	21.2012	5.95849e-07	1.61454	up
Ganoderma_lucidum_newGene_678	147	262	221	1463	1007	1978	4.65832	3.37388	7.11268	25.4743	24.2082	34.595	1.80875e-05	1.80778	up
GL17595-G	10	23	30	105	109	153	0.320257	0.755513	0.976165	2.70248	3.7149	3.55838	0.00873796	1.56308	up
GL18698-G	292	157	374	1488	1722	2142	4.78783	2.71886	6.19044	19.4989	29.7296	25.319	2.85913e-05	1.78747	up
GL16016-G	13494	7578	8078	8050	5347	7052	457.46	271.643	276.43	218.111	190.965	172.352	0.00438792	-1.37131	down
GL30545-G	256	289	492	1957	2803	3376	4.35459	5.20243	8.45743	26.6772	50.3592	41.5113	3.38679e-07	2.06596	up
GL26638-G	4426	10278	1203	2133	712	1507	80.9891	198.878	22.2108	31.1889	13.7128	19.8747	0.0013597	-2.50234	down
GL21688-G	16	79	44	489	177	474	0.245415	1.27827	0.676014	6.02846	2.86795	5.2724	0.00973197	1.82942	up
GL15487-G	25	15	5	202	110	238	1.74083	1.1136	0.303412	11.5305	8.23994	12.2497	0.00196543	2.25774	up
GL18095-G	104	820	740	4339	3823	4579	4.31063	35.9445	30.9392	143.793	167.007	136.889	0.0091525	1.85246	up
GL16338-G	1133	807	1539	576	750	1343	18.9108	14.23	25.9237	7.68149	13.1769	16.1668	0.00687769	-1.21201	down
GL19582-G	369	462	1304	4711	4392	3299	4.42644	5.85828	15.7904	45.1876	55.5341	28.543	0.00199847	1.69838	up
GL25811-G	455	690	711	2773	2404	3477	11.0343	17.7128	17.4198	53.8391	61.5209	60.898	0.000305071	1.29284	up
GL30561-G	6103	6464	6407	5029	4288	7750	45.4942	50.9487	48.2173	29.9628	33.6719	41.6568	0.00310252	-1.05803	down
GL15760-G	128	130	154	648	492	705	2.33966	2.51381	2.86162	9.53206	9.54253	9.35791	0.000259873	1.23861	up
GL21496-G	220	261	136	78	63	108	6.86507	8.59726	4.27408	1.92546	2.06956	2.41698	6.97611e-05	-2.13804	down
GL31157-G	104	274	400	2539	1549	2239	2.17641	6.06711	8.45701	42.5094	34.1752	33.8169	7.2385e-05	2.05717	up
GL29179-G	8	27	22	246	155	289	0.325467	1.20014	0.923223	8.29364	6.87093	8.81756	2.21464e-05	2.46849	up
GL23266-G	1605	1400	713	1088	377	484	64.0708	59.0615	28.7355	34.6912	15.8519	13.9043	0.00713141	-1.73343	down
GL23993-G	425	239	223	158	108	180	32.4879	19.289	17.2165	9.64399	8.69683	9.93999	0.000418479	-1.83543	down
GL21934-G	90	186	67	1115	443	959	2.82098	6.19537	2.1197	28.1949	14.7574	21.8813	0.00784862	1.69719	up
GL31090-G	88	78	138	43	43	81	9.8343	9.24346	15.6606	3.82196	5.09187	6.52575	0.00045816	-1.65993	down
GL27397-G	47	97	111	356	477	501	1.40898	3.1342	3.39946	8.68653	15.3658	11.0394	0.00429708	1.46737	up
GL15146-G	1545	817	1887	911	805	1175	150.506	84.1286	185.534	70.925	82.6042	82.4771	0.000832046	-1.36465	down
GL28412-G	105	395	350	3765	3142	3177	5.19826	20.7227	17.506	149.474	164.423	113.778	8.13225e-06	2.51613	up
GL29422-G	241	494	483	3015	4389	5414	7.11646	15.4563	14.4268	71.3211	136.844	115.546	2.93603e-07	2.39984	up
GL21084-G	141	134	111	865	953	1457	8.06676	8.13621	6.3998	39.7644	57.749	60.4393	1.75227e-06	2.05745	up
GL31392-G	286	1377	938	6842	4397	6339	9.66841	49.3496	32.0914	185.359	157.006	154.942	0.00758832	1.68798	up
GL25604-G	387	257	547	2469	1160	1585	10.6683	7.47932	15.2042	54.3965	33.69	31.4895	0.00856565	1.22084	up
Ganoderma_lucidum_newGene_1185	8	5	9	244	126	363	0.153428	0.107477	0.173358	3.98158	2.71678	5.34024	4.43041e-11	3.76887	up
Ganoderma_lucidum_newGene_1184	10	8	4	88	157	167	0.333725	0.295078	0.110583	2.45945	5.90419	4.25375	2.59391e-05	2.91325	up
GL23807-G	1810	1097	2546	1193	1013	2095	169.72	108.726	241.031	89.3852	99.9971	141.613	0.00536237	-1.18103	down
GL24524-G	15002	7739	2929	1871	946	900	243.073	132.577	47.9008	24.2218	16.1448	10.5092	1.64935e-06	-3.31562	down
GL30318-G	69	358	246	4470	5310	9620	1.61835	8.91499	5.86162	84.3333	132.063	163.76	1.02894e-08	3.54425	up
GL24236-G	13	10	24	75	110	104	0.160032	0.129746	0.316512	0.79025	1.52948	0.983413	0.00853444	1.66756	up
Ganoderma_lucidum_newGene_1361	42	34	43	348	273	275	1.26926	1.07403	1.31842	8.51265	8.81148	6.07357	1.68924e-05	1.95173	up
GL24614-G	10470	7317	8905	5783	3669	5138	208.465	154.024	178.979	92.0203	76.9453	73.7568	5.59639e-06	-1.72442	down
GL30237-G	4255	3752	6385	2263	2226	4128	146.219	136.315	221.488	62.1549	80.5741	102.28	4.68227e-06	-1.5825	down
Ganoderma_lucidum_newGene_1368	157	3461	457	56359	33327	107329	4.53847	105.722	14.4175	1327.8	1098.18	2221.66	5.73522e-05	3.53359	up
GL16493-G	8	24	27	162	118	273	0.194493	0.647386	0.699514	3.3294	3.19733	5.08476	0.000435166	2.12694	up
GL17205-G	5	4	15	69	56	135	0.197001	0.166899	0.685279	2.52584	2.71553	4.47181	0.0014344	2.27515	up
GL23778-G	324	269	585	1893	1483	2618	11.7783	10.3191	21.462	54.9894	56.7923	68.6227	5.43561e-05	1.44892	up
GL25691-G	935	572	515	403	444	369	21.1643	13.6796	11.7702	7.29296	10.5791	6.01571	0.00456804	-1.52527	down
GL24001-G	6261	5793	4759	3258	2552	2870	163.611	160.048	125.527	68.035	70.255	54.0691	1.6114e-05	-1.79507	down
GL28733-G	6731	676	13106	1023	453	815	195.567	20.7487	384.422	23.7377	13.8449	17.0584	9.91573e-06	-3.35588	down
GL19968-G	16324	33099	5983	2373	261	1119	318.694	683.262	117.911	37.0195	5.36295	15.7388	1.4564e-07	-4.12718	down
GL25095-G	49	42	80	332	238	286	0.62634	0.567455	1.04306	3.44922	3.2654	2.68109	0.000929488	1.42613	up
GL24664-G	628	1024	938	2605	3717	6924	11.7029	20.1952	17.6546	38.8314	73.0373	93.1149	0.00691905	1.35106	up
GL17799-G	10	40	99	621	634	928	0.182051	0.815058	1.94118	9.69507	13.0547	13.0844	2.81647e-05	2.77919	up
GL25092-G	6	16	22	142	148	175	0.117431	0.344653	0.470785	2.41396	3.32629	2.68984	6.36717e-05	2.36483	up
GL31716-G	215	155	237	965	1264	1194	3.96189	3.00924	4.40507	14.2425	24.6017	15.9082	0.000167145	1.59195	up
GL20454-G	197	291	559	1605	1217	2132	2.67317	4.17091	7.65652	17.4026	17.3982	20.8619	0.001816	1.34787	up
GL24783-G	2465	2182	3615	2391	1815	2243	30.6041	28.6406	45.3086	23.7261	23.7345	20.0836	0.00015948	-1.18218	down
GL22549-G	7339	1376	3329	1396	352	1968	252.189	49.9714	115.455	38.3189	12.7246	48.7501	0.00118032	-2.38464	down
GL28394-G	7	21	49	167	162	182	0.143267	0.502497	1.15234	3.14217	4.01661	3.10282	0.00987106	1.76886	up
GL25626-G	1685	1688	1150	1391	916	1223	42.6923	45.2109	29.4153	28.1648	24.4356	22.3377	0.00844146	-1.24172	down
GL24216-G	562	562	992	120	78	145	21.0208	22.2219	37.4664	3.56251	3.05714	3.8881	3.60162e-25	-3.4008	down
GL27741-G	17	31	20	129	127	302	0.667149	1.29591	0.800375	4.06124	5.29313	8.63579	0.00192289	1.88957	up
GL23445-G	432	281	1070	3784	3293	3813	4.1452	2.84494	10.3657	29.0267	33.2957	26.3873	0.00047367	1.74635	up
GL24313-G	13050	3048	2448	1691	1505	1949	176.642	43.6249	33.4416	18.2921	21.4578	19.019	0.000572769	-2.48454	down
GL15037-G	212	223	251	1353	791	1214	5.26817	5.87062	6.28936	26.9173	20.7289	21.7778	0.000183958	1.34757	up
GL30601-G	8971	7011	7482	6626	4407	7185	67.332	55.6364	56.687	39.7416	34.8406	38.8807	0.000782373	-1.25786	down
Ganoderma_lucidum_newGene_2513	0	0	5	93	115	74	0	0	0.121064	2.28928	3.56903	1.58209	9.73753e-06	3.91639	up
GL17029-G	420	277	703	202	223	339	7.97998	5.55055	13.4784	3.05904	4.44976	4.64266	0.00015948	-1.63911	down
GL29265-G	4417	9610	6025	2890	1635	2541	219.42	504.745	302.128	114.709	85.5319	90.9978	1.95208e-06	-2.31104	down
Ganoderma_lucidum_newGene_717	14	49	20	162	185	293	0.312663	1.19863	0.425205	2.8922	4.27775	4.99751	0.0098696	1.77654	up
GL23079-G	50526	44421	36546	25940	22503	29686	608.67	565.809	444.411	249.745	285.581	257.836	7.37803e-05	-1.6186	down
GL28262-G	5623	3256	2123	1362	633	613	272.563	166.879	103.864	52.7405	32.2975	21.3942	6.91666e-06	-2.75471	down
GL29022-G	8271	7709	3595	2254	2267	2558	98.571	97.138	43.2475	21.4642	28.4547	21.9748	3.29391e-05	-2.25747	down
GL23084-G	76	116	178	974	658	1024	2.18073	3.5202	5.16484	22.4854	20.0076	21.3098	8.7945e-07	1.91922	up
GL20407-G	19	19	28	108	76	163	1.70073	1.80736	2.53417	7.87284	7.32653	10.778	0.00896825	1.39617	up
GL28348-G	0	0	0	74	68	61	0	0	0	2.98572	3.61945	2.22956	9.43772e-08	5.00378	up
GL25975-G	3507	3125	4265	2903	2571	3577	80.7015	76.05	99.0829	53.3865	62.3258	59.3513	9.16405e-05	-1.1289	down
GL30157-G	3526	2633	4728	3344	1866	4026	80.7042	63.725	109.24	61.179	44.9928	66.4396	0.00246981	-1.10788	down
GL15833-G	0	3	12	74	111	199	0	0.03776	0.206205	1.05105	2.08313	2.55643	0.000208868	3.15579	up
GL20844-G	3689	2184	4409	2138	2832	2010	43.1238	26.9965	52.0264	19.9715	34.8773	16.9369	0.00874183	-1.28384	down
Ganoderma_lucidum_newGene_1591	88	81	55	480	336	432	2.81515	2.83759	1.78682	13.1833	12.041	10.9781	0.00421793	1.45449	up
GL16321-G	13997	3729	13596	1268	3316	2851	629.851	177.393	617.559	45.5888	157.171	92.4721	5.98899e-05	-2.58536	down
GL23620-G	76	116	167	704	741	888	2.10893	3.40206	4.70862	15.7086	21.803	17.889	8.54464e-06	1.7972	up
GL31631-G	46	38	99	478	521	651	1.84972	1.63358	4.08831	15.6377	22.4641	19.2211	3.50454e-07	2.25948	up
GL25569-G	620	554	761	2337	1700	3739	16.9506	16.0038	21.0036	51.0564	48.9468	73.7022	0.00311017	1.05202	up
GL28139-G	286	307	324	1393	963	1300	4.19726	4.7551	4.7922	16.3545	14.9002	13.7627	0.00276223	1.06767	up
GL20179-G	1968	1636	2670	1725	1515	2255	40.8015	35.8585	55.8706	28.5749	33.076	33.7035	0.000480571	-1.04318	down
GL19836-G	59	84	84	303	277	450	1.04587	1.58632	1.5176	4.33692	5.22449	5.82395	0.00376322	1.22741	up
GL26475-G	319	475	367	4067	3587	5375	10.6334	16.5908	12.2041	106.269	125.542	127.592	1.26512e-10	2.47237	up
Ganoderma_lucidum_newGene_1791	57	83	61	17	7	26	1.98675	2.88526	2.14428	0.447672	0.217812	0.622985	1.59019e-05	-2.71355	down
GL21177-G	43	79	69	465	365	476	2.37792	4.6474	3.87071	20.6892	21.4094	19.0985	5.83814e-05	1.79818	up
GL18978-G	2722	4251	10798	3560	3578	2955	113.796	187.917	455.756	118.94	157.564	89.0701	0.00910899	-1.44324	down
Ganoderma_lucidum_newGene_2687	46	91	66	937	395	609	0.422596	0.740033	0.515866	5.16201	3.43154	3.24818	4.41199e-05	2.17877	up
GL27260-G	21	11	75	360	204	284	2.02908	1.0752	7.55346	28.8051	21.4945	20.5387	0.00304413	2.00985	up
Ganoderma_lucidum_newGene_2682	63	44	78	193	459	480	1.80213	1.49449	2.24232	4.53402	13.5058	10.3248	0.0043534	1.65518	up
GL25859-G	14549	18500	20678	18867	6031	12317	572.522	769.763	821.416	593.381	249.999	349.468	0.00528618	-1.3753	down
GL21211-G	10578	7213	8308	5356	2634	4609	558.651	402.756	442.936	226.051	146.508	175.499	5.99165e-06	-1.90808	down
GL30164-G	917	907	2333	6340	4497	5809	7.2949	7.63011	18.7485	40.3423	37.7153	33.3475	0.00861857	1.15834	up
GL24518-G	17607	11085	21867	12164	7857	12775	484.934	322.824	607.963	267.742	227.97	253.686	3.98936e-05	-1.45977	down
GL24345-G	1031	1055	1492	4503	3555	5799	8.14509	8.81203	11.9035	28.5271	29.6888	33.5646	0.000166516	1.04931	up
GL30878-G	8	7	10	62	51	80	0.459989	0.43804	0.583041	3.06287	3.34182	3.55677	0.00390214	1.86704	up
GL20893-G	1782	857	3984	447	522	636	81.5214	41.4351	183.987	16.3401	25.1325	20.9548	8.39839e-07	-2.61845	down
GL28127-G	18	22	14	200	92	102	0.420257	0.556531	0.342626	3.92901	2.35896	1.79733	0.00778601	1.75729	up
GL28553-G	5723	6099	5385	4840	3628	6751	65.5322	73.8388	62.2435	44.2922	43.7668	55.7318	0.00416743	-1.09156	down
GL18157-G	734	2380	1466	20176	6301	11745	13.9967	47.9926	28.2188	307.618	126.632	161.541	0.00232221	1.92521	up
GL15418-G	29	22	30	139	127	196	2.13337	1.65262	2.24757	8.22237	9.88892	10.4858	0.00157353	1.53269	up
GL26080-G	4630	5467	8405	4420	3366	3999	46.7886	58.4136	85.7345	35.6904	35.8321	29.1318	1.00309e-05	-1.45433	down
Ganoderma_lucidum_newGene_1880	127	282	304	138	150	194	6.21135	14.6155	15.0165	5.39769	7.74116	6.85716	0.00763878	-1.34873	down
Ganoderma_lucidum_newGene_1887	95	52	129	56	22	58	7.29758	4.15356	9.99612	3.43854	1.71798	3.18126	0.00199818	-1.77703	down
GL19039-G	114	65	113	498	545	656	1.21891	0.726089	1.21277	4.25622	6.14833	5.05917	0.000210282	1.60586	up
GL25215-G	398	1315	879	6090	3471	7152	4.42037	15.4932	9.90386	54.1935	40.7533	57.5366	0.00440433	1.61845	up
GL26617-G	33041	21804	24439	18757	15082	16255	1766.76	1232.77	1319.13	801.572	849.603	626.674	0.000445491	-1.49764	down
GL30891-G	218	129	226	719	723	981	5.74689	3.6005	6.00466	15.1578	20.0903	18.6595	0.00455263	1.16274	up
GL15157-G	4184	3147	3443	2654	1469	2051	38.406	30.5452	31.9047	19.4712	14.2002	13.5725	6.06957e-05	-1.65656	down
GL23330-G	10957	12922	3194	5231	3464	5769	259.917	324.121	76.4883	99.1779	86.5554	98.6743	0.00873852	-1.74283	down
GL21659-G	12241	9834	10804	7063	3501	6431	101.317	86.064	90.2699	46.7188	30.529	38.3774	3.25056e-06	-1.82385	down
GL19370-G	669	527	577	147	206	250	29.5542	24.5877	25.738	5.19027	9.58911	7.96656	5.14101e-08	-2.34462	down
GL22346-G	2901	2955	7869	2893	2702	4356	102.137	109.99	279.676	81.3981	100.193	110.561	0.00713141	-1.21769	down
GL24755-G	30538	22591	35732	15121	14993	17712	530.178	414.698	626.224	209.798	274.217	221.701	1.54201e-07	-1.71024	down
GL28040-G	26	34	49	414	169	443	0.677688	0.924905	1.28258	8.62396	4.62156	8.31237	8.78787e-06	2.19137	up
GL16657-G	116	191	362	1816	1052	1938	1.62384	2.82729	5.11676	20.3657	15.5507	19.6107	2.59391e-05	1.91071	up
GL24519-G	5224	5099	7162	4081	3004	5812	116.661	120.389	161.447	72.8259	70.6572	93.5759	8.51988e-06	-1.3192	down
GL17903-G	0	4	24	83	142	268	0	0.231428	1.39787	3.80633	8.61727	11.1904	0.00498498	2.62996	up
GL24075-G	36767	39426	55318	26765	23392	35840	1316.13	1492.24	1998.88	765.707	882.129	924.992	6.95573e-08	-1.46598	down
GL15126-G	213	84	170	102	60	112	3.20708	1.32329	2.57169	1.22379	0.94056	1.2076	0.0040124	-1.57826	down
GL23573-G	61	64	76	340	336	552	1.62641	1.81488	2.05692	7.29798	9.50836	10.6997	2.57092e-05	1.64961	up
GL25429-G	2292	2060	2503	1593	1303	1636	73.0003	69.3796	80.4679	40.5503	43.7	37.5765	3.69804e-06	-1.44966	down
GL26985-G	2	19	8	157	159	170	0.066643	0.768037	0.276881	4.83708	6.45014	4.71455	0.000383432	2.70561	up
GL24158-G	1370	2047	1604	7406	25881	9250	10.8344	16.9204	12.8206	46.5478	214.77	52.2806	0.00259939	2.07241	up
GL24655-G	5219	4407	6299	3722	2655	4721	112.222	100.192	136.717	63.9552	60.1393	73.1858	1.6e-06	-1.398	down
GL17172-G	495	75	228	21	41	59	26.5421	4.21659	12.3168	0.891777	2.28019	2.24742	2.06158e-05	-3.14328	down
GL20959-G	342	1604	139	213	48	178	8.69242	43.1869	3.55143	4.3179	1.28239	3.26367	0.00161879	-2.71853	down
GL18940-G	3465	615	323	662	124	141	47.3704	8.8869	4.45371	7.2314	1.78174	1.38706	0.00457076	-2.57478	down
GL20836-G	15185	11432	12487	8740	8382	9438	279.082	222.146	231.661	128.367	162.276	125.064	0.000322816	-1.40378	down
GL15935-G	882	128	2319	443	218	368	35.11	5.38441	93.1972	14.0806	9.11998	10.5649	0.00777641	-2.08998	down
GL30046-G	174	255	275	1806	1631	2508	4.97859	7.73705	7.97846	41.4981	49.3914	51.9847	7.25669e-10	2.1236	up
GL30362-G	20983	756	1138	382	233	385	599.896	22.8528	32.8242	8.70835	7.01348	7.92275	5.79398e-06	-4.14576	down
GL31379-G	4568	4545	845	1786	703	1329	81.4523	85.7048	15.2058	25.4526	13.2022	17.0806	0.00399942	-2.12589	down
GL21060-G	87	118	148	566	1019	1276	5.4913	7.9149	9.46816	28.6835	68.1442	58.4206	1.93465e-05	2.05094	up
GL15781-G	11992	9916	11315	8181	7091	8741	110.464	96.5799	105.218	60.2257	68.8078	58.0533	0.000118271	-1.32713	down
GL28071-G	146975	3581	57434	1095	397	1465	2447.28	63.034	965.353	14.5692	6.95235	17.5762	3.9763e-11	-5.55704	down
GL17757-G	308	8643	735	463	257	114	11.6751	347.343	28.187	14.041	10.2546	3.09834	0.000410184	-3.33976	down
GL21564-G	19	96	182	1286	704	1482	0.278601	1.50423	2.72249	15.2721	11.0214	15.8819	0.000326341	2.43294	up
GL22184-G	293	244	360	1979	1263	2071	6.09458	5.3779	7.57257	32.9846	27.746	31.1482	1.81809e-07	1.63539	up
GL27860-G	61	50	47	278	221	333	1.09904	0.944386	0.853624	4.00644	4.18625	4.3255	0.00222933	1.40383	up
GL29469-G	4260	4037	2627	2636	2318	3602	78.5656	78.7389	48.9107	38.8509	45.0372	47.8949	0.00853049	-1.2532	down
GL23826-G	4346	2531	5758	2777	2278	3841	77.5986	47.7703	103.781	39.6235	42.8425	49.4373	0.000542014	-1.33125	down
Ganoderma_lucidum_newGene_2539	9	20	25	177	120	340	0.285277	0.766626	0.851504	4.95517	4.3099	8.58356	3.27532e-05	2.42483	up
GL16149-G	96	29	77	25	29	30	1.34783	0.421922	1.09463	0.281455	0.430337	0.297174	0.00454237	-1.90652	down
GL23073-G	7553	743	4626	522	408	522	133.432	13.8678	82.4976	7.35815	7.57991	6.63819	5.83507e-07	-3.52462	down
GL23959-G	97	1627	730	12192	5286	11921	2.6869	47.6868	20.4133	270.097	154.355	238.249	0.00803834	2.18413	up
GL18372-G	29	86	38	1193	968	1000	1.72955	5.55044	2.32178	58.6663	62.7706	44.386	3.80594e-08	3.16663	up
GL16072-G	25	96	76	450	274	704	0.682455	2.82848	2.14839	10.0807	8.08515	14.2264	0.00499739	1.74787	up
GL16480-G	39	20	147	451	384	719	1.20019	0.640956	4.61997	11.2221	12.6022	16.1459	0.00385644	1.9399	up
GL23858-G	6096	3177	5290	3342	1781	2942	179.033	98.6443	156.821	78.4305	55.0997	62.2958	0.000102783	-1.68947	down
GL29703-G	7697	12321	11922	8447	5358	9178	404.374	684.458	632.255	354.675	296.528	347.65	0.00036947	-1.34564	down
GL20513-G	210	754	428	2940	6222	3729	2.84547	10.8166	5.86373	31.8995	89.0087	36.5047	0.00138388	2.13908	up
GL15623-G	97	259	91	1855	946	1469	1.23816	3.51434	1.16969	19.0695	12.8127	13.6236	0.000940535	2.0699	up
GL18132-G	53	167	339	1667	1617	1984	0.814176	2.74841	5.34265	20.8529	26.6672	22.3926	0.000162727	2.26304	up
GL24413-G	157	1268	229	6378	4396	8844	7.70293	66.1421	11.3922	251.55	228.509	314.674	0.00771391	2.14205	up
GL15169-G	17	48	53	382	203	290	0.631862	1.90209	2.03033	11.6226	8.13745	7.97704	0.00107377	1.87664	up
GL25711-G	133	88	118	744	745	972	3.26363	2.28908	2.9184	14.647	19.3427	17.2747	1.5358e-06	1.89814	up
GL23977-G	10	24	25	257	167	246	0.291575	0.747583	0.755262	6.27009	5.34706	5.40912	2.98641e-06	2.45612	up
GL26471-G	7231	9082	6773	4971	3311	5895	69.3322	89.2731	61.1813	36.3017	33.1057	37.1935	7.02183e-05	-1.5979	down
GL26667-G	50	71	379	668	1619	1369	1.3672	2.08087	10.5908	14.7877	47.2719	27.3532	0.00999964	1.9448	up
GL24338-G	11095	5821	41269	9754	4443	9437	394.802	219.014	1482.42	277.384	166.547	242.098	0.00469792	-1.86174	down
GL16608-G	33	14	55	182	250	220	0.477581	0.211801	0.801016	2.10575	3.81338	2.30006	0.0039993	1.75445	up
GL31193-G	120	335	332	1476	955	1803	2.29273	6.77169	6.4051	22.5891	19.2479	24.8835	0.00568385	1.43858	up
GL20816-G	4339	2179	4791	3090	2521	3540	33.3677	17.7168	37.191	18.9939	20.4225	19.6279	0.0069767	-1.12899	down
GL31671-G	763	662	634	2581	2496	3730	16.5871	15.2322	13.9249	44.8895	57.2342	58.5367	0.00420886	1.13188	up
GL23287-G	455	1006	651	3568	4858	6680	5.77406	13.4976	8.3351	36.1913	64.9467	61.123	0.000512994	1.80355	up
GL16839-G	17	9	16	729	330	872	0.854833	0.455859	0.803904	29.5263	17.5805	31.8572	4.61883e-18	4.291	up
GL19749-G	55	38	56	31	18	36	9.75426	7.13683	10.1021	4.34034	3.24327	4.59692	0.00481793	-1.60542	down
GL15047-G	115	130	162	673	309	813	2.41715	2.89364	3.4571	11.3782	6.87805	12.4087	0.00876451	1.15627	up
GL28052-G	9582	9060	7455	5458	3366	5344	122.794	122.76	96.4447	55.896	45.4449	49.3749	1.21594e-05	-1.76008	down
GL20556-G	228	145	154	1073	1354	1702	9.65251	6.45166	6.57768	36.2797	60.3677	51.9377	2.51874e-05	1.95743	up
GL25930-G	3580	4118	2508	2098	2202	1819	70.5685	85.8406	49.8936	33.0445	45.7165	25.8437	0.00252754	-1.54539	down
GL24359-G	70	202	215	1410	1005	1738	1.12357	3.44804	3.50981	18.2571	17.1605	20.3136	3.97951e-05	2.07922	up
GL24156-G	59	68	61	300	378	338	2.25948	2.73109	2.35482	9.18806	15.2734	9.36914	0.00232822	1.48971	up
Ganoderma_lucidum_newGene_2	1731	615	870	173	377	451	91.3822	34.3159	46.3544	7.28356	20.934	17.1723	0.000167145	-2.35785	down
Ganoderma_lucidum_newGene_8	2479	929	1767	135	292	293	122.105	48.3787	87.8442	5.30396	15.106	10.3964	1.75804e-09	-3.40987	down
GL31486-G	8460	7229	9285	4750	2351	4772	146.875	132.693	162.712	65.8952	42.9843	59.7247	4.5797e-08	-1.94102	down
GL31469-G	91	58	80	733	1394	1301	3.22871	2.15138	2.84901	20.7852	52.1201	33.2832	9.76841e-09	2.87073	up
GL30628-G	1809	1466	2636	1667	1038	2424	69.1739	59.2835	101.785	50.9452	41.8003	66.8389	0.00373088	-1.07839	down
GL17584-G	101	59	113	540	265	483	1.93754	1.194	2.17536	8.26897	5.35286	6.67827	0.00604796	1.28132	up
GL20493-G	555	922	764	4328	4739	6843	3.62002	6.35695	5.03126	22.5671	32.5692	32.1911	8.51988e-06	1.84303	up
GL23326-G	353	2136	432	374	144	337	3.43351	21.9796	4.24312	2.90821	1.47219	2.36023	0.00199408	-2.40838	down
GL26778-G	671	608	1591	644	289	746	16.5384	15.8382	39.5866	12.6887	7.48838	13.2449	0.00128045	-1.55002	down
GL22643-G	4606	10471	7837	328	245	303	309.451	743.948	531.575	17.5892	17.2858	14.6474	1.25502e-34	-5.32564	down
GL28715-G	22687	7886	9033	8104	6092	9948	298.76	109.807	120.074	85.2931	84.5049	94.4506	0.00899806	-1.55551	down
GL19607-G	9152	6612	13789	8714	5767	10089	204.068	155.883	310.385	155.302	135.472	162.207	0.00154442	-1.10536	down
GL19691-G	35	39	48	10	20	20	1.43072	1.71265	1.99738	0.315253	0.874694	0.598028	0.00360631	-1.92567	down
GL23755-G	3558	6716	33245	3425	1516	2514	61.0554	121.868	575.995	46.9759	27.3949	31.1102	3.98354e-05	-2.86957	down
GL21694-G	2686	3398	3532	2399	1764	2842	50.3797	67.3829	66.8639	35.952	34.8456	38.4306	2.98596e-05	-1.33576	down
GL23085-G	110405	19660	95210	4560	1163	2923	1671.89	314.792	1455.42	55.1811	18.5518	31.913	3.33216e-14	-4.96281	down
GL31775-G	10888	6759	597	1765	344	647	233.629	153.336	12.914	30.2605	7.76886	10.0066	0.000589609	-3.01712	down
GL16282-G	68	116	302	1087	808	1825	1.51011	2.73943	6.84325	19.4999	19.1042	29.5377	0.00036947	1.969	up
GL20712-G	978	151	1032	293	104	340	19.1872	3.11615	20.4472	4.59499	2.13118	4.80741	0.00243049	-2.1691	down
Ganoderma_lucidum_newGene_2493	24	82	92	450	300	439	0.290111	1.06377	1.14723	4.59058	3.98242	4.13669	0.00633917	1.59944	up
GL29470-G	175	753	521	5210	2572	5154	2.53667	11.5742	7.63777	60.5536	39.4035	54.0398	0.000868757	2.03419	up
GL21181-G	632	1109	311	413	190	361	28.4043	52.7581	14.1003	14.8215	8.98174	11.7047	0.00349595	-1.91113	down
GL29488-G	27	40	62	392	345	607	0.533837	0.846103	1.27493	6.40173	7.41232	8.94313	1.31933e-08	2.40515	up
GL21921-G	59425	36327	61793	28547	9387	14748	930.784	601.621	977.019	357.349	154.889	166.544	4.62754e-06	-2.32712	down
GL18554-G	14	643	99	11686	6941	21928	0.846678	41.3814	6.05656	569.15	445.578	963.438	0.000101156	3.54707	up
GL20732-G	1009	328	252	85	91	77	41.1468	14.1042	10.3483	2.73984	3.89523	2.25075	2.45529e-06	-3.17908	down
GL29382-G	8	9	4	139	187	208	0.139375	0.149824	0.070346	1.92661	3.43057	2.61145	7.98072e-08	3.37451	up
GL23495-G	513	506	8761	806	34	46	25.0006	26.0626	431.484	31.4217	1.74563	1.61637	0.00531097	-2.84077	down
GL24375-G	7271	5331	6653	3574	2379	3402	110.379	85.5696	101.952	43.3551	38.0391	37.2271	6.29964e-08	-1.89352	down
GL16285-G	168	472	364	1724	1466	2326	3.45582	10.276	7.5616	28.3557	31.7869	34.5273	0.00530335	1.45581	up
GL15114-G	21360	4398	234	106	43	54	805.783	175.424	8.89874	3.18227	1.69546	1.46245	5.2844e-10	-5.66954	down
GL23752-G	444	219	650	2130	1732	3038	23.0406	12.0187	34.0949	88.4748	94.8206	113.887	0.0011014	1.47226	up
GL22966-G	10826	11251	21892	12118	8748	17432	381.603	419.362	778.997	341.383	324.857	443.055	0.00468462	-1.03641	down
GL29677-G	0	0	5	64	75	146	0	0	0.111452	1.17957	1.83244	2.45142	9.91573e-06	3.87634	up
GL29888-G	2951	1405	2188	1266	1450	1908	33.6426	16.9316	25.1756	11.5292	17.413	15.686	0.00531097	-1.33235	down
GL29714-G	331	225	498	1453	1152	1969	10.1842	7.29781	15.4476	35.729	37.3329	43.6835	0.00110327	1.21698	up
GL20589-G	8913	3241	8206	5070	2716	4596	156.912	60.3306	145.824	71.3353	50.3675	58.3258	0.00296895	-1.5202	down
GL30295-G	96	201	222	1220	1165	1565	1.36262	3.03412	3.20502	13.9686	17.5762	16.1676	5.47648e-06	1.97533	up
GL28219-G	4040	11336	15476	6274	658	1137	67.45	200.122	260.83	83.7198	11.5736	13.6866	0.00370025	-2.34945	down
GL29920-G	13786	9105	10959	9840	5293	11336	394.132	275.213	316.253	224.826	159.413	233.659	0.00309904	-1.2583	down
GL27217-G	19307	11929	16213	9624	6696	8093	817.475	534.041	692.934	325.649	298.66	247.039	7.64658e-06	-1.78526	down
GL28491-G	2	8	5	100	73	73	0.135265	0.577253	0.30069	5.85284	5.61976	3.83588	0.000216942	2.72977	up
GL25209-G	6742	7695	8856	4623	3588	5992	202.74	244.698	268.836	111.112	113.657	129.927	3.80594e-08	-1.58928	down
GL22660-G	24427	3672	607	186	250	251	1114.19	177.072	27.915	6.77568	11.99	8.23889	4.94017e-08	-4.82953	down
GL31348-G	14050	10344	13346	6932	5706	8287	350.234	272.63	335.882	138.039	149.856	148.927	1.87758e-07	-1.71117	down
GL16057-G	4	15	27	109	144	166	0.155038	0.629893	1.04648	3.44393	6.00396	4.74995	0.00216203	2.13608	up
GL22039-G	128	160	174	883	1228	1795	2.97479	3.95054	4.09269	16.4984	30.2543	30.2708	5.42634e-07	2.09904	up
[truncated: 569 more rows]

## Sheet: SF S2C
Supplementary file S2C. DEGs between P stage and FP stage ( P: the primordia stage;FP: the post-spore fruiting body stage ).																																Supplementary file 2A. DEGs between FF stage and FP stage.																Supplementary file 2A. DEGs between FF stage and FP stage.
#ID	P1	P2	P3	FP1	FP2	FP3	P1_FPKM	P2_FPKM	P3_FPKM	FP1_FPKM	FP2_FPKM	FP3_FPKM	FDR	log2FC	regulated
GL24972-G	4060	3590	7294	2377	1812	3265	70.5008	70.1135	120.442	32.7124	32.8695	40.5426	0.000332135	-1.73171	down
GL17890-G	116	72	44	309	273	677	13.4709	9.39142	4.76893	28.454	33.1451	56.2925	0.00700321	1.57782	up
GL26037-G	1497	1357	194	157	137	131	33.0622	33.719	4.0667	2.74653	3.15476	2.06576	1.75748e-05	-3.19356	down
GL28118-G	0	0	0	347	296	426	0	0	0	11.822	13.2783	13.1112	8.60252e-19	7.70421	up
GL27088-G	3	0	0	41	42	66	0.403831	0	0	4.45824	5.94819	6.4436	0.000397167	3.74699	up
GL19980-G	21	17	14	6872	1034	11748	1.06764	0.946926	0.659789	281.173	55.7275	433.635	2.74916e-24	6.88891	up
GL15811-G	25	5	10	109	104	126	0.586229	0.133588	0.213519	2.05068	2.56916	2.12889	0.0022879	2.22404	up
GL30689-G	2225	1034	572	218	373	465	65.0043	33.9562	15.8865	5.04731	11.3564	9.7136	9.17993e-05	-2.37042	down
GL19602-G	7340	3004	3851	3290	1838	3372	174.735	80.4431	87.1793	62.0837	45.7085	57.3932	0.00133301	-1.41297	down
GL30505-G	910	788	969	738	528	642	26.9149	26.2177	27.2534	17.3014	16.3049	13.5636	0.00172409	-1.20244	down
GL17502-G	149	87	42	694	439	974	4.70733	3.07413	1.23768	17.4336	14.5404	22.091	0.000279449	2.05708	up
GL25034-G	32	48	221	4879	1198	1834	0.922597	1.57508	6.18701	114.069	36.9104	38.6716	6.79963e-05	3.38372	up
GL19589-G	1932	4006	13747	1297	1461	1548	39.9121	93.0959	270.109	21.23	31.5364	22.8657	0.000632257	-2.66691	down
GL20193-G	16	9	33	299	734	335	0.903719	0.554258	1.82042	13.7363	44.5914	13.9231	2.08396e-06	3.52536	up
GL16472-G	912	1071	2025	792	687	797	23.7697	31.3882	50.1963	16.3565	18.7113	14.8563	0.00676106	-1.51173	down
GL18807-G	13	32	6	183	187	308	0.648943	1.85249	0.286319	7.6137	10.2543	11.5942	0.000895048	2.58884	up
GL25243-G	65	55	144	651	415	748	3.51066	3.35924	7.45127	28.1453	23.669	29.1841	0.00145575	1.87616	up
GL16218-G	9277	5855	6307	3806	3600	5723	167.322	118.787	108.16	54.4079	67.826	73.802	5.48404e-06	-1.42523	down
GL24312-G	1617	842	3142	478	786	431	23.5101	13.7621	43.4515	5.50993	11.944	4.47669	0.00160532	-2.18888	down
GL26728-G	3554	4226	4469	2813	2466	3481	69.6927	93.2004	83.3307	43.7185	50.5078	48.803	0.00211374	-1.23617	down
GL23892-G	18280	20931	34588	18290	9958	16199	134.329	173.005	241.683	106.52	76.444	85.1128	0.00439694	-1.46883	down
GL16766-G	150	93	125	65	65	101	1.57437	1.09086	1.2412	0.540379	0.710195	0.75419	0.00330691	-1.36915	down
GL29804-G	704	542	682	482	359	727	20.0652	17.3485	18.4831	10.8846	10.6816	14.8041	0.00446212	-1.06227	down
GL24297-G	7214	1911	5247	2243	1335	1195	116.981	34.8518	80.9049	28.8167	22.6035	13.8545	0.00042636	-2.10656	down
GL20471-G	6578	2656	919	259	221	230	83.9668	38.1349	11.1502	2.61112	2.93876	2.09625	1.32417e-10	-4.11137	down
GL30137-G	330	124	233	1722	1801	3175	10.0478	4.22539	6.74771	41.584	57.3308	69.1701	2.13159e-08	2.47214	up
GL29611-G	64	84	103	1305	875	1495	0.841641	1.24609	1.30141	13.7613	12.1705	14.2248	5.45919e-12	2.95871	up
GL28002-G	38	22	46	1304	1770	3132	1.05247	0.664388	1.20941	28.994	51.8574	62.813	4.71008e-25	4.87307	up
GL15092-G	1956	419	2529	370	195	615	43.8662	10.5642	53.943	6.56904	4.55266	9.85353	0.000196853	-2.60007	down
GL16452-G	421	158	628	12798	1637	5260	5.49487	2.3132	7.8037	132.606	22.3587	49.1632	0.000217904	2.90433	up
GL26695-G	17860	10201	11891	11025	8039	9632	400.702	257.419	253.678	196.05	188.433	154.517	0.00128874	-1.16059	down
GL20967-G	176	543	438	105	81	103	11.4002	39.5806	27.0043	5.35283	5.45079	4.7443	4.31621e-05	-2.63236	down
GL24683-G	5258	3207	5473	1977	2173	3446	72.1796	49.5222	71.4493	21.5091	31.168	33.8243	6.73118e-05	-1.58419	down
GL23888-G	3919	2113	5085	2069	1952	3102	32.9936	20.0127	40.7149	13.8027	17.1725	18.677	0.0056306	-1.34397	down
GL31445-G	221	261	164	1094	763	1631	7.32078	9.69282	5.16516	28.7345	26.4107	38.628	0.000748619	1.55955	up
GL30219-G	1727	1645	1534	7343	4817	6756	25.7776	27.6185	21.7725	86.8989	75.1334	72.1296	0.00130051	1.15958	up
GL28656-G	95	59	129	4532	6990	7486	2.18478	1.51426	2.83887	83.1576	169.086	123.93	7.36609e-29	5.12376	up
GL16506-G	7324	3588	5946	3024	2499	4133	166.151	91.5522	128.266	54.3689	59.2216	67.0341	2.9698e-05	-1.50506	down
GL21533-G	6810	6427	7175	5055	4796	4963	56.9175	60.4145	57.0202	33.4832	41.8776	29.6588	0.00250646	-1.17013	down
GL30634-G	98	146	120	389	894	1044	2.7071	4.54054	3.14585	8.52532	25.8258	20.6439	0.00458705	1.78744	up
GL25348-G	13757	47168	43863	7803	1941	3450	210.591	812.166	638.486	94.669	31.0283	37.7571	1.39052e-06	-3.4803	down
GL22167-G	82	49	66	926	423	915	2.8047	1.87811	2.15123	25.359	15.2438	22.6005	2.93525e-10	2.66309	up
GL18436-G	308	240	768	4981	1625	4417	6.49607	5.69607	15.4167	83.397	35.863	66.7123	0.00202519	2.07971	up
GL30381-G	2737	1548	4626	1529	1520	1924	41.458	26.3604	66.631	18.3455	24.0404	20.8307	0.00755652	-1.50427	down
GL18348-G	95	60	56	751	429	801	5.5453	3.90267	3.07976	34.7885	26.1557	33.4895	8.31828e-10	2.40742	up
GL28232-G	6032	81744	22923	4876	250	333	93.6538	1427.69	338.458	59.9977	4.04788	3.68768	0.000183678	-3.98529	down
GL30235-G	297	154	138	142	88	116	6.54368	3.80448	2.88951	2.47542	2.0058	1.82598	0.00582254	-1.41195	down
GL25971-G	12578	16078	20303	7441	5523	9677	284.29	408.769	436.37	133.293	130.416	156.391	1.58811e-05	-1.86462	down
Ganoderma_lucidum_newGene_209	78	37	77	734	318	428	1.07425	0.566792	1.01365	8.08462	4.61615	4.24712	0.000164281	2.10897	up
Ganoderma_lucidum_newGene_1210	45	12	22	458	331	483	0.427463	0.111211	0.19513	3.55507	3.56376	3.33557	1.19913e-09	3.15758	up
GL23424-G	0	0	0	252	1411	509	0	0	0	29.7211	219.361	54.1284	4.54697e-17	7.86512	up
GL29201-G	138	52	50	484	333	741	3.45294	1.45164	1.16924	9.60784	8.69398	13.2563	0.000530329	1.88008	up
GL30453-G	8771	7398	7773	5431	3413	6982	281.747	267.306	237.407	138.262	114.537	160.355	3.87625e-05	-1.3636	down
GL19515-G	11	8	9	59	65	97	1.04493	0.856337	0.834554	4.81691	6.92056	7.09392	0.00275285	2.06164	up
GL25081-G	79	109	85	701	572	888	1.59539	2.48086	1.63307	11.3386	12.1834	12.9607	1.20548e-06	2.1143	up
GL24994-G	187	81	97	685	540	746	3.90509	1.89428	1.91376	11.364	11.8053	11.1626	8.59839e-05	1.68356	up
GL17281-G	7	24	53	993	318	759	0.197501	0.793766	1.50977	23.9803	10.1179	16.5325	2.54191e-05	3.32513	up
GL23059-G	838	1203	1029	716	514	577	9.32056	15.0557	10.8885	6.30877	5.96749	4.58812	0.0021286	-1.48541	down
GL26481-G	1555	891	2211	564	609	965	64.4536	41.5472	87.1848	18.5194	26.3621	28.5991	0.000310159	-1.80349	down
Ganoderma_lucidum_newGene_2821	34	31	24	102	155	227	1.29698	1.18549	0.908309	3.38415	6.87505	6.15155	0.00960565	1.58975	up
Ganoderma_lucidum_newGene_837	309	503	492	4586	2071	5704	10.1221	18.9316	16.1083	121.636	73.7136	139.632	1.32667e-05	2.26949	up
GL25184-G	1138	489	2546	11578	20676	37750	16.5546	8.00408	35.2374	133.604	314.502	392.984	2.06571e-05	2.99882	up
GL25603-G	18068	23430	9294	8806	6167	10603	253.921	370.374	124.191	98.0821	90.5442	106.54	0.00139827	-1.71342	down
GL22070-G	15	10	7	93	73	110	0.730245	0.532284	0.331635	3.69468	3.8291	3.94872	0.000642011	2.20822	up
Ganoderma_lucidum_newGene_602	16	6	48	675	185	353	0.895086	0.362913	2.62413	30.8893	11.1469	14.5905	0.000535874	2.91895	up
GL30721-G	57	26	51	349	316	581	0.751839	0.372149	0.640623	3.64887	4.3541	5.49426	2.94431e-07	2.37476	up
GL24615-G	61	58	73	3534	1932	3721	0.553438	0.587487	0.623197	25.4639	18.3494	24.1882	1.70362e-36	4.6534	up
Ganoderma_lucidum_newGene_600	139	197	116	4406	5925	3638	2.77709	4.44542	2.20303	70.2449	124.509	52.3176	2.05966e-14	4.01249	up
GL18882-G	61	70	54	1511	391	774	1.13516	1.46294	0.95755	22.4694	7.65901	10.3855	2.03465e-06	2.85766	up
GL16143-G	1939	5448	2072	634	538	826	65.6064	207.364	66.6566	16.9852	19.0063	19.9662	2.76703e-06	-2.88879	down
GL25204-G	1822	3738	56	72	88	170	122.873	283.608	3.58192	3.82785	6.18707	8.17704	5.06365e-05	-3.98173	down
GL29810-G	29	49	25	3317	1518	3342	0.508482	0.983693	0.422583	47.6672	28.7545	43.3228	9.59717e-26	5.19465	up
GL24022-G	842	1921	544	5479	13896	12042	13.8337	35.508	8.4912	71.3722	238.603	141.505	0.00252636	2.25267	up
GL31140-G	135	94	39	474	302	748	3.96551	3.1068	1.06929	11.0284	9.25112	15.7184	0.00887096	1.62964	up
GL15795-G	111	45	100	5994	2347	5497	5.43963	2.43178	4.62755	233.323	120.421	193.059	1.17569e-24	4.77914	up
GL17235-G	5	0	9	173	148	233	0.455805	0	0.710808	12.4664	14.0043	15.1778	4.54702e-07	4.00194	up
GL15998-G	344	263	152	16185	13812	23541	9.23188	7.92793	3.85744	344.292	387.293	451.783	3.16718e-41	5.21754	up
GL29517-G	199	47	160	12850	2377	2378	5.8852	1.56371	4.48571	301.328	73.4668	50.2994	5.3564e-08	4.20366	up
GL15229-G	17856	9095	3361	1351	1568	746	324.375	185.842	58.0509	19.4457	29.7437	9.68873	9.60562e-07	-3.32704	down
GL26789-G	49	25	138	644	383	896	1.83337	1.0451	4.92536	19.1793	15.0145	24.0843	0.00367601	2.16144	up
GL20228-G	1013	1089	956	9157	2680	6090	14.4497	17.4698	12.9691	103.58	39.9467	62.1446	0.002778	1.65963	up
GL18767-G	26	3	13	112	104	278	1.20638	0.120554	0.573119	4.19338	5.13769	9.37102	0.00165667	2.52698	up
GL22852-G	0	0	0	1398	1274	2022	0	0	0	44.0257	52.8551	57.4278	9.70761e-34	9.55696	up
GL17906-G	242	164	187	1164	967	1543	5.42536	4.1254	3.98903	20.7361	22.7022	24.7946	9.44991e-10	1.85019	up
GL26671-G	5239	5229	2530	12	9	14	386.894	434.368	177.641	0.669698	0.632249	0.697816	1.59419e-73	-8.81681	down
Ganoderma_lucidum_newGene_547	132	86	42	579	513	466	2.0615	2.22843	1.55323	5.41873	6.79426	4.19947	0.00197717	1.80453	up
GL23744-G	7261	2663	4621	1369	2076	3305	181.398	74.8374	109.767	27.0903	54.1675	59.0306	0.00087917	-1.73546	down
GL16468-G	213	96	111	674	836	870	10.3923	5.26454	5.11806	26.0863	42.6786	30.3924	0.000144271	1.77006	up
GL16503-G	20	8	4	134	74	143	0.796018	0.342535	0.129601	4.38579	3.19282	4.20329	0.000818096	2.48831	up
GL21543-G	488	659	910	406	361	355	6.16716	9.36607	10.9293	4.0609	4.76025	3.20451	0.00344372	-1.56316	down
GL30300-G	240	159	43	1706	984	1199	4.34718	3.237	0.737508	24.5554	18.6588	15.5718	0.000932925	2.25197	up
GL30925-G	65	39	29	1436	2761	3864	2.47384	1.67017	1.03445	43.4315	110.125	105.489	1.38027e-22	4.93427	up
GL29895-G	4786	4095	3403	2094	1250	3402	271.559	261.324	183.584	94.1662	74.0587	137.99	9.07037e-05	-1.63365	down
GL27077-G	1098	152	2838	181	110	122	94.9144	14.7709	233.329	12.4011	9.86579	7.48996	4.97429e-05	-3.47295	down
GL23600-G	154	82	158	637	413	803	2.86919	1.72051	2.79468	9.43354	8.05435	10.7279	0.00142156	1.42628	up
GL29862-G	879	790	1438	6409	9469	13725	28.1226	28.4516	43.7731	162.649	316.758	314.227	1.68755e-06	2.37383	up
GL17639-G	975	298	1073	359	341	368	22.6791	7.77147	23.7232	6.61437	8.26348	6.10489	0.00414342	-1.71665	down
GL23198-G	58	77	83	38	30	45	1.23432	1.84024	1.68373	0.64614	0.654208	0.679892	0.00635897	-1.64718	down
GL15698-G	6372	15191	3532	838	963	2107	155.366	416.617	81.8705	16.1912	24.5077	36.7218	2.08396e-06	-3.26236	down
Ganoderma_lucidum_newGene_2582	208	144	148	1814	796	1353	4.11605	3.77746	2.677	30.6911	18.2397	22.8866	4.12279e-07	2.16238	up
GL28862-G	1545	600	2101	553	292	467	36.6095	15.9683	47.3406	10.3741	7.21423	7.89984	5.20605e-05	-2.29938	down
Ganoderma_lucidum_newGene_2340	2968	1743	1172	1091	588	881	51.078	33.7142	19.3125	14.9919	10.6111	10.9077	0.000104878	-1.84685	down
GL18107-G	2054	1750	2384	1299	1058	2024	30.554	29.2901	33.7274	15.3114	16.4481	21.5347	0.000853188	-1.26157	down
GL29963-G	722	648	1223	512	187	262	13.8177	13.941	22.2585	7.76351	3.73812	3.58214	0.000474947	-2.07698	down
GL30771-G	5990	5209	5505	4572	3609	5696	108.945	106.56	95.2008	65.9062	68.5749	74.0707	0.000876376	-1.02177	down
GL22225-G	1755	1082	799	794	810	984	36.5009	25.3124	15.8052	13.0911	17.6032	14.6252	0.00969921	-1.15886	down
GL19529-G	2601	1222	373	230	241	325	118.53	62.611	16.1508	8.29608	11.4463	10.572	2.45651e-05	-2.82694	down
GL17436-G	871	911	343	28974	18635	38784	16.7014	19.6334	6.24148	440.364	373.348	531.792	9.58364e-19	4.3264	up
GL27933-G	159	98	165	525	548	601	5.412	3.73468	5.33171	14.2145	19.568	14.6708	0.0057072	1.23733	up
GL16257-G	153	49	184	1530	1724	2450	2.61582	0.930537	2.99621	20.8585	30.9865	30.1352	4.70598e-08	2.99576	up
Ganoderma_lucidum_newGene_1271	86	53	38	23	5	5	1.59678	1.11484	0.709273	0.333869	0.086793	0.064313	0.001888	-2.71506	down
Ganoderma_lucidum_newGene_223	13	11	16	988	224	121	0.341465	0.345231	0.410795	21.9291	6.53714	2.42272	7.10728e-06	3.75039	up
GL25337-G	144	117	746	13169	19088	23386	4.30734	3.95062	21.362	314.327	600.564	503.571	1.63365e-09	4.46624	up
GL16635-G	16	1	6	74	60	124	1.0817	0.023347	0.394297	4.10954	4.39924	6.23819	0.00786347	2.42615	up
GL31397-G	4549	2338	2744	30220	15840	50573	84.5571	48.8674	48.4997	445.247	307.621	672.196	2.63122e-08	2.44902	up
GL31213-G	13908	10539	12218	3219	4519	5590	481.403	410.322	402.127	88.2876	163.395	138.338	1.38376e-08	-2.1361	down
GL15148-G	115	88	41	357	378	770	2.27455	1.9611	0.76325	5.62183	7.84698	10.9618	0.00283897	1.75191	up
GL31202-G	948	768	680	6223	1645	4551	12.3565	11.2555	8.42182	64.3069	22.3996	42.4307	0.00889362	1.49987	up
GL15662-G	110	65	24	1324	1052	1880	2.86849	1.90499	0.582122	27.4206	28.7313	35.1396	3.91537e-10	3.47348	up
GL31068-G	221	99	390	9116	3259	3946	3.74076	1.8822	6.28385	122.457	57.6987	47.8203	7.83871e-08	3.49021	up
GL22243-G	1423	621	1370	752	614	852	76.1794	37.3827	69.7338	31.895	34.3133	32.59	0.00452683	-1.29667	down
GL15447-G	39	11	18	233	174	227	1.77103	0.520159	0.771785	8.42051	8.28266	7.42921	4.15993e-05	2.39879	up
GL29152-G	42	37	12	647	253	538	2.15209	2.13553	0.556484	26.7063	13.7626	20.0303	2.13719e-06	2.9771	up
GL29056-G	171	149	70	3970	2154	1698	3.83601	3.75292	1.47812	70.8555	50.6641	27.3276	2.63974e-09	3.39908	up
GL24299-G	8523	2557	6294	2729	1753	1481	133.293	44.981	93.5902	33.8163	28.6385	16.5594	0.000279477	-2.07312	down
GL23971-G	1184	50507	6377	3365	174	376	28.631	1374.15	146.666	64.4943	4.38329	6.49852	0.00204294	-3.51703	down
GL16915-G	28562	1885	5653	1361	940	1437	672.127	49.8875	126.487	25.3692	23.1085	24.1683	1.81089e-05	-3.4054	down
GL17111-G	190	239	1028	25	22	43	6.68386	9.45275	34.4398	0.690036	0.808661	1.07326	5.16365e-09	-4.31898	down
GL31171-G	4609	1974	2490	1790	1593	1868	97.5505	46.9915	50.1142	30.0263	35.2201	28.2597	0.00059208	-1.4272	down
GL24195-G	4466	1216	904	1225	530	933	46.1075	14.1167	8.87331	10.0188	5.71005	6.8874	0.00931255	-1.80637	down
Ganoderma_lucidum_newGene_1875	304	89	75	1316	912	1601	3.40294	1.27952	0.64689	12.8051	11.7163	14.5308	0.000179559	2.22276	up
Ganoderma_lucidum_newGene_1870	143	39	29	4112	3681	8930	7.16975	2.18018	1.41133	164.156	198.422	322.071	1.17847e-18	5.20501	up
GL29944-G	17138	15894	16561	14962	8963	14079	528.689	551.522	485.819	365.825	288.864	310.547	0.00155365	-1.13498	down
Ganoderma_lucidum_newGene_1878	253	79	110	772	620	1153	4.59065	1.44979	1.76543	10.7257	11.4635	14.5289	0.000753294	1.74725	up
GL23366-G	101	102	67	607	363	658	4.34477	4.94876	2.75362	20.7922	16.3852	20.3439	9.34184e-05	1.74668	up
GL24508-G	1907	142873	8321	11474	2040	3142	10.6224	912.583	45.4259	54.0549	12.5987	13.2388	0.00793763	-3.0722	down
GL24254-G	6487	6508	9052	6227	3651	5600	45.4536	51.2943	60.3143	34.5795	26.7263	28.0554	0.00386934	-1.25586	down
GL15429-G	0	0	1	59	41	70	0	0	0.023037	2.65367	2.41049	2.83713	4.63539e-06	4.67484	up
GL18087-G	379	104	132	2553	879	1241	8.39896	2.58634	2.78276	44.8971	20.3691	19.676	0.00144009	2.10846	up
GL21083-G	97	55	42	326	262	435	2.39679	1.52055	0.986049	6.42824	6.80551	7.74218	0.000803852	1.60791	up
GL16455-G	355	276	249	5685	1668	4914	32.0256	27.9861	21.3549	407.061	157.386	317.412	5.31496e-09	2.86679	up
GL15748-G	208	76	9	1930	668	790	3.63882	1.48205	0.143078	26.8185	12.2216	9.89635	0.00845501	2.47375	up
Ganoderma_lucidum_newGene_472	236	91	33	23537	10378	23026	3.56608	1.63699	0.442585	276.31	162.23	242.215	9.34388e-23	6.07137	up
GL23344-G	1366	1343	653	728	504	647	23.183	25.6462	10.5398	9.79489	8.92641	7.84798	0.00243517	-1.52843	down
GL31569-G	389	299	135	2163	1125	3186	11.6183	10.0461	3.82429	51.3083	35.1565	68.1829	0.000196534	2.06635	up
GL31307-G	4088	3406	3350	1937	1501	3182	211.021	197.765	164.445	79.2531	80.9136	117.429	2.21283e-05	-1.47664	down
GL29170-G	80	19	60	292	291	391	1.6444	0.430596	1.16257	4.77701	6.27475	5.77862	0.00315342	1.82045	up
GL22527-G	2349	833	2339	8549	13120	10061	25.6618	10.2365	24.299	74.0389	149.776	78.6075	0.00235544	1.78092	up
GL18692-G	4	0	5	180	446	511	0.225928	0	0.232293	8.50942	27.8807	21.8468	8.05651e-13	5.47091	up
GL21973-G	563	278	266	1472	1138	1888	18.6359	10.3475	8.35355	38.6143	39.3453	44.6669	0.00242118	1.26851	up
GL22339-G	851	1218	1473	16464	12899	26165	24.0116	38.6641	39.5318	368.478	380.53	528.288	1.01535e-11	3.01922	up
GL22178-G	11899	8291	15636	7718	5162	7401	123.111	96.4802	153.827	63.2836	55.7969	54.7489	0.00025603	-1.53027	down
GL30231-G	2881	1649	3998	1499	1104	2484	101.682	65.4553	134.191	41.9165	40.7018	62.6818	0.00383832	-1.47549	down
GL24898-G	1471	1709	429	287	325	272	26.2507	34.322	7.28266	4.05844	6.0631	3.47016	9.76175e-05	-2.54777	down
GL31077-G	238	119	56	799	865	892	6.20781	3.48548	1.3832	16.5498	23.6101	16.6609	0.00250085	1.85599	up
GL26547-G	331	96	58	779	1315	1529	3.85926	1.27236	0.635697	7.29951	16.074	12.8069	0.00338739	2.09851	up
GL17826-G	1856	622	648	4206	3469	6512	71.6604	26.9813	23.7818	128.72	139.959	179.816	0.00842655	1.42223	up
GL25956-G	2714	1373	1675	1242	1322	1898	54.7049	31.1285	32.1044	19.8385	27.8394	27.3519	0.00763754	-1.05729	down
GL28335-G	1647	836	1399	811	762	1089	31.7377	18.1094	25.6308	12.3781	15.3299	14.9976	0.0012277	-1.23839	down
GL29327-G	1427	1000	821	9244	15139	12687	44.6855	35.2314	24.4427	229.525	495.471	284.169	1.48284e-09	2.73257	up
GL30373-G	5013	2963	2734	1750	1608	2110	82.6492	54.9469	42.8575	22.8586	27.6994	24.8665	2.25947e-06	-1.64697	down
GL29264-G	0	0	5	117	67	61	0	0	0.22934	5.02816	3.78614	2.33652	0.00077428	3.63305	up
GL19380-G	813	220	215	2025	1978	2791	12.4417	3.7838	3.11686	24.559	31.6232	30.5478	0.00569037	1.69706	up
GL29656-G	294	89	134	8192	2127	1690	23.798	8.03396	10.2819	525.564	179.837	97.7996	1.22518e-06	3.5127	up
GL24969-G	3432	2078	3962	1767	1532	2897	35.0579	23.8723	38.4884	14.3061	16.3526	21.1629	0.00160283	-1.3448	down
GL16266-G	98	57	97	691	647	954	2.32948	1.50881	2.18565	13.0258	16.0828	16.2256	3.11298e-10	2.38122	up
GL29453-G	7	4	4	105	70	166	0.216043	0.140533	0.110451	2.69585	2.37742	3.85876	5.73444e-07	3.40145	up
GL21230-G	12683	3466	3810	2287	2170	2512	97.6635	30.0175	27.8926	13.9574	17.4573	13.8265	0.00034416	-2.03306	down
Ganoderma_lucidum_newGene_1076	12	4	3	116	29	70	1.18888	0.347238	0.263543	9.3978	3.10703	5.1436	0.00939319	2.39521	up
GL30530-G	473	293	254	1793	1999	1931	9.14826	6.3752	4.66353	27.4879	40.4024	26.7005	2.81447e-05	1.75262	up
Ganoderma_lucidum_newGene_1257	29	10	20	149	136	140	1.23539	0.44082	0.796081	5.0371	6.04902	4.27661	0.000847076	2.04349	up
GL30153-G	3187	1913	2677	1767	1819	2736	50.693	34.224	40.4875	22.278	30.2298	31.12	0.0047582	-1.01676	down
GL26633-G	6208	4468	6123	4587	3252	5009	45.6505	36.9569	42.8122	26.7344	24.9842	26.333	0.000455051	-1.12391	down
GL17908-G	3142	7347	4688	2232	2160	2636	56.871	149.578	80.6788	32.0151	40.8493	34.1131	0.00144178	-1.82651	down
GL15963-G	1821	1540	2879	1000	1275	1336	15.8121	15.0425	23.7759	6.8837	11.5694	8.29522	0.00366471	-1.46361	down
GL24553-G	415	291	423	2267	2346	3345	14.3896	11.3289	13.928	62.332	84.9982	82.9715	2.51634e-09	2.0277	up
GL28476-G	1700	1906	7766	1945	623	1518	63.4554	80.0218	275.724	57.534	24.2961	40.5117	0.00884366	-2.08367	down
GL23947-G	89	94	95	620	316	667	2.39941	2.85346	2.44495	13.3201	8.92914	12.9298	0.000226457	1.66378	up
Ganoderma_lucidum_newGene_2634	25	10	9	95	73	111	0.59972	0.247751	0.266699	2.39826	3.84949	2.54836	0.00832837	1.82101	up
GL22516-G	955	2562	3084	647	260	898	33.776	101.92	103.724	18.1199	9.59666	22.6972	0.000128219	-2.56774	down
GL20423-G	138	96	86	6387	569	1416	4.40822	3.44116	2.61558	162.096	19.0224	32.4141	1.5346e-05	3.47705	up
GL30917-G	104	152	107	1446	1167	1849	4.17086	6.86407	4.07238	45.9922	48.9494	53.0754	1.4696e-10	2.71969	up
GL21463-G	2303	3748	3561	2125	1379	1856	18.9134	34.6162	27.8098	13.8301	11.8275	10.894	0.0014884	-1.58128	down
GL21296-G	9911	6927	3321	1719	2008	2369	87.5802	68.8478	27.9058	12.0351	18.5332	14.9639	4.14453e-06	-2.32291	down
GL16930-G	17	7	27	262	194	316	0.935332	0.430173	1.41914	11.7726	11.5094	12.8171	9.92863e-07	2.95898	up
GL25484-G	1837	887	731	608	610	732	26.0225	14.1325	9.84206	6.82594	9.01976	7.40992	0.00200194	-1.45364	down
GL17886-G	3949	2383	2074	1569	1711	2368	106.549	72.3119	53.1949	33.5522	48.2154	45.6875	0.00154632	-1.25979	down
GL21147-G	3405	1548	1396	24292	4102	15048	83.6234	42.7631	32.5826	472.85	105.236	264.249	0.00782965	1.87054	up
GL16778-G	81	57	56	467	445	504	1.49681	1.18378	0.983181	6.87793	8.62902	6.69742	8.97748e-08	2.09327	up
GL15004-G	62	40	41	313	191	478	1.0126	0.742041	0.634439	4.10085	3.2847	5.64249	4.45399e-05	1.92001	up
Ganoderma_lucidum_newGene_1814	50	44	16	333	335	410	0.784902	0.788475	0.23443	4.21409	5.5837	4.67032	3.42254e-05	2.41452	up
GL25309-G	2306	1559	978	6715	4641	14087	38.583	29.3361	15.5571	89.0566	81.1342	168.55	0.00456828	1.52091	up
GL30482-G	4141	3171	9392	2174	2495	4091	71.4956	61.5712	154.209	29.7424	45.0016	50.5016	0.00893646	-1.61831	down
GL28345-G	2649	1978	2422	1558	1302	1308	45.4974	38.2074	39.5521	21.2024	23.3671	16.0636	9.84742e-05	-1.44099	down
Ganoderma_lucidum_newGene_1277	45	28	27	359	222	291	1.3383	0.933298	0.756988	8.52994	6.95769	6.24819	8.58377e-07	2.30923	up
GL25190-G	849	2099	1270	53824	5611	17506	23.8545	66.3344	33.9269	1199.07	164.764	351.819	0.000374326	2.92428	up
GL21359-G	75	27	16	1873	3197	4301	4.12256	1.68324	0.812655	82.6854	185.997	171.277	2.03925e-19	5.25475	up
GL18677-G	18	16	2	90	158	223	0.68126	0.657224	0.061951	2.72822	6.31493	6.11093	0.00236326	2.60066	up
GL19204-G	48	36	72	368	261	358	1.00305	0.846488	1.43789	6.1192	5.72136	5.38171	0.000334032	1.82657	up
GL22710-G	242	147	77	664	602	991	5.43151	3.71532	1.63316	11.831	14.1381	15.9198	0.0070163	1.47903	up
GL31645-G	5759	3582	5331	2463	2244	4080	128.622	89.986	113.215	43.604	52.3543	65.1608	3.01963e-05	-1.47159	down
GL26675-G	21	9	9	464	299	701	1.29941	0.639588	0.510185	23.5659	20.0041	32.1529	3.00119e-17	4.24614	up
Ganoderma_lucidum_newGene_1629	16	17	16	314	249	260	1.00512	1.15009	0.972886	17.6917	18.5262	13.1672	1.94878e-10	3.17541	up
GL27755-G	10	0	8	133	67	131	0.554405	0	0.432433	6.12295	4.01299	5.407	0.00113498	2.97605	up
GL30803-G	900	587	500	2645	3046	2480	13.8979	10.1941	7.34449	32.3786	49.148	27.3929	0.0046177	1.32441	up
GL30502-G	5198	3312	5509	4292	2478	3397	58.4367	41.8747	58.8927	38.2453	29.0986	27.3039	0.00609275	-1.17059	down
GL16273-G	5821	6187	4759	161	211	229	252.784	302.224	196.517	5.53431	9.54001	7.10872	9.23919e-45	-5.37741	down
GL18464-G	275	242	207	5774	3755	8711	3.31857	3.28308	2.38162	55.3881	47.4793	75.3841	2.34462e-27	3.75815	up
GL26136-G	2020	433	596	9868	5285	12765	30.8111	7.41365	8.63396	119.306	84.2142	139.224	0.000133635	2.35052	up
GL28432-G	344	171	147	115	98	147	8.63594	4.82681	3.50289	2.26961	2.54929	2.63159	0.00171982	-1.52832	down
GL29153-G	85	168	141	2628	829	1570	2.2288	4.99086	3.53509	55.1542	22.9161	29.7214	1.58666e-05	2.64855	up
GL22450-G	1377	437	987	6841	5050	6034	29.1367	10.4024	19.8509	114.774	111.682	91.3233	7.33033e-05	1.925	up
GL16115-G	1303	952	601	7368	4030	8603	24.9114	20.4787	10.9253	111.694	80.5324	117.655	6.09705e-06	1.97082	up
GL25111-G	31	38	80	283	332	636	1.07374	1.48632	2.65951	7.83979	12.1165	15.9033	0.00115077	2.09597	up
GL24678-G	2991	3865	4762	2808	2071	3146	105.421	153.254	159.634	78.4662	76.2671	79.3004	0.00468553	-1.29079	down
GL25004-G	625	207	121	6421	1812	1829	15.0027	5.58406	2.75508	122.307	45.4805	31.4309	0.00140527	2.48553	up
GL26833-G	302	165	159	1788	690	1785	8.30446	5.10408	4.16114	39.0692	19.8712	35.1727	6.95621e-05	1.92585	up
GL22695-G	1704	10432	3337	39926	58344	67936	122.255	842.063	227.656	2270.94	4374.45	3485.98	0.00489444	2.28587	up
GL24010-G	1836	1799	47685	1571	1782	2655	69.8402	76.9679	1724.88	47.3433	70.8007	72.2053	0.00338828	-3.08971	down
GL30597-G	84	34	168	1133	602	1806	2.5504	1.13565	4.85805	27.4445	19.2196	39.4563	0.000127012	2.59442	up
GL16293-G	9	8	4	236	82	163	0.555595	0.561779	0.239054	11.7331	5.34761	7.2912	9.08032e-07	3.40586	up
GL30636-G	14733	9522	16481	7925	5238	8607	144.225	104.846	153.411	61.4829	53.5702	60.2436	9.92583e-06	-1.62454	down
GL23862-G	1515	2399	3225	1074	795	901	53.402	95.1196	108.088	30.0114	29.2804	22.7043	0.000102199	-2.05103	down
GL17425-G	196	167	196	2488	754	1294	5.04068	4.83838	4.79394	50.9016	20.3179	23.8673	0.00012138	2.13281	up
GL25586-G	652	444	270	1955	1551	2413	13.6538	10.445	5.35985	32.4539	33.9263	36.1352	0.00346989	1.33664	up
GL22634-G	5870	2640	3317	2560	1634	3535	177.811	89.9328	95.5543	61.4511	51.6993	76.5756	0.0015465	-1.32011	down
GL19792-G	55	21	34	223	136	270	2.3376	0.987482	1.36658	7.5476	6.03366	8.23914	0.00166861	1.7006	up
GL22343-G	9849	8371	9022	36661	24315	34228	213.081	203.71	185.618	628.691	549.634	529.531	0.00223263	1.03066	up
GL23870-G	651	671	1343	10555	15565	9533	7.64166	8.85052	14.9851	98.1964	190.892	80.008	7.54929e-07	2.86613	up
GL29872-G	871	348	615	3935	2547	4003	21.6314	9.72598	14.5262	77.5302	66.1327	71.1488	2.24227e-05	1.75171	up
GL17793-G	790	561	849	664	463	620	37.8852	30.2458	38.6953	25.2124	23.1874	21.2413	0.00789908	-1.0517	down
GL16100-G	99	82	80	576	289	691	2.66266	2.47491	2.04261	12.279	8.12265	13.285	8.67453e-05	1.72103	up
GL25256-G	2248	3364	1539	1423	873	1834	97.7335	164.553	63.6261	49.0495	39.6333	57.0033	0.00442439	-1.55503	down
GL22065-G	220	746	1654	59798	17168	56132	5.31224	20.277	38.0064	1145.48	433.501	970.037	2.24531e-08	4.23135	up
GL25672-G	83	23	58	276	191	373	2.31099	0.700767	1.53702	6.12319	5.58361	7.46299	0.00955544	1.54989	up
GL23852-G	2252	1358	2476	14868	13734	15267	40.6625	27.5811	42.5173	212.798	259.1	197.124	5.86131e-08	2.07931	up
GL15428-G	20	9	17	165	99	133	0.719309	0.353143	0.578385	4.69536	3.72337	3.42036	0.000195993	2.24537	up
GL20016-G	28	20	17	280	301	668	1.20307	0.951541	0.691959	9.5232	13.5112	20.5448	7.00183e-11	3.30704	up
GL31214-G	13	5	37	9155	3612	8410	0.535385	0.233421	1.47781	311.11	161.764	257.814	2.28713e-27	7.05999	up
GL16454-G	425	249	465	9812	1839	5723	16.1349	10.6417	16.8004	295.834	73.0497	155.646	2.50695e-06	2.92693	up
GL19762-G	890	754	931	569	549	829	21.8935	20.8688	21.7863	11.0983	14.1058	14.5828	0.00140403	-1.14557	down
GL23633-G	6245	13084	20337	5596	3466	5428	61.3185	144.531	189.925	43.5538	35.4285	37.9775	0.00049955	-2.1411	down
GL25033-G	4365	1165	1635	11028	8013	19021	80.4443	24.1509	28.639	161.101	154.3	250.662	0.00524507	1.61523	up
GL24147-G	500	208	244	1772	1379	3538	21.512	10.0469	9.97295	60.453	61.9929	108.909	3.87347e-05	1.97897	up
GL24966-G	17556	30026	29674	12282	7801	13338	433.278	833.503	696.386	240.245	201.129	235.358	5.6622e-05	-1.95691	down
GL23891-G	734	427	397	2072	1703	3037	16.9179	11.0511	8.68508	37.8517	41.0037	50.0483	0.000282223	1.35542	up
GL29992-G	367	271	177	3148	2120	3547	9.64434	8.00292	4.42604	65.6832	58.3128	66.7605	1.10523e-11	2.60978	up
GL24979-G	5085	2714	10563	2718	2110	3565	61.3973	36.851	121.279	26.0089	26.6145	30.7772	0.00404739	-1.78729	down
GL16027-G	252	219	378	5111	2618	1929	7.61965	7.43831	10.8643	122.708	82.8485	41.7844	6.91901e-06	2.62129	up
GL15669-G	72	62	75	374	334	376	2.4478	2.39867	2.43428	10.199	11.9955	9.24741	0.000191344	1.59093	up
GL27127-G	35	14	19	159	149	189	1.39648	0.600977	0.690785	5.05717	6.249	5.4455	0.000173779	2.06781	up
GL20160-G	33785	8856	12071	11104	6062	9652	89.9467	26.52	30.5577	23.4308	16.8599	18.3725	0.00578308	-1.60531	down
GL24295-G	22	4	22	590	118	100	1.60902	0.313629	1.55566	35.0258	9.2379	5.32366	0.00180145	2.88313	up
GL26664-G	34279	22551	28939	19861	12735	29060	1182.47	875.003	949.242	543.01	458.953	716.765	0.000574384	-1.23543	down
GL23531-G	290	126	143	2701	1802	4294	10.2517	4.99149	4.80984	75.736	66.599	108.604	7.32302e-14	3.12015	up
GL23989-G	118	57	55	391	266	327	6.593	3.59661	2.89905	17.3903	15.5871	13.1171	0.00853517	1.35054	up
GL16897-G	8	41	183	1162	3985	3747	0.436452	2.77366	10.5524	56.1196	253.772	163.299	9.51735e-05	3.70166	up
GL30017-G	22450	17319	15010	12070	10635	15663	335.379	291.015	213.213	142.906	165.982	167.306	8.69357e-05	-1.24139	down
GL15105-G	10	3	1	199	116	209	0.275296	0.095615	0.020581	4.61204	3.51826	4.36652	3.2611e-08	4.0437	up
Ganoderma_lucidum_newGene_1833	358	177	97	1267	1105	1388	5.12673	2.84655	1.31498	14.3945	16.5437	14.2263	0.00118564	1.8009	up
GL16393-G	214	159	61	729	668	963	5.42599	4.52709	1.45354	14.7036	17.7571	17.5294	0.00606134	1.62242	up
GL27981-G	3926	2773	5460	2603	2156	3132	102.828	81.6853	135.977	54.0327	58.9888	58.649	0.00204222	-1.34053	down
GL25199-G	43	57	90	12485	1589	6479	3.00594	2.92598	3.91072	700.196	117.472	216.963	8.4225e-15	5.3265	up
GL25031-G	6246	6928	2516	2826	2642	3245	65.4929	81.7054	25.0771	23.4809	28.9366	24.3267	0.00776875	-1.52538	down
GL17791-G	1865	1400	2712	1558	600	1010	40.4061	34.1179	55.8621	26.7448	13.5809	15.6419	0.00335482	-1.61056	down
GL22115-G	40	60	34	455	188	422	1.16061	1.98237	0.946812	10.6496	5.79078	8.9138	0.000567035	2.03593	up
GL22215-G	33652	79555	27397	395	68	105	2043.09	5432.81	1581.65	18.9852	4.2545	4.54311	3.18735e-27	-7.75964	down
GL25200-G	45	91	126	10367	1784	7662	4.46024	10.1453	11.8211	815.094	184.813	543.421	5.33274e-13	4.85832	up
GL17478-G	7242	4078	11087	2988	2957	5181	154.707	97.9745	225.216	50.5839	65.9951	79.1244	0.00115645	-1.70181	down
GL23599-G	8087	2581	7898	2526	1639	3068	75.6906	27.1651	70.2925	18.7342	16.0254	20.5301	0.000126227	-1.99773	down
GL17914-G	754	338	257	17133	9112	20954	10.238	5.16286	3.31373	184.431	129.294	203.49	3.20342e-20	4.21235	up
GL23410-G	30	14	18	143	100	133	0.949551	0.48024	0.525552	3.61881	3.3145	3.03908	0.00192518	1.79213	up
GL29398-G	1165	914	305	8143	6909	10298	18.049	15.9308	4.49043	100.01	111.846	114.091	6.74051e-06	2.52659	up
Ganoderma_lucidum_newGene_44	184	125	91	788	1798	2034	3.46225	2.62386	1.59383	11.596	35.1009	27.2507	1.20759e-06	2.67806	up
GL21612-G	14	8	34	421	158	416	0.440681	0.255371	1.00181	10.6219	5.23525	9.47155	1.55499e-05	3.04323	up
Ganoderma_lucidum_newGene_1358	37	20	5	3866	1075	2716	2.98981	1.74234	0.313164	249.351	91.3813	158.023	2.05142e-17	5.63145	up
GL19186-G	8555	5125	10599	5268	4799	6431	185.355	124.886	218.372	90.4688	108.633	99.6238	0.0040442	-1.25702	down
GL19702-G	14	6	0	146	127	176	0.991418	0.414123	0	8.20752	9.44806	8.92952	0.000309021	3.24519	up
GL17964-G	1975	1278	1016	28856	23574	50325	46.4693	33.8116	22.7279	538.183	579.574	846.765	4.01229e-24	3.71843	up
GL21736-G	38605	26080	33743	15061	10260	13374	441.556	335.524	366.999	136.53	122.596	109.372	4.67558e-11	-2.04304	down
GL23380-G	440	1343	672	163	184	209	9.25754	31.7561	13.4671	2.68538	4.04881	3.13245	1.42048e-05	-2.75852	down
GL29617-G	389	59	112	1145	900	1503	8.82951	1.49617	2.42034	20.635	21.3769	24.4527	0.00771071	1.87431	up
GL15473-G	1606	2355	757	260	201	323	59.2966	97.7975	26.5609	7.60467	7.72181	8.51146	7.01433e-09	-3.20454	down
GL29783-G	1829	1155	2331	7005	5791	7632	51.3591	36.4649	62.2373	155.911	169.901	153.228	0.00812253	1.16949	up
GL24993-G	115	128	73	1079	964	1421	3.81397	4.80062	2.30248	28.581	33.6624	33.9559	8.67397e-10	2.59162	up
GL26029-G	9228	6895	6640	4592	3774	6566	147.734	124.164	101.082	58.2705	63.1244	75.1608	7.52384e-06	-1.3516	down
GL25304-G	8156	9372	4082	3078	2196	3730	201.618	260.569	95.9329	60.2877	56.7062	65.9161	6.54139e-05	-1.97228	down
GL21997-G	6058	8499	10825	2961	2876	3221	73.6408	116.207	125.135	28.529	36.527	27.9919	3.30202e-06	-2.17453	down
Ganoderma_lucidum_newGene_534	303	137	242	146	113	178	15.4119	7.8586	11.6815	5.87155	6.0038	6.46574	0.00368878	-1.32412	down
GL18096-G	136	556	344	2574	11412	6711	5.60712	25.9083	13.5319	84.5868	494.434	198.991	9.66938e-05	3.15336	up
Ganoderma_lucidum_newGene_537	96	18	57	353	488	406	1.15712	0.234806	0.647173	3.43529	6.38926	3.6439	0.00209615	2.0921	up
GL29988-G	70792	39937	57319	29120	28073	34982	839.783	532.872	646.555	273.787	347.924	296.717	2.29193e-06	-1.55068	down
GL27098-G	1889	1545	1456	1419	487	865	24.88	22.8871	18.2318	14.8102	6.69711	8.14303	0.00329261	-1.52318	down
GL21215-G	5217	4059	5316	2315	2159	3901	89.6244	78.4234	86.8401	31.5167	38.7384	47.9172	7.62148e-06	-1.54797	down
GL31053-G	549	470	262	1498	2192	3043	19.8874	19.137	9.01977	43.0439	83.0348	78.8985	0.00242808	1.58067	up
GL23964-G	1815	822	1408	1034	723	1241	77.4724	39.4677	57.129	34.9577	32.2372	37.8584	0.00534252	-1.13482	down
GL19756-G	1796	2305	2413	1771	976	2015	23.0014	33.207	29.3826	17.9745	13.0499	18.4492	0.0079383	-1.23625	down
GL25668-G	3888	6483	2967	3474	1548	2297	47.5312	89.1455	34.4836	33.6551	19.7662	20.0754	0.00930273	-1.58597	down
GL24008-G	747	488	727	343	356	489	16.5716	12.1746	15.3402	6.02555	8.24691	7.74873	0.000113041	-1.42902	down
Ganoderma_lucidum_newGene_1031	55	40	51	709	360	1019	0.959131	0.897504	1.01769	11.7383	7.80016	15.0427	4.67558e-11	2.91668	up
Ganoderma_lucidum_newGene_1038	5	0	0	993	67	450	0.42689	0	0	67.8735	6.02081	27.7237	9.6279e-09	5.6643	up
GL20447-G	558	4614	425	144	96	182	17.2362	160.424	12.4846	3.51328	3.07152	4.02201	9.07529e-06	-3.94749	down
GL30986-G	2172	5127	6026	353	416	590	38.3701	101.88	101.24	4.93664	7.67223	7.4535	4.81727e-12	-3.86937	down
GL30066-G	76	133	523	4972	3937	6480	3.80724	7.47681	24.9937	198.373	207.068	233.232	2.19028e-05	3.20237	up
GL31761-G	831	31341	22342	122	158	950	16.1486	685.531	413.131	1.8727	3.1949	13.2094	1.61639e-07	-5.11235	down
GL21962-G	739	735	800	546	439	371	15.3136	17.1356	15.7722	8.95675	9.50044	5.4889	0.00257763	-1.42037	down
Ganoderma_lucidum_newGene_421	41	19	26	905	376	531	2.35831	1.18561	1.39526	42.259	23.5546	22.5342	1.65191e-11	3.49291	up
Ganoderma_lucidum_newGene_429	144	63	122	714	324	569	1.82291	1.71886	1.48123	6.61038	3.79903	4.36751	0.00452683	1.48999	up
GL21291-G	5067	4399	5161	3789	3059	4705	466.093	455.149	451.419	276.197	293.909	309.425	0.000579883	-1.09138	down
Ganoderma_lucidum_newGene_646	216	140	70	798	619	837	4.88868	3.54247	1.50019	14.3221	14.6233	13.5528	0.00256855	1.61492	up
GL21279-G	5145	4875	8593	3891	2111	3706	73.634	78.4678	116.94	44.1282	31.5553	37.918	0.000442274	-1.67015	down
GL16292-G	15	0	12	632	200	384	0.712637	0	0.53901	24.0133	9.97388	13.1582	1.44314e-06	4.1098	up
Ganoderma_lucidum_newGene_1746	54	48	15	586	502	644	2.65237	2.67145	0.681539	22.9788	25.96	22.7831	2.44759e-07	2.96448	up
GL17925-G	1897	1728	2123	1792	1267	1619	28.9049	29.6066	30.7603	21.6359	20.1644	17.6352	0.00781191	-1.02992	down
GL26785-G	387	212	310	2289	1136	1822	13.5399	8.33423	10.2939	63.4965	41.5315	45.6095	2.73758e-05	1.74155	up
GL24118-G	29	0	24	1472	360	201	3.49568	0	2.77142	142.165	45.8076	17.4597	0.000593291	3.611	up
GL22636-G	284	421	386	2316	2678	3511	5.4488	9.08818	7.05546	35.3097	53.811	48.2877	4.87564e-06	2.09493	up
GL15840-G	7	5	7	340	372	544	0.870223	0.659189	0.823476	34.0519	49.0473	49.1878	3.63428e-22	5.00037	up
GL18770-G	1398	19227	534	355	290	645	38.634	597.906	14.0296	7.7715	8.36923	12.7406	0.000101832	-3.95135	down
GL25040-G	1582	2344	1113	814	715	621	86.0524	143.393	57.5408	35.0591	40.5877	24.1245	0.000704559	-1.88317	down
GL15884-G	7	7	82	21643	9117	17583	0.260424	0.273807	3.0263	672.763	373.545	493.072	1.05918e-16	6.84671	up
GL25375-G	1505	445	594	8149	5633	9336	20.5952	6.83671	7.71758	88.3912	80.534	91.3596	9.62324e-07	2.3999	up
GL15096-G	348	213	311	996	929	1201	7.15326	4.93582	6.08068	16.2659	20.0016	17.6892	0.00280674	1.09396	up
GL24054-G	273	184	391	1189	1190	1652	12.7735	9.65652	17.4053	44.1325	58.197	55.3047	0.00232343	1.44729	up
GL20282-G	394	209	12901	460	439	721	10.7336	6.40872	334.58	9.93066	12.4979	14.0448	0.00925402	-2.94374	down
GL23994-G	64980	2000	4645	1925	4541	2320	765.747	26.5055	52.043	17.9728	55.9008	19.541	0.0069635	-2.78995	down
GL25649-G	7023	4116	5125	4238	2245	4614	76.4335	50.3839	53.0413	36.552	25.5204	35.9017	0.000533235	-1.28373	down
GL21163-G	322	193	316	912	1721	2002	13.2798	8.94585	12.3839	29.8265	74.2277	59.1127	0.00112102	1.69361	up
GL29352-G	7298	4093	2397	3175	1769	3201	50.9257	32.1209	15.9006	17.5594	12.8968	15.9693	0.0068416	-1.42565	down
GL24688-G	49277	33813	9611	11230	7549	11230	813.405	627.799	150.848	146.92	130.174	132.543	0.000541316	-2.19379	down
GL25942-G	260	1218	4201	92731	55941	90102	16.3762	86.4346	252.068	4638.45	3688.48	4065.9	3.0765e-06	3.92446	up
GL28058-G	1859	994	1401	906	662	1309	34.2522	20.6008	24.5492	13.2316	12.7455	17.2475	0.000374549	-1.29149	down
GL17168-G	797	398	391	2892	1372	3264	19.4575	10.915	9.07596	56.0174	35.0294	57.0265	0.00187048	1.44572	up
Ganoderma_lucidum_newGene_2089	38	24	22	145	102	206	1.30195	0.874883	0.69387	4.50995	4.12382	5.55407	0.0031257	1.59354	up
GL19941-G	78	37	24	291	192	314	2.14126	1.13025	0.624294	6.35414	5.50877	6.18072	0.00334363	1.71546	up
GL20531-G	10552	5231	9024	4916	3993	6929	252.212	140.635	205.09	93.1147	99.7088	118.419	0.000291831	-1.3577	down
GL23160-G	1070	4147	6565	1213	1283	1560	19.6359	85.6496	114.635	17.6516	24.616	20.4833	0.0047711	-2.14596	down
GL22458-G	9070	4605	6101	3595	3418	5980	130.608	74.5784	83.5434	41.031	51.4101	61.5698	0.000418079	-1.31363	down
GL29440-G	144	86	41	428	478	542	5.21377	3.51195	1.39552	12.3205	18.1524	14.0908	0.00609102	1.6387	up
Ganoderma_lucidum_newGene_1377	0	2	22	716	374	1097	0	0.088642	1.03852	27.1509	18.8544	38.4443	5.99053e-06	4.44964	up
GL22936-G	1758	1770	2703	10345	9795	10889	13.2062	14.9591	19.3074	61.6076	76.8921	58.5026	0.000631355	1.51655	up
GL17611-G	126	204	225	4551	4436	6676	4.9679	9.07202	8.48741	143.109	183.883	189.416	6.20322e-18	3.85095	up
GL22479-G	1145	713	1565	8121	4342	5670	30.8768	21.6228	40.1355	173.676	122.405	109.378	0.00162388	1.5975	up
GL23204-G	2738	1991	2109	1548	1805	1563	31.4995	25.7675	23.0726	14.1122	21.6896	12.856	0.00769856	-1.13653	down
GL27038-G	492	92	247	98	101	125	43.6342	9.08671	20.834	6.84466	9.30316	7.88338	0.00497428	-1.86123	down
GL22266-G	39	45	12	224	232	386	2.23274	2.91258	0.652889	10.3227	14.0916	16.0186	0.00131236	2.17266	up
GL26741-G	387	371	388	1515	2577	3023	13.7079	14.785	13.0986	42.6147	95.5757	76.7391	0.000104785	1.82304	up
GL15002-G	133	126	197	63	25	54	2.73113	2.89354	3.83547	1.02152	0.516556	0.789497	2.93286e-05	-2.35146	down
GL17401-G	247	451	118	98	69	59	8.89714	18.3224	4.02769	2.78045	2.60015	1.51284	0.000854977	-2.40049	down
GL24695-G	310	176	229	784	719	885	5.13198	3.27092	3.6006	10.2981	12.4463	10.491	0.00811869	1.00693	up
GL25049-G	18	12	3	304	50	115	3.92912	2.95418	0.628632	54.0589	11.7135	18.3565	0.00422782	2.63689	up
GL24957-G	1195	13774	5903	1912	1278	1505	30.3302	393.212	142.463	38.451	33.8792	27.2999	0.00211695	-2.65181	down
GL30057-G	12905	16708	11567	8790	6743	9517	513.402	747.672	437.597	277.173	280.256	270.718	0.000536966	-1.46266	down
GL17614-G	14247	5745	12249	5591	4245	5651	162.886	73.8811	133.171	50.6584	50.6972	46.1939	7.33033e-05	-1.70808	down
GL23822-G	7695	6468	3110	435	237	392	243.301	230.046	93.4991	10.879	7.81254	8.85051	3.49266e-24	-4.58178	down
Ganoderma_lucidum_newGene_2505	22	13	9	101	55	136	1.00534	0.639409	0.407391	3.77962	2.6806	4.56869	0.00894433	1.81663	up
Ganoderma_lucidum_newGene_2509	96	84	76	420	347	492	3.54241	3.3962	2.59963	12.5347	13.486	13.1709	8.4385e-05	1.50636	up
GL16782-G	53	16	32	455	233	601	3.22981	1.07571	1.82699	22.2305	15.0119	26.505	3.72577e-07	2.7732	up
GL16578-G	18	9	45	1623	825	1722	0.500792	0.285144	1.23967	37.5074	25.109	35.8887	2.63724e-14	4.67623	up
GL24319-G	4662	2774	9621	182	95	132	128.524	86.0245	252.239	3.9692	2.71237	2.60059	8.50787e-26	-5.75383	down
GL25499-G	7666	10485	3644	2615	1372	2559	214.857	330.544	97.0997	58.0844	40.1739	51.2681	1.86973e-05	-2.41174	down
GL22216-G	5864	5162	9005	4817	4256	5628	283.875	281.076	414.562	184.806	215.27	194.821	0.0097482	-1.17155	down
GL26466-G	160	24	61	2073	1231	1523	1.48323	0.241385	0.535889	15.2885	11.9638	10.1311	7.26274e-08	3.40392	up
GL20984-G	214	107	289	20692	9948	35746	2.55042	1.42836	3.26805	195.46	123.868	304.621	3.47964e-28	5.62105	up
GL28302-G	416	8207	2964	514	387	764	12.1282	269.418	82.2582	11.8772	11.7907	15.9397	0.000471897	-3.18194	down
GL28140-G	129	47	63	847	731	1407	6.40031	2.58546	2.94503	33.453	38.0605	50.1235	4.37718e-10	2.81222	up
GL28465-G	229	92	145	518	594	817	6.51484	2.9462	3.90605	11.6884	17.6615	16.6455	0.00656692	1.30664	up
GL22192-G	741	696	812	2989	3189	5663	15.528	16.4014	16.1886	49.6861	69.8863	84.9377	7.54997e-05	1.56478	up
GL15854-G	260	255	477	145	153	250	4.90148	5.41069	8.54532	2.16041	3.01269	3.36607	0.0039002	-1.57322	down
GL20679-G	9462	9757	13867	8772	5346	8247	128.971	149.591	179.736	94.7658	76.1217	80.374	0.00264615	-1.31098	down
GL30233-G	3542	2251	6098	986	1237	1574	57.0577	40.7867	93.4179	12.5859	20.8214	18.1237	1.63705e-05	-2.27548	down
GL28374-G	11	2	12	303	80	42	1.5714	0.286774	1.65837	35.7346	12.3037	4.41346	0.00403263	2.8333	up
GL29385-G	118	215	650	53	51	73	14.6236	30.2004	77.167	5.15062	6.5954	6.4402	7.97265e-05	-2.95844	down
GL22330-G	15	35	36	1481	1961	3630	0.755092	2.08111	1.77997	62.5813	109.294	138.436	2.0293e-20	5.15948	up
GL31396-G	2323	3761	9904	1945	2020	2536	34.8114	63.4069	141.166	23.0996	31.6331	27.1731	0.0058478	-1.93231	down
GL24768-G	628	327	361	316	241	291	32.3804	18.9834	17.7184	12.8988	12.9688	10.728	0.00170067	-1.29735	down
GL30900-G	3406	2369	4432	1475	1754	3291	121.761	95.2507	150.661	41.7823	65.4988	84.1291	0.00538854	-1.37744	down
Ganoderma_lucidum_newGene_1419	25	4	11	168	90	109	0.308065	0.045737	0.445347	1.92677	1.18888	0.994172	0.00331955	2.29702	up
GL21515-G	12979	12155	16339	10225	7679	8948	202.035	212.837	241.865	126.16	124.888	99.5973	0.000782045	-1.34329	down
GL21645-G	5334	6602	6525	5028	3067	5090	65.4169	91.0797	76.1003	48.8745	39.2941	44.6388	0.0031283	-1.25253	down
GL21127-G	3644	7198	7774	537	1149	688	41.404	92.0161	84.008	4.83305	13.6368	5.58449	3.60243e-08	-3.42383	down
GL17939-G	81	23	25	247	185	418	2.08674	0.6632	0.607657	5.08977	5.0239	7.77308	0.00366471	1.88085	up
GL25238-G	3610	2365	6093	2043	1712	3237	122.561	90.3215	196.709	54.9744	60.7205	78.5752	0.00458705	-1.5058	down
GL25109-G	166	171	73	4509	4244	6220	5.48094	6.34597	2.26838	118.155	146.608	147.06	8.80595e-21	4.24252	up
GL21370-G	39	26	26	186	184	222	0.773898	0.570294	0.492852	2.96386	3.8588	3.1903	6.9261e-05	1.90716	up
GL31369-G	3394	2269	2851	1984	2016	2665	48.8912	36.7672	39.0498	22.6529	30.3311	27.451	0.00115196	-1.0664	down
GL25385-G	826	1703	381	193	132	248	23.6757	54.9066	10.371	4.37752	3.9452	5.08243	1.16654e-05	-2.94302	down
GL17743-G	6326	5718	4410	2704	1040	1601	102.518	104.234	67.9526	34.7226	17.5954	18.547	1.97228e-06	-2.29087	down
GL15882-G	227	1670	524	82	31	121	13.1607	109.176	28.9281	3.75864	1.84014	5.01112	3.20194e-06	-3.79753	down
GL29261-G	138	58	75	398	373	424	3.17452	1.48091	1.62413	7.25204	8.9582	6.97484	0.00338773	1.41142	up
GL17508-G	137	70	64	1021	593	1074	3.17601	1.80747	1.40325	18.8201	14.4025	17.8632	2.5956e-09	2.49644	up
GL19516-G	54	32	43	891	286	724	4.84896	3.24638	3.67837	63.7391	26.9124	46.718	1.18295e-08	2.95244	up
GL18912-G	291	152	199	1882	1594	3596	2.90121	1.70898	1.88902	14.9085	16.6439	25.707	1.54218e-11	2.61867	up
GL28778-G	124	27	141	723	610	914	3.42512	0.84237	3.7166	15.9148	17.6932	18.1619	0.00159823	2.08086	up
GL30370-G	9768	4629	7439	5181	3683	5295	132.304	70.5277	95.8193	55.6209	52.1219	51.2834	0.000450879	-1.31141	down
GL15943-G	16	15	133	16907	18355	31017	1.04418	1.08343	8.61172	914.075	1308.14	1512.89	2.00062e-18	6.77665	up
GL31515-G	9	7	35	200	132	303	0.384303	0.358446	1.51977	7.25307	6.26828	9.90925	0.00163621	2.51159	up
GL22197-G	7625	4245	7998	4673	4201	5820	108.311	67.8142	108.03	52.6061	62.3333	59.1112	0.0047582	-1.13826	down
GL15885-G	65	17	31	2302	476	1367	2.32269	0.66172	1.03608	65.2123	17.7713	34.9315	2.38667e-10	4.11042	up
Ganoderma_lucidum_newGene_989	19	0	16	720	92	240	2.09632	0	1.73558	65.2894	10.9189	19.6221	0.00119508	3.3493	up
GL17001-G	17274	38937	35738	12006	16752	17170	506.619	1284.54	996.707	279.078	513.319	360.073	0.00558065	-1.68984	down
GL18560-G	4	0	9	443	224	635	0.600768	0	1.61576	67.0109	44.591	86.5689	4.01335e-12	5.15116	up
GL18990-G	89	83	219	11490	5842	13170	2.39861	2.53069	5.65176	247.704	166.002	256.145	1.5341e-22	5.15276	up
GL30000-G	95	51	43	295	256	360	6.9413	4.16542	2.96526	17.1029	19.4972	18.7787	0.00174833	1.50236	up
GL30662-G	5570	3860	4334	2376	2101	3699	133.967	104.422	99.1244	45.2856	52.7919	63.62	1.01327e-06	-1.4894	down
GL25418-G	463	704	1596	284	248	525	10.6063	18.1321	34.78	5.14297	5.93808	8.59063	0.00165667	-2.07584	down
GL27677-G	232	81	97	773	421	994	19.0476	7.41321	7.51292	50.3577	36.1715	58.4642	0.00274161	1.61461	up
GL23135-G	2116	1795	3914	359	353	634	39.2692	37.4824	69.0849	5.28265	6.84327	8.41316	2.35655e-11	-3.19056	down
GL18814-G	69	37	22	235	174	344	3.2975	1.97067	0.984993	8.92107	8.69491	11.7715	0.00333656	1.72194	up
GL21314-G	9421	6821	6435	5094	4219	6868	84.6769	68.9653	55.0026	36.2912	39.6178	44.1404	5.32685e-05	-1.2224	down
Ganoderma_lucidum_newGene_1316	2	3	2	66	77	51	0.061029	0.14156	0.077514	2.43451	3.86453	1.70175	6.21231e-05	3.48291	up
GL25727-G	16503	10112	18704	4426	6679	6087	151.946	104.722	163.748	32.2961	64.2407	40.0685	1.82752e-05	-2.01155	down
GL21357-G	14620	5304	11532	4272	3962	5370	260.296	106.219	195.232	60.2784	73.6933	68.3623	3.1957e-05	-1.84325	down
GL22482-G	21	0	5	390	296	572	0.5795	0	0.108722	8.83362	8.82255	11.6765	5.73028e-07	4.24768	up
GL31490-G	111	510	105	5572	2541	5380	7.3317	37.9243	6.60008	292.023	175.548	254.374	0.000166473	2.94374	up
GL21820-G	10203	7018	6972	6775	4684	8467	517.037	400.044	335.945	272.129	247.96	306.792	0.0012346	-1.02392	down
GL15827-G	86394	453	4137	1647	1402	1357	869.855	5.12429	39.6003	13.136	14.7409	9.76377	0.000863903	-3.6441	down
GL19530-G	1985	8224	5958	1392	1769	2024	49.9099	232.63	142.473	27.7416	46.4803	36.3937	0.00115196	-2.27631	down
GL17589-G	2657	2115	2841	1556	1430	2213	312.621	279.806	317.788	145.021	175.68	186.149	0.000133314	-1.29046	down
GL21331-G	1199	450	557	4332	2729	7098	35.7744	15.1055	15.8005	102.483	85.0896	151.486	0.000128219	1.86333	up
GL17647-G	220	121	167	795	612	820	6.519	4.01997	4.69809	18.6919	18.9643	17.3857	0.000169942	1.38205	up
GL26673-G	227	150	148	15091	13732	17355	11.387	8.42696	7.05628	600.136	719.831	622.609	9.91192e-83	5.63564	up
GL20501-G	38	37	15	281	240	307	0.804965	0.867404	0.287915	4.73174	5.32209	4.66321	4.13766e-05	2.32315	up
GL25263-G	2460	1748	1401	959	1062	1577	84.257	67.3525	45.6158	26.0174	38.0146	38.5958	0.000669499	-1.34635	down
GL25578-G	7331	5116	7754	2742	3276	5922	159.055	124.843	159.982	47.144	74.2526	91.8743	0.000538881	-1.48791	down
GL18789-G	9	19	437	14778	3747	19965	0.376092	0.927795	18.0171	508.643	169.999	619.94	8.43547e-05	4.14755	up
GL17280-G	193	153	142	2097	1098	2277	5.75977	5.12782	4.0358	49.751	34.3237	48.7344	1.94911e-13	2.63911	up
GL18857-G	220	239	356	1670	1187	1533	3.49865	4.26706	5.38373	21.0486	19.7164	17.4385	0.000537135	1.60142	up
GL28748-G	32	25	40	5180	4519	8531	2.2224	1.96756	2.63801	288.452	331.76	428.602	1.41778e-68	6.56783	up
GL22202-G	2376	1597	4138	1503	1265	1833	25.0948	18.9643	41.5569	12.5823	13.9564	13.8407	0.0041084	-1.51137	down
GL20766-G	1642	756	290	393	365	346	28.2719	14.626	4.73864	5.35925	6.56553	4.25624	0.0097482	-1.78344	down
GL23760-G	139	125	77	580	595	815	3.65407	3.71346	1.91239	12.1271	16.4234	15.378	9.76175e-05	1.7376	up
GL16681-G	140	80	101	4377	1213	3714	6.92481	4.45374	4.74021	172.06	62.8388	131.704	6.91622e-15	3.87665	up
GL27819-G	69	49	38	418	433	913	3.49062	2.78281	1.81898	16.8076	22.9801	33.1651	2.32075e-08	2.61317	up
GL27309-G	32	35	38	453	175	196	2.42801	2.96098	2.77199	27.6892	14.0537	10.7997	0.00143333	2.06293	up
GL15847-G	153	137	84	810	491	1367	4.41806	4.45893	2.29734	18.5668	14.8253	28.2655	9.29001e-05	1.93474	up
GL23749-G	10982	15271	9776	2710	4057	6629	241.915	378.382	204.771	47.3113	93.3612	104.414	3.49547e-05	-2.13688	down
Ganoderma_lucidum_newGene_1369	90	48	22	3123	1471	6081	1.99754	1.18515	0.458689	55.4058	34.3647	97.3181	1.01953e-16	4.88996	up
GL15762-G	19	11	45	626	715	939	0.420254	0.267814	0.928505	10.9735	16.5224	14.8617	9.70261e-11	3.88279	up
GL26613-G	336	364	432	4186	2073	1537	4.05513	4.9484	4.96964	40.155	26.206	13.2994	0.00124782	1.93298	up
GL31474-G	74	21	27	237	211	249	2.55788	0.816666	0.874459	6.51245	7.64559	6.18148	0.00487476	1.75408	up
GL25904-G	313	336	526	4364	3295	3034	7.21331	8.71114	11.5182	79.7688	79.3979	50.037	1.45638e-06	2.34325	up
GL18156-G	116	24	78	2679	1275	3411	2.40832	0.564224	1.5358	44.383	27.8338	50.989	3.497e-13	4.07814	up
GL16791-G	8340	3860	5014	2793	2646	3578	55.192	28.7304	31.5514	14.6497	18.2935	16.9288	1.37706e-05	-1.59636	down
GL16906-G	452	170	93	1626	1315	2313	7.72755	3.26352	1.49891	22.0548	23.5169	28.3103	0.000829861	2.05792	up
GL29213-G	152	213	1611	55	37	82	23.1916	36.5984	234.734	6.65011	5.90845	8.95554	2.24227e-05	-3.71276	down
GL21191-G	5955	3261	3900	3100	2603	4446	77.1093	47.4966	48.0256	31.8133	35.219	41.1679	0.00142674	-1.08831	down
GL16170-G	929	631	415	4564	2558	6630	29.6197	22.6278	12.5671	115.338	85.2051	151.155	2.5109e-05	1.94364	up
GL17907-G	96	97	221	4437	375	1710	3.03503	3.43395	6.6311	111.192	12.3718	38.6621	0.00107632	2.75909	up
GL18402-G	118	30	29	2898	485	197	2.84267	0.809911	0.646691	55.7195	12.2906	3.4095	0.0011156	3.10931	up
GL21400-G	129	63	85	506	762	797	2.61237	1.43108	1.63097	8.12882	16.152	11.5543	6.57147e-06	2.13468	up
GL30804-G	1409	1325	2503	614	531	502	75.033	79.3719	126.724	25.8821	29.499	19.0888	3.0765e-06	-2.30354	down
GL28214-G	858	574	138	76	98	132	70.5476	53.0576	10.7544	4.90313	8.41695	7.71439	5.4897e-05	-2.80638	down
Ganoderma_lucidum_newGene_1435	190	118	137	528	496	560	2.67139	1.93611	1.47362	6.77175	6.94479	6.1414	0.00619188	1.09687	up
Ganoderma_lucidum_newGene_467	2859	2871	4320	2088	1950	2707	28.6764	32.991	38.5814	15.9597	20.0055	19.1993	0.00245934	-1.3101	down
GL16112-G	117	27	288	5542	1175	2635	5.74326	1.49241	13.5106	216.786	60.562	92.97	0.000164281	3.18999	up
GL22188-G	3645	3311	3790	17497	8469	26686	57.7066	58.96	57.0559	219.598	140.11	302.155	0.00250646	1.40706	up
GL15619-G	17603	1980	3221	1144	2342	1787	402.98	50.9709	70.1009	20.7552	55.9928	29.2431	0.00454205	-2.33625	down
GL17921-G	87	40	74	396	276	569	2.69983	1.40268	2.18593	9.82478	9.01187	12.7363	9.16846e-05	1.80477	up
GL29767-G	1646	1140	1205	1079	898	1225	37.4107	29.1332	26.054	19.4382	21.3239	19.9018	0.000782045	-1.03672	down
GL30323-G	9831	10274	10270	7630	6143	9489	450.776	529.892	447.782	277.272	294.273	311.111	0.00109543	-1.14488	down
GL21284-G	3632	3260	2301	1633	1360	1729	56.4416	56.9846	34.002	20.111	22.0705	19.2103	6.85491e-06	-1.66655	down
GL26154-G	2482	142	485	155	98	106	99.2397	6.35905	18.4277	4.90001	4.06951	3.01609	0.000173822	-3.18466	down
GL17400-G	3620	5404	25059	430	401	445	63.4739	106.583	417.867	5.96435	7.33355	5.57941	1.53865e-11	-4.91624	down
GL31211-G	435	196	327	1746	1219	2603	12.6952	6.42177	9.08723	40.4516	37.225	54.4307	2.18688e-05	1.73672	up
GL22009-G	3812	2969	4024	2905	1933	1532	112.011	98.1267	112.432	67.6482	59.334	32.1792	0.00514298	-1.41277	down
GL20655-G	121	87	104	922	573	960	2.63032	2.12851	2.14157	15.9261	13.0524	14.9659	2.41568e-10	2.1688	up
GL20944-G	126	87	28	807	249	924	7.07721	5.48724	1.45077	35.938	14.62	37.1173	0.0044456	2.05721	up
GL23973-G	4430	4147	4979	3131	2693	4167	64.7676	68.2071	69.2293	36.2832	41.133	43.5653	0.000550526	-1.19327	down
GL15699-G	653	668	1111	29000	2720	11357	10.7838	12.4102	17.4575	380.02	46.971	134.264	0.000143876	2.96322	up
GL20397-G	436	307	117	1285	1267	2148	21.0928	16.687	5.3539	49.2911	64.0633	74.348	0.00734784	1.61559	up
GL22269-G	81	44	16	278	252	417	1.98758	1.21793	0.356089	5.4206	6.48918	7.3433	0.00513708	1.89047	up
GL18916-G	3792	1143	2877	1150	1176	1523	59.9491	20.3239	43.2479	14.4085	19.4115	17.21	0.00155365	-1.63135	down
GL29230-G	82	34	48	1169	446	421	2.07818	0.948855	1.14496	23.5502	11.8353	7.64323	9.95623e-06	2.75598	up
GL27605-G	66	19	23	924	210	795	3.4811	1.09521	1.15701	39.1739	11.7304	30.4105	3.56919e-06	3.14031	up
GL29782-G	28	22	6	724	77	153	0.589601	0.526768	0.10924	12.3961	1.71881	2.35403	0.00280764	2.81893	up
GL31635-G	229	213	505	1670	2254	2195	14.5227	15.2233	30.52	84.2032	149.819	99.8482	0.00172757	1.84928	up
GL30823-G	0	0	0	21233	12527	31819	0	0	0	973.074	756.734	1315.49	1.29383e-70	12.7097	up
GL31048-G	37	419	151	7249	7493	15353	2.55288	32.6347	9.94616	398.183	542.535	760.798	5.617e-07	4.07796	up
GL18344-G	31	6	12	346	119	189	2.2545	0.489358	0.794389	20.0649	9.08202	9.86046	0.000178706	2.77839	up
GL25546-G	16634	14580	18217	10368	10360	9690	1058.55	1043.67	1102.36	522.916	688.805	440.895	0.000583808	-1.38462	down
GL25269-G	18	19	23	8572	8535	16303	2.62991	3.10653	3.2007	1010.94	1326.85	1734.58	3.1723e-86	8.02376	up
GL18236-G	0	0	0	161	56	77	0	0	0	6.58479	2.97262	2.82246	2.24971e-08	5.76784	up
GL29425-G	22131	9355	3183	2647	2989	3628	255.637	121.537	34.9535	24.2336	36.0709	29.9578	0.00053567	-2.35664	down
GL26927-G	43	22	75	356	184	363	5.60787	3.18786	9.32785	37.0392	25.2441	34.0329	0.00613265	1.78845	up
GL19441-G	5549	1913	3597	2921	1290	1457	69.3187	26.8666	42.7255	28.9181	16.8307	13.0133	0.00815009	-1.55506	down
GL30384-G	809	215	449	3273	2422	5063	50.4917	15.0988	26.6301	162.025	158.023	226.08	7.43468e-05	2.06059	up
GL21979-G	6	5	15	144	162	256	0.129167	0.127978	0.318957	2.64635	3.93786	4.25342	5.25001e-07	3.35035	up
GL30119-G	400	178	119	1175	1401	1793	15.1938	7.61104	4.29068	35.4178	55.6579	48.7548	0.000572209	1.88062	up
GL22960-G	31	19	24	200	106	182	1.68684	1.17157	1.23656	8.69762	6.05617	7.12927	0.000447655	1.87982	up
GL22049-G	8213	9565	7612	4354	4325	4550	218.507	286.214	192.551	91.8026	120.193	86.5436	5.76753e-05	-1.64388	down
GL15008-G	216	63	136	48	13	23	7.70011	2.52971	4.61489	1.35386	0.453005	0.578133	0.000111631	-2.73877	down
Ganoderma_lucidum_newGene_1334	120	93	77	54	55	58	11.7093	10.193	7.09794	4.1771	5.52112	3.99494	0.00577557	-1.45119	down
Ganoderma_lucidum_newGene_1041	8	6	18	326	245	548	0.201802	0.19697	0.722112	7.61682	7.5548	11.6021	9.52139e-12	4.02061	up
GL24837-G	6991	6317	5164	3904	3163	4017	100.003	101.633	70.2363	44.2611	47.2672	41.0858	1.8907e-05	-1.45584	down
Ganoderma_lucidum_newGene_2470	6	6	2	410	105	178	0.697339	0.756132	0.185026	38.1621	12.8558	14.9695	2.15094e-08	4.28217	up
GL31449-G	11285	6745	10492	5103	4005	6562	211.452	142.161	186.937	75.7824	78.3986	87.9081	8.58377e-07	-1.58426	down
Ganoderma_lucidum_newGene_2156	216	42	113	716	706	739	3.00027	0.866165	1.50537	8.47107	10.8949	7.60594	0.00470577	1.79646	up
GL24529-G	10330	11001	11307	5098	7457	4793	122.386	146.613	127.385	47.8699	92.3066	40.6044	0.0037407	-1.5348	down
GL21188-G	4196	31666	14710	918	999	1271	134.191	1139.34	447.425	23.2654	33.3665	29.061	3.38169e-09	-4.34245	down
GL25957-G	137	60	537	80613	53316	101074	5.10394	2.5146	19.0097	2382.71	2077.3	2695.16	2.6033e-21	6.69841	up
GL18557-G	0	0	11	1029	871	2387	0	0	1.27272	107.106	119.475	224.255	2.7581e-11	6.11484	up
GL25900-G	171	56	27	531	378	771	9.054	3.31996	1.30979	22.2555	20.9185	29.1698	0.00914657	1.87809	up
GL27311-G	246	205	232	776	1017	1207	18.9715	17.7566	17.0394	47.4983	82.0058	66.6369	0.00110965	1.36211	up
Ganoderma_lucidum_newGene_2547	95	31	96	8	26	30	4.29393	1.69612	4.03174	0.278478	1.17214	0.937409	0.00788657	-2.20613	down
GL24546-G	31332	18773	23908	22843	11495	26023	987.659	665.626	716.623	570.712	378.575	586.539	0.0094486	-1.04113	down
GL30904-G	36	10	21	606	155	467	1.12453	0.339441	0.623676	15.1324	5.10102	10.5208	1.38448e-06	3.18307	up
GL24760-G	4369	3450	3759	3508	2504	3234	54.2439	48.1772	44.373	34.5188	32.4797	28.7062	0.00153637	-1.04884	down
GL26901-G	251	106	474	1894	3651	4707	6.95756	3.28756	12.5147	41.7217	106.009	93.5452	6.9261e-05	2.67026	up
GL16391-G	77	48	917	52	32	53	2.17461	1.52546	24.7818	1.15644	0.928693	1.0617	0.00243782	-3.04411	down
GL16746-G	47816	12785	5837	2050	3069	3954	1894.92	569.865	219.946	64.3712	127.052	112.015	9.68664e-06	-3.16402	down
Ganoderma_lucidum_newGene_1935	92	105	27	711	447	705	2.19079	2.7552	0.445299	14.0169	10.9079	12.2985	0.00112058	2.1204	up
GL22196-G	14	65	25	708	392	753	0.67785	3.56773	1.12085	27.4166	19.9723	26.3081	4.95125e-05	2.95455	up
GL15495-G	2	8	2	67	79	50	0.073081	0.533404	0.096219	3.16217	4.93895	2.1361	0.004136	2.73939	up
GL23081-G	15676	8678	16981	7927	5968	7120	157.207	97.8861	161.923	63.0045	62.526	51.0525	6.44371e-05	-1.64707	down
GL26524-G	122	43	42	1519	392	679	3.98666	1.57915	1.30875	39.5445	13.4392	15.9291	5.18064e-05	2.72502	up
GL27319-G	7	22	10	195	236	343	0.387067	1.52172	0.583964	9.49586	15.1971	15.1109	3.00469e-06	3.1808	up
GL26484-G	8768	7908	9076	6581	6279	6466	93.6776	95.0411	92.2061	55.7254	70.0923	49.3954	0.00358499	-1.11977	down
GL24049-G	2878	2592	4676	1088	863	1259	64.7142	65.5418	99.9712	19.3869	20.2662	20.2293	2.31134e-08	-2.35608	down
GL16956-G	1326	1813	1572	660	609	450	15.9287	24.4951	17.9554	6.2782	7.64449	3.86552	3.59432e-05	-2.09394	down
GL23302-G	228	1590	595	227	86	132	5.92297	46.5944	14.7215	4.68216	2.33232	2.44866	0.000356847	-2.9386	down
GL29242-G	3363	2803	6467	1808	1419	2551	63.7949	59.8052	116.665	27.1789	28.1249	34.6023	0.000317565	-1.84112	down
GL30006-G	44559	2427	6604	3900	2501	5271	740.368	45.3495	104.331	51.3574	43.4002	62.6127	0.00658567	-2.42926	down
GL23387-G	8264	3299	9711	2527	2563	3758	139.977	62.8436	156.418	33.918	45.3447	45.5114	0.000179559	-1.90622	down
GL20993-G	112	24969	190930	55	11	56	4.27111	1075.09	6949.97	1.64041	0.407673	1.51255	0.00217504	-3.93215	down
GL24784-G	311	106	229	888	1645	2515	7.5183	2.87755	5.24955	17.0257	41.586	43.5179	0.000218915	2.13694	up
GL18461-G	370	241	783	2891	1842	2880	7.41394	5.42964	14.9355	45.9908	38.6331	41.3328	0.00962622	1.58504	up
GL29855-G	337	158	82	1163	928	938	13.7808	7.25848	3.16056	37.7362	39.7032	27.4501	0.00836197	1.63809	up
GL23034-G	8423	51942	1199	1549	4520	2096	66.895	464.034	9.04847	9.75057	37.5067	11.903	0.00666907	-2.91403	down
Ganoderma_lucidum_newGene_338	33	24	19	141	107	143	0.898049	0.712799	0.495564	3.07142	3.05796	2.79262	0.00496961	1.55467	up
GL31328-G	10	7	9	4407	2111	5085	0.953778	0.748262	0.830724	349.902	220.904	364.231	3.66076e-61	7.63138	up
GL29202-G	2692	1101	253	340	307	618	136.863	62.9705	12.194	13.6709	16.3005	22.4537	0.00700321	-2.1375	down
GL27209-G	9346	6025	10923	6153	5192	5869	113.792	82.5087	126.472	59.3823	66.0487	51.092	0.00174833	-1.29871	down
GL24115-G	4825	3187	3950	2576	2573	4869	59.9291	44.522	46.6413	25.3516	33.3791	43.2399	0.00963508	-1.00226	down
GL23773-G	7776	5191	4623	4698	3600	5496	73.6662	55.3152	41.6481	35.2747	35.6274	37.2265	0.00139574	-1.07036	down
GL16268-G	31	13	72	2639	978	2187	2.89624	1.40916	6.52946	201.541	98.3826	150.664	1.04254e-11	4.44233	up
GL17239-G	327	198	202	2448	972	1386	10.3726	7.05522	6.06774	61.5285	32.2003	31.424	0.000135442	1.9155	up
GL25105-G	8	21	15	215	161	331	0.67666	2.13808	1.2721	15.8619	15.6333	21.983	4.26247e-06	2.92182	up
GL27531-G	937	3890	1083	40522	22425	49203	16.6854	77.9461	18.3439	572.154	417.379	626.747	2.70454e-05	3.02384	up
GL16994-G	670	296	876	5136	2960	9235	50.9281	25.281	63.3175	309.695	235.216	502.374	3.99464e-05	2.29852	up
GL19534-G	2427	926	1933	745	1096	1316	36.3258	15.5745	27.5034	8.83231	17.125	14.0842	0.00931826	-1.36972	down
GL24513-G	241	135	154	8073	5986	10323	8.10431	5.08425	4.91552	215.809	210.922	248.954	3.73178e-56	4.69539	up
Ganoderma_lucidum_newGene_2489	570	263	409	2355	1741	2527	5.07447	2.6511	3.88166	16.8208	16.5666	16.2238	6.66779e-06	1.66192	up
GL15166-G	4	0	3	148	57	55	0.094034	0	0.07952	3.25469	1.64625	1.08229	8.2156e-05	3.72529	up
GL31516-G	3720	3762	5019	2995	1922	3514	172.362	196.09	221.146	110	93.0484	116.421	0.000961282	-1.33264	down
GL23748-G	391	123	585	3060	2700	2920	10.2463	3.60361	14.5796	63.5638	73.9239	54.7304	0.000773355	2.13473	up
GL27289-G	19	13	11	416	77	274	1.40447	1.0543	0.791457	25.063	6.06327	14.886	2.09604e-05	3.05362	up
GL21661-G	88	100	60	1723	723	1820	1.12161	1.43429	0.724288	17.4916	9.67483	16.6593	4.73095e-11	3.14071	up
GL23155-G	885	1065	817	390	355	741	18.7251	25.3456	16.4297	6.52999	7.84715	11.2099	0.000215367	-1.66392	down
GL22395-G	108	27	39	349	213	470	2.61518	0.738168	0.889256	6.72587	5.40753	8.17285	0.0057623	1.75388	up
Ganoderma_lucidum_newGene_1133	165	242	124	1206	753	1199	1.30042	2.18116	0.927765	8.12823	7.23605	7.44042	0.00113278	1.69063	up
GL23665-G	10809	5632	13340	5352	4269	6600	229.101	134.176	268.989	89.9161	94.3263	99.7974	0.000525447	-1.56827	down
GL21683-G	326	1082	141	4074	5282	9132	5.65376	21.1411	2.32238	56.1262	95.9294	113.514	0.0044456	2.38046	up
Ganoderma_lucidum_newGene_1686	367	263	341	2811	950	1827	8.83657	6.95742	7.65669	52.8398	23.5682	30.9339	0.0010133	1.68316	up
Ganoderma_lucidum_newGene_1681	141	69	146	466	465	1024	3.32982	1.79643	3.24155	8.70152	11.4337	17.2773	0.00213601	1.61032	up
GL20487-G	1620	1040	440	654	414	446	16.2639	11.7447	4.16602	5.2362	4.37944	3.22867	0.00838504	-1.62679	down
GL20701-G	41	41	48	2106	1865	3126	2.78477	3.17076	3.10098	115.676	135.008	154.872	7.07558e-43	4.8587	up
GL16364-G	269	91	269	101	96	101	15.424	5.83829	14.6928	4.57185	5.72197	4.12487	0.00567523	-1.66202	down
GL19262-G	397	223	414	28615	10122	21085	4.57959	2.89325	4.54448	262.268	122.287	174.341	4.6341e-27	4.87699	up
Ganoderma_lucidum_newGene_789	65	22	14	513	144	293	1.07443	0.408683	0.207952	7.10955	2.66493	3.52735	0.0022984	2.30761	up
GL28356-G	91	113	63	626	722	643	2.61772	3.66438	1.73158	14.4077	21.928	13.3585	7.20443e-05	2.06837	up
GL26755-G	9276	5349	9177	5522	4458	7606	156.862	101.747	147.563	74.013	78.7507	91.9679	0.00172757	-1.16428	down
GL30075-G	10458	4894	6996	3395	2993	5327	188.284	99.1116	119.765	48.4383	56.2901	68.5728	1.08334e-05	-1.62681	down
GL30121-G	15241	7662	9098	9327	6058	10765	708.491	400.62	402.153	343.632	294.227	357.795	0.00812255	-1.00243	down
Ganoderma_lucidum_newGene_62	135	59	46	579	416	991	4.41646	2.17088	1.4223	15.0239	14.2247	23.2127	3.85167e-05	2.19673	up
GL22510-G	5710	1085	3542	35736	21591	49910	125.052	26.7159	73.7519	620.341	494.043	781.609	2.6063e-05	2.50347	up
GL25424-G	2323	2803	2754	2001	1617	1908	47.4185	64.3441	53.4418	32.3705	34.4866	27.8398	0.00313051	-1.24491	down
GL23338-G	5421	20947	4425	515	330	623	91.5153	397.777	71.0281	6.88564	5.81706	7.51706	6.1007e-12	-4.7729	down
GL16040-G	844	748	1062	497	367	444	18.9179	18.8611	22.6565	8.83314	8.58978	7.10748	1.49822e-05	-1.72467	down
GL22653-G	868	377	458	42	64	58	40.0986	19.5585	20.1126	1.53246	3.05825	1.88775	2.28455e-16	-3.85405	down
GL23275-G	271	240	213	950	671	1255	7.04256	7.01444	5.26819	19.6185	18.2404	23.3641	0.00125542	1.18144	up
GL19018-G	368	205	229	5938	3492	8208	3.80286	2.37903	2.25059	48.6416	37.7076	60.6535	2.24551e-24	3.59927	up
GL20853-G	4461	1023	160	297	294	223	95.3575	24.5944	3.24597	5.02695	6.54557	3.40308	0.00201898	-2.83928	down
GL23102-G	256	209	246	1757	1067	1495	5.261	4.81994	4.7987	28.6372	22.9218	21.9835	6.04331e-07	1.80712	up
GL21545-G	785	639	1407	378	339	505	22.4901	20.5913	38.337	8.56617	10.1247	10.3361	0.000128358	-1.90367	down
GL27808-G	3375	2041	3844	2104	1751	2673	36.7924	25.0224	39.8544	18.1785	19.9428	20.8372	0.00236326	-1.22178	down
GL18887-G	479	305	285	1583	951	1329	21.0687	15.0859	11.9172	55.1943	43.7115	41.7896	0.00761693	1.09877	up
GL21402-G	19	11	36	204	98	203	1.00974	0.622279	1.82188	8.65141	5.44512	7.76014	0.00454844	1.98444	up
GL16153-G	1115	868	992	791	619	760	13.27	11.6128	11.2257	7.4574	7.6931	6.4628	0.000524926	-1.17088	down
GL23128-G	915	1178	2697	230	116	297	30.041	43.5224	84.2463	5.96535	3.95275	6.96691	2.15705e-09	-3.50328	down
GL30445-G	384	109	504	6854	6027	11583	17.4539	5.55194	21.7946	247.229	286.558	376.916	2.41345e-10	3.6271	up
GL22935-G	61	49	24	1398	1163	4418	5.46932	4.91553	2.02951	100.347	110.029	286.219	4.10001e-15	4.53276	up
GL25893-G	11998	6714	14691	7742	5499	7285	76.7855	48.329	89.4041	39.2727	36.7692	33.3362	0.00208485	-1.39027	down
GL25150-G	280	172	104	1497	795	1615	5.07082	3.50908	1.7916	21.6239	15.0876	20.9704	5.47805e-05	1.98153	up
GL25614-G	1	18	11	125	136	232	0.064589	1.60191	0.838847	7.97818	11.4501	13.3379	0.00435722	2.66493	up
GL31448-G	8278	5234	6369	5038	4158	6263	310.211	220.626	226.938	149.631	162.799	167.819	0.000179559	-1.08711	down
GL20463-G	75	141	77	1208	414	707	2.31801	4.90182	2.2647	29.7635	13.4515	15.7143	0.00188132	2.01607	up
GL23107-G	5922	3159	3048	1689	1405	1960	272.794	163.651	133.472	61.6305	67.5848	64.5247	4.6323e-08	-1.92876	down
GL28318-G	16	0	15	402	253	570	1.48475	0	1.36681	30.9459	25.7138	39.6107	1.39052e-06	3.97673	up
GL16387-G	153	269	35	1795	948	2503	4.87259	9.63518	1.03302	45.4006	31.6034	57.1237	0.00253977	2.37897	up
Ganoderma_lucidum_newGene_824	0	3	5	198	102	248	0	0.104969	0.178493	6.56894	4.26075	7.37975	1.3582e-08	4.51988	up
GL26760-G	3237	2013	5020	2244	1671	2766	19.3794	13.5547	28.5826	10.6487	10.4498	11.844	0.00892759	-1.33381	down
GL25440-G	94	33	63	330	170	476	2.81332	1.09619	1.77379	7.81609	5.30549	10.1732	0.00942822	1.52011	up
GL29809-G	1943	1492	1081	0	0	0	43.5737	37.6466	23.0624	0	0	0	7.55701e-45	-10.7191	down
GL24370-G	623	294	858	118	122	168	35.8024	18.9734	46.873	5.37582	7.27891	6.89699	1.26628e-07	-2.71741	down
GL20013-G	138	28	69	740	358	605	7.82033	1.78356	3.69237	33.3397	21.2216	24.5882	0.00131289	2.04174	up
GL19402-G	270	60	43	5420	1051	1008	9.2068	2.29223	1.37546	146.849	37.5365	24.6226	0.000197386	3.21374	up
GL24866-G	115	85	178	57	51	52	8.54945	7.07171	12.5351	3.3169	3.94913	2.71479	0.00133648	-1.86468	down
GL24914-G	3346	17083	4985	2359	2247	1688	56.4492	324.224	79.9766	31.5397	39.6087	20.3652	0.00123556	-2.54181	down
GL18792-G	8849	3944	2149	1594	2198	1973	156.171	78.2897	36.0618	22.2835	40.5205	24.896	0.00210507	-1.88412	down
GL25650-G	13263	12855	6760	2654	1884	3449	362.694	395.426	175.776	57.5221	53.8101	67.4259	8.12608e-11	-2.7332	down
GL21353-G	8115	2963	5555	2192	1625	2103	127.568	52.3854	83.0385	27.3066	26.6866	23.6318	6.89229e-07	-2.10942	down
GL18112-G	194	95	117	2715	1424	3227	2.62042	1.43436	1.50201	29.1794	20.1672	31.2963	6.15476e-18	3.32752	up
GL22199-G	6729	6793	11037	6018	4473	5377	119.865	136.099	186.955	84.9693	83.2414	68.4915	0.00433994	-1.3455	down
GL17792-G	78	24	44	1091	900	1273	3.96831	1.35268	2.14096	44.479	48.366	46.8106	1.96327e-16	3.64863	up
GL22431-G	3247	2091	16806	924	1401	2455	95.9616	67.7936	476.251	20.8924	42.2604	51.5613	0.00165054	-2.65251	down
GL17878-G	277	72	244	1136	1724	2525	6.39121	1.84931	5.35781	20.7978	41.6001	41.7016	0.00010453	2.33544	up
GL24378-G	4425	2025	4410	2678	1407	2184	132.854	68.3622	125.897	63.7232	44.1278	46.8873	0.00214835	-1.46926	down
GL22064-G	189	147	260	2641	2463	1887	4.24947	3.70687	5.56485	47.1584	57.9702	30.4003	8.1062e-09	2.73404	up
GL24405-G	45	2635	262	44	22	34	1.041	69.9448	5.86877	0.80861	0.527931	0.55946	1.27292e-05	-4.47972	down
GL21495-G	268	488	320	157	132	137	25.8182	52.798	29.2464	11.9414	13.2768	9.41216	0.000267069	-2.01568	down
GL21758-G	285	47	131	1389	644	1152	5.0509	0.926661	2.2002	19.5584	11.9539	14.6388	0.00361861	1.96616	up
GL21143-G	20	11	0	537	180	253	3.68506	2.20718	0	81.6365	36.0933	34.6693	0.000164661	3.54696	up
GL26793-G	7313	3992	10090	3057	3004	5098	242.588	148.95	318.29	80.3608	104.122	120.927	0.000974984	-1.63384	down
GL24094-G	116	61	41	1753	1154	1420	4.05758	2.37243	1.33619	48.6198	42.1903	35.5472	6.38256e-14	3.46944	up
GL16603-G	23	20	12	420	51	164	0.975696	0.966222	0.470772	14.4415	2.30401	5.07767	0.00517825	2.40532	up
GL30620-G	2152	1387	2470	1351	1039	989	21.5993	15.6595	23.5705	10.742	10.8893	7.09722	0.00108416	-1.48925	down
Ganoderma_lucidum_newGene_1116	0	0	0	127	68	78	0	0	0	6.64809	4.45407	3.72557	1.25819e-08	5.79979	up
Ganoderma_lucidum_newGene_1112	83	32	51	432	254	428	1.59997	0.686956	0.921672	6.60083	5.10673	5.90505	5.71181e-05	1.95074	up
GL18892-G	48	35	48	3895	2084	6063	1.66516	1.36001	1.57559	108.44	76.49	152.295	5.5728e-41	5.50635	up
Ganoderma_lucidum_newGene_479	49	89	155	7702	3105	7698	0.478454	0.988242	1.46159	60.909	32.4623	54.9816	1.12283e-16	4.77813	up
GL26773-G	1526	1604	1641	949	774	1144	35.6186	42.107	36.4234	17.5524	18.8722	19.0986	2.42801e-05	-1.48218	down
GL15395-G	2227	530	874	333	301	462	43.6698	11.6727	16.2934	5.17061	6.1554	6.46847	4.47986e-05	-2.26325	down
Ganoderma_lucidum_newGene_56	88	30	5	469	286	502	1.32667	0.506403	0.06056	5.64932	4.50608	5.41996	0.00656692	2.36047	up
Ganoderma_lucidum_newGene_50	249	143	106	795	577	829	6.51059	4.18134	2.49919	16.6523	15.8657	15.4554	0.00247581	1.38349	up
Ganoderma_lucidum_newGene_58	31	35	57	1803	918	2122	0.725159	0.926795	1.28469	34.044	22.8478	36.147	8.00115e-20	4.27681	up
GL27406-G	1112	212	658	200	284	218	173.037	37.0133	97.3274	24.6637	46.1157	24.2404	0.00413717	-1.94185	down
GL27689-G	55	13	14	145	225	244	2.74261	0.679896	0.665913	5.73218	11.728	8.72102	0.00466678	2.09116	up
GL16002-G	73	39	35	218	180	283	1.67007	0.992104	0.750947	3.96844	4.30992	4.64159	0.00402403	1.43228	up
GL18855-G	187	93	70	4559	2245	5797	3.1059	1.73019	1.10817	60.2281	39.0964	69.0974	1.93145e-20	4.23122	up
GL15701-G	32	5	7	410	274	264	0.91872	0.130449	0.19299	9.39883	8.27264	5.46363	1.6325e-06	3.45877	up
GL16709-G	82	372	445	28331	14971	28858	1.65998	8.46898	8.56936	455.323	317.169	418.411	1.11585e-13	4.95179	up
GL30786-G	3529	1925	173	236	150	273	227.437	139.538	10.5817	12.0528	10.0693	12.577	8.02631e-05	-3.31003	down
GL18758-G	114	134	465	9820	2092	1362	2.9877	3.95474	11.6364	205.085	57.5741	25.6475	0.000913292	2.96292	up
GL21107-G	6478	1542	5189	2436	1509	2558	106.393	28.5745	81.038	31.7062	26.0096	30.0371	0.00580867	-1.63169	down
GL18877-G	139	1488	826	50	66	124	11.9749	144.685	67.8759	3.42415	5.90032	7.61982	8.24353e-06	-3.71288	down
GL28004-G	16541	9765	13937	9440	6305	13124	610.83	405.624	489.402	276.303	243.23	346.526	0.000530329	-1.22352	down
GL17913-G	2075	11956	1767	1017	947	1260	31.465	204.002	25.4841	12.2229	15.0011	13.6625	0.000922521	-2.79173	down
GL30602-G	170	229	75	882	788	1080	3.83263	5.82554	1.61519	15.8332	18.6453	17.4977	0.00684785	1.65417	up
GL28788-G	0	3	2	78	31	86	0	0.138206	0.075219	3.71084	1.89684	3.6674	0.000315665	3.52696	up
GL17276-G	2119	2113	4023	1827	1237	2314	17.7937	19.9487	32.1166	12.155	10.848	13.888	0.00788657	-1.36826	down
GL24681-G	9412	3800	5176	3695	3836	4595	127.32	57.818	66.5804	39.6106	54.2093	44.4397	0.00486477	-1.23945	down
GL30192-G	4524	4911	10747	3989	2528	5387	87.3033	106.583	197.204	61.0092	50.9596	74.3311	0.00973662	-1.50727	down
GL15941-G	1016	1015	306	38074	38118	108841	34.3502	38.6203	9.81586	1021.24	1347.73	2633.71	6.97863e-18	5.08155	up
GL28472-G	175	144	69	6157	3599	8903	3.52646	3.24927	1.3157	98.5589	75.9376	128.57	2.35439e-23	4.58668	up
GL31589-G	6150	2037	3335	1801	1415	2635	237.495	88.4713	122.442	55.1031	57.0572	72.7397	0.000492638	-1.62835	down
GL18950-G	12	0	24	423	77	262	1.01493	0	2.00355	30.5275	7.28532	17.0131	0.00633311	2.89127	up
GL23860-G	10333	4896	2192	1458	741	1464	228.776	121.933	46.1433	25.5866	17.1409	23.169	2.06105e-06	-2.78159	down
GL23056-G	1858	995	4286	1082	928	1377	24.0929	14.4983	52.8427	11.1117	12.5611	12.7646	0.00996917	-1.71504	down
GL23011-G	106	142	283	115	44	74	3.57806	5.40497	9.14163	3.09113	1.54222	1.77931	0.00962845	-1.84364	down
GL30573-G	302	167	163	8365	887	1941	9.19516	5.72416	4.69716	202.061	28.237	42.2975	0.000132169	3.03073	up
GL19772-G	22	29	25	160	139	303	0.859577	1.27777	0.90857	4.99976	5.71454	8.53902	0.000304454	2.04527	up
GL19814-G	4540	4232	3735	3461	2593	3281	258.058	270.579	201.871	155.931	153.966	133.326	0.00118218	-1.15069	down
GL21074-G	237	278	329	7723	1665	4237	3.53364	4.66728	4.67364	91.4327	25.9842	45.2552	8.56028e-07	2.98078	up
GL19857-G	245	168	104	1789	2011	2408	4.23202	3.2725	1.70624	24.5674	36.388	29.8256	1.21049e-10	2.77768	up
GL30393-G	0	0	0	152	32	70	0	0	0	9.69039	2.63026	3.99554	4.81047e-07	5.41493	up
GL27299-G	4	0	0	248	136	177	0.134918	0	0	7.27704	5.25207	4.67115	9.37089e-11	5.39822	up
GL17763-G	181	244	219	136	108	194	20.3209	30.8385	23.3962	12.1056	12.636	15.5503	0.00811941	-1.32051	down
Ganoderma_lucidum_newGene_1050	0	7	7	392	142	171	0	0.204342	0.164993	8.00698	3.77385	3.13762	8.40568e-06	4.01059	up
GL24047-G	7860	2863	3139	2165	2340	3217	55.1935	22.6104	20.9575	12.0492	17.1622	16.1519	0.00338828	-1.45969	down
Ganoderma_lucidum_newGene_1058	97	57	71	695	431	1010	1.0513	0.705006	0.763385	6.45783	5.11386	8.37747	1.54071e-09	2.39889	up
GL21464-G	4205	3392	10102	3225	2016	4026	64.5624	58.5681	147.487	39.2463	32.3362	44.1909	0.00752564	-1.641	down
GL23629-G	10639	5625	3162	1735	1075	3053	158.703	94.375	44.8475	20.5088	16.7489	32.5554	1.37942e-05	-2.368	down
GL24309-G	19	12	16	96	90	95	0.569003	0.417329	0.455298	2.37021	2.9288	2.12726	0.00477521	1.75829	up
GL22926-G	2159	896	1505	551	589	694	22.3787	10.4389	14.8306	4.52056	6.37672	5.14103	2.70614e-06	-1.9397	down
GL20952-G	2142	5385	3963	1652	1301	2791	62.3955	176.437	109.771	38.1291	39.5841	58.1233	0.00338828	-1.77141	down
GL19430-G	1280	1595	2391	1132	706	1059	21.8266	30.5944	38.7834	15.3015	12.5794	12.9134	0.00137153	-1.59403	down
GL18640-G	2567	3145	2661	512	542	743	118.566	163.447	116.888	18.7284	26.1182	24.5307	1.2099e-14	-2.91907	down
GL26014-G	2153	1542	2007	16567	21021	25007	31.9811	25.768	28.3515	195.099	326.313	265.68	1.41439e-14	2.6688	up
GL31537-G	10899	5867	14234	4511	4461	5859	146.392	88.6317	181.798	48.0146	62.5965	56.2632	0.000198209	-1.73121	down
Ganoderma_lucidum_newGene_595	63	12	55	1239	932	1519	1.21802	0.236611	0.989386	20.9292	20.6923	23.7402	9.37978e-12	3.86758	up
GL18933-G	15	28	7	698	461	1019	1.30117	2.85328	0.572114	50.3684	43.8757	66.4168	1.98345e-12	4.26017	up
GL16349-G	311	150	182	1646	1028	1446	4.65248	2.51339	2.57875	19.522	16.0674	15.466	1.17384e-06	1.91842	up
GL22293-G	1176	1499	1715	835	920	1086	41.6982	59.756	57.8291	23.4443	34.0592	27.525	0.00372329	-1.35215	down
GL18675-G	2661	8455	10245	3142	1658	3462	37.024	132.365	135.581	34.6563	24.1081	34.447	0.00242072	-2.07749	down
GL30723-G	385	254	517	3587	1954	2993	11.9743	8.85758	15.2829	88.4183	63.4715	66.5512	6.14201e-06	2.05242	up
GL31321-G	3563	1281	2025	1101	1201	586	56.8511	22.9813	30.7283	13.9208	20.0238	6.67942	0.0051812	-1.73351	down
GL24906-G	185	888	159	45	95	64	6.04068	32.7097	4.9307	1.14393	3.25003	1.49239	0.000704171	-2.94244	down
GL30297-G	2470	2009	3480	1847	1502	2507	59.9171	54.817	80.2905	35.5039	38.0577	43.4932	0.0057072	-1.18816	down
GL24366-G	182	93	71	683	373	1164	14.518	8.27707	5.34201	43.1861	31.0814	66.4695	0.00106005	1.81166	up
GL16018-G	165	78	55	7239	5191	13358	6.44601	3.41686	2.0308	225.021	212.669	374.597	5.12206e-31	5.42309	up
GL29711-G	1367	796	1076	340	334	433	28.6292	18.7515	21.426	5.64337	7.29139	6.48391	4.87017e-12	-2.22449	down
GL16795-G	37	57	240	856	1415	1450	4.48725	7.76423	27.8201	82.6342	180.226	126.351	0.00347681	2.40813	up
GL24226-G	809	283	533	2161	2250	3691	18.0753	7.11939	11.3262	38.3028	52.5717	59.0331	0.00107684	1.55303	up
GL29535-G	188	118	391	8156	1585	2313	2.28058	1.61404	4.52273	78.6417	20.1407	20.1195	8.44718e-05	3.00221	up
GL17130-G	7457	5665	10424	4843	3321	5345	164.746	140.775	218.978	84.7914	76.6498	84.4226	0.000249368	-1.52842	down
GL20705-G	6824	8943	15659	7248	4822	4681	72.2239	106.462	157.601	60.797	53.3226	35.4246	0.00781078	-1.58224	down
GL16010-G	265	164	232	978	996	1663	5.86334	4.07841	4.8745	17.1471	23.0106	26.298	6.66779e-06	1.6682	up
GL27877-G	365	455	119	5750	4753	9716	6.5715	9.20351	2.02597	82.053	89.3917	125.075	1.00166e-08	3.37618	up
GL16420-G	362	188	153	3315	1192	3131	14.9715	8.70913	6.00293	108.631	51.4827	92.5775	3.97725e-07	2.56487	up
GL29918-G	5768	3969	4876	15934	13307	32808	67.7469	47.6616	49.4983	134.846	180.302	250.473	0.00274521	1.25274	up
GL28141-G	292	275	305	1717	1858	2221	12.6398	13.3918	12.5909	59.0783	84.2711	68.9619	7.33878e-08	1.94052	up
GL23099-G	19	71	50	314	2906	1204	0.603164	2.61828	1.57011	8.20887	100.384	28.4609	4.3748e-05	3.64149	up
GL29572-G	778	610	295	2962	2265	4996	21.366	18.8425	7.7005	64.5398	65.0542	98.2214	0.000717791	1.74362	up
GL21235-G	3742	7674	691	366	329	488	136.332	314.545	23.9311	10.544	12.5003	12.6974	2.25164e-06	-3.70183	down
GL31046-G	577	366	1989	10203	6055	15536	9.38658	6.68323	30.7544	131.548	102.907	180.713	0.00127483	2.37438	up
Ganoderma_lucidum_newGene_747	181	210	169	860	1058	1349	5.82969	7.64631	5.15282	22.149	36.1818	31.4941	8.80896e-05	1.72238	up
Ganoderma_lucidum_newGene_745	194	55	67	628	866	1366	5.13818	1.64543	1.64778	13.2704	24.1299	26.0686	5.77437e-05	2.36065	up
Ganoderma_lucidum_newGene_744	0	0	1	65	35	55	0	0	0.058037	3.53171	2.51229	2.66504	1.55886e-05	4.5165	up
GL24719-G	240	61	38	603	1695	1179	7.62967	2.16896	1.14071	15.1954	56.3456	26.812	0.001425	2.52255	up
GL31284-G	2104	1460	1102	926	829	1331	72.4057	56.5174	36.0377	25.2351	29.7844	32.7517	0.000771599	-1.30913	down
GL15468-G	4172	1738	1773	825	1113	1071	83.1928	38.9842	33.6124	13.0359	23.192	15.2716	0.000100158	-1.91712	down
GL16623-G	0	0	3	72	97	102	0	0	0.212985	4.47449	7.93626	5.72446	2.14631e-06	4.51506	up
GL21203-G	42	33	32	181	168	247	1.08806	0.94671	0.782931	3.7303	4.56881	4.60471	0.000304454	1.66795	up
GL23701-G	6008	787	2947	895	716	1304	72.8029	10.7259	33.9502	8.58907	9.06366	11.2966	0.00107064	-2.22241	down
GL25091-G	2042	1613	1817	1470	1240	1616	35.9304	31.9174	30.3923	20.4952	22.7918	20.327	0.000649987	-1.06562	down
GL18346-G	439	229	255	144	141	71	46.2046	27.037	25.458	11.9988	15.4642	5.348	0.00177478	-1.88509	down
GL23285-G	56	101	1524	43	48	18	1.83644	3.75857	48.0661	1.12788	1.64273	0.414501	0.000538731	-3.62172	down
GL16117-G	97	70	57	860	1098	1390	2.72261	2.21124	1.50931	19.1938	32.3223	28.0075	1.96441e-14	3.07924	up
GL28562-G	165	116	133	903	1229	1863	22.1026	17.4331	16.9542	96.0965	172.456	178.883	1.60799e-09	2.44654	up
GL21228-G	809	1952	1169	341	222	327	6.43938	17.4817	8.84787	2.149	1.84128	1.86062	4.67008e-07	-2.81423	down
GL22950-G	1400	1052	2459	1033	757	1151	42.388	35.8366	70.8256	24.7899	23.9538	24.9217	0.00496853	-1.44917	down
GL16317-G	366	209	259	1044	772	1113	11.3373	7.28684	7.62453	25.6718	25.0058	24.6959	0.00257153	1.06529	up
GL26582-G	1521	784	1004	928	632	955	43.5401	25.234	27.3304	21.0562	18.882	19.5514	0.00298773	-1.09476	down
GL24015-G	10318	413	6416	1174	871	1360	190.173	8.5579	112.445	17.146	16.7721	17.9157	0.00328416	-2.58469	down
GL20601-G	981	352	461	420	226	333	19.2277	7.74602	8.5903	6.52422	4.61621	4.66393	0.00411482	-1.4953	down
GL17879-G	8331	8341	4848	3586	3557	4465	92.1234	103.752	50.9723	31.4295	41.091	35.3044	0.000233626	-1.5918	down
GL26077-G	2631	11902	3691	230	313	334	51.4464	261.846	68.6402	3.55649	6.37726	4.66016	7.60323e-12	-4.71873	down
GL24735-G	359	606	2991	572	168	181	12.2646	23.3016	97.211	15.4906	5.98651	4.40735	0.00740467	-2.48392	down
GL27459-G	2163	895	1760	21803	5761	15148	52.089	24.2372	40.3148	416.321	144.996	260.934	7.80489e-05	2.26283	up
GL27138-G	678	1481	1128	109	97	124	62.3568	153.195	98.5879	7.92764	9.26792	8.09156	1.91294e-14	-3.92002	down
GL16156-G	326	885	2223	6929	14062	12006	11.5495	35.3413	75.0217	194.96	521.607	304.773	0.00658567	2.23173	up
GL21852-G	1781	1904	2724	1092	702	1163	32.0508	38.5448	46.6255	15.5758	13.1935	14.9623	1.10095e-05	-1.85323	down
GL17294-G	173	106	58	1782	855	940	4.97925	3.44194	1.58056	40.8154	25.7986	19.4178	8.09635e-06	2.55744	up
GL23918-G	417	310	252	1182	923	1427	13.7245	11.4603	7.87162	30.853	31.7571	33.6302	0.00324542	1.0807	up
GL25302-G	864	820	2516	421	245	480	18.2493	19.4815	50.5339	7.03979	5.39138	7.24525	5.47805e-05	-2.50901	down
GL29015-G	3513	1192	2843	1839	950	853	30.2971	11.5638	23.3183	12.5704	8.55728	5.25715	0.00797836	-1.62106	down
GL21738-G	162	129	118	6587	1904	4523	4.37731	3.91286	3.03417	141.496	53.9087	87.6494	1.55517e-16	4.00966	up
GL17971-G	1808	1279	2311	1095	1011	1656	33.1302	26.3684	40.2816	15.8955	19.3594	21.7033	0.00315342	-1.25321	down
Ganoderma_lucidum_newGene_1707	109	45	36	507	338	656	1.51115	0.97873	0.413516	5.2889	4.82059	6.48945	4.42498e-05	2.15948	up
Ganoderma_lucidum_newGene_1703	9	0	0	145	71	139	0.681984	0	0	9.51544	6.10904	8.2489	0.000682506	3.60955	up
GL15216-G	1097	1275	865	723	629	757	38.1452	49.8463	28.5754	19.9226	22.8401	18.8118	0.00198648	-1.34074	down
Ganoderma_lucidum_newGene_351	113	58	54	364	318	495	2.85166	2.05243	0.886435	4.9307	6.47753	7.06112	0.00034638	1.61366	up
GL26949-G	27	18	42	298	105	179	0.828423	0.619552	1.22917	7.44219	3.44488	4.02796	0.00880228	1.8277	up
GL25020-G	550	191	111	1649	1260	1834	10.3211	4.01829	1.96758	24.5291	24.7076	24.606	0.00818957	1.704	up
GL25056-G	50	34	28	1332	605	848	3.01722	2.28555	1.61352	64.8713	38.8083	37.2579	1.74596e-15	3.73491	up
GL17424-G	9793	5275	7477	3929	3131	5987	373.919	226.553	271.475	118.882	124.886	163.443	1.08626e-05	-1.51163	down
GL31403-G	3915	5089	5806	160125	47618	79970	59.4115	86.8796	83.7927	1926.3	755.104	867.894	3.44426e-09	3.27571	up
GL26801-G	1656	889	1094	752	659	1263	43.6537	26.3525	27.4321	15.7045	18.1445	23.8113	0.0024196	-1.16722	down
GL22412-G	159	220	274	6262	3860	4408	13.4928	21.0184	22.185	423.152	343.833	268.718	2.31061e-14	3.5444	up
GL26797-G	795	869	1234	638	352	695	16.1754	19.88	23.8854	10.2947	7.48334	10.1146	0.000946947	-1.53933	down
GL17363-G	988	334	622	4357	1740	3811	24.0749	9.14993	14.4209	84.1841	44.3152	66.4357	0.00406828	1.55254	up
GL24792-G	3712	1910	3871	1227	1083	1765	52.532	30.391	52.0927	13.7601	16.0125	17.86	1.70996e-06	-1.90999	down
GL25237-G	42	24	23	224	137	208	1.68375	1.06137	0.889735	7.24548	5.85171	6.06868	0.000279477	1.8646	up
GL31250-G	2734	2099	2925	2074	1534	2692	38.8674	33.5678	39.5398	23.3721	22.7731	27.367	0.00228711	-1.05522	down
GL19180-G	346	101	85	2205	823	1515	10.7441	3.5233	2.50446	54.4057	26.7472	33.7072	0.00057372	2.25318	up
GL29505-G	3939	2060	2639	2502	1315	2331	39.0711	22.9764	24.8919	19.6687	13.6244	16.5326	0.0027017	-1.19779	down
GL25286-G	198	128	134	1897	1117	2446	2.55628	1.85352	1.64579	19.477	15.1103	22.6527	3.98037e-15	2.73141	up
GL20719-G	4111	3394	3844	3621	1913	2958	71.843	66.7038	63.8673	50.1491	34.9196	36.9518	0.00318303	-1.15467	down
GL15633-G	663	13352	6913	2436	734	834	18.428	417.495	182.733	53.6648	21.2899	16.5613	0.00518214	-2.73371	down
GL25638-G	419	237	667	3527	4789	3523	5.04554	3.20449	7.63343	33.6688	60.2684	30.3374	4.13405e-05	2.34634	up
GL17912-G	4351	3966	350	305	190	245	104.329	106.949	7.96673	5.78719	4.74945	4.19046	1.80882e-06	-3.77383	down
GL29633-G	474	308	320	1932	1522	2296	8.66026	6.33601	5.55322	28.0129	29.0907	30.0315	7.55896e-08	1.61909	up
GL17256-G	9591	5447	8724	4567	4568	5768	269.56	172.197	233.166	101.736	134.118	115.906	0.000151089	-1.36226	down
GL24913-G	5935	84	614	342	41	22	90.8473	1.4341	8.93485	4.14572	0.652219	0.232124	0.0032386	-3.34721	down
GL19721-G	51	31	48	202	146	259	2.0581	1.37386	1.83044	6.50478	6.17109	7.51565	0.00318695	1.41352	up
Ganoderma_lucidum_newGene_1519	1933	1705	1695	13976	8260	14387	34.4615	33.3829	28.0564	192.912	150.274	179.138	7.60454e-10	1.96471	up
GL25961-G	4531	6677	4894	1173	2170	1541	85.2138	141.255	87.5112	17.4776	42.6278	20.7221	3.58799e-05	-2.31106	down
GL31223-G	2122	406	683	260	332	477	49.2411	10.5926	15.072	4.76895	8.03293	7.90172	0.00155131	-2.06747	down
GL15682-G	35	10	17	307	115	153	4.43181	1.37541	1.98609	31.1108	15.3866	13.9312	0.00104825	2.32573	up
GL17831-G	297	275	188	5929	1396	2140	8.32502	8.67812	5.02237	132.065	40.9697	43.0002	3.27367e-05	2.6686	up
GL20754-G	17402	14497	13724	10532	8922	16847	630.386	590.693	472.736	302.359	337.665	436.338	0.00139748	-1.09263	down
GL21355-G	13699	3173	6201	2164	2451	3530	220.959	57.5652	95.0962	27.6598	41.3021	40.7037	0.000262518	-2.04725	down
GL25877-G	5942	2354	4709	2270	1735	2851	120.652	53.751	90.9148	36.5266	36.8065	41.3912	0.000151089	-1.59686	down
GL28775-G	399	208	302	127	117	160	11.7348	6.85524	8.43341	2.94261	3.59061	3.34989	2.0288e-06	-1.83937	down
Ganoderma_lucidum_newGene_15	46	28	22	414	252	465	1.65978	1.11066	0.758803	12.4553	9.69471	12.9924	2.5956e-09	2.7038	up
Ganoderma_lucidum_newGene_16	112	36	91	395	399	519	1.78315	0.435013	1.04941	3.52629	4.65158	4.9127	0.00175582	1.68655	up
GL30782-G	1060	1518	456	221	184	251	28.2009	45.4631	11.5353	4.66038	5.10858	4.77276	1.34543e-06	-2.81814	down
GL26652-G	8943	6103	12689	6819	4739	6458	192.397	147.679	259.568	116.264	106.507	99.3341	0.00406828	-1.32803	down
GL20243-G	50	54	214	1068	1874	1810	5.67718	6.7834	23.0757	96.168	222.573	147.082	0.000111629	2.85463	up
GL22719-G	8845	48	640	248	113	237	119.647	0.717087	8.22181	2.65374	1.59566	2.29191	0.00140561	-3.46783	down
GL27984-G	278	107	114	1196	872	1425	3.45575	1.48941	1.34612	11.7825	11.3173	12.6613	9.81881e-06	2.03391	up
GL22844-G	300	195	262	1866	1025	1356	11.6598	8.52665	9.69445	57.5447	41.6707	37.7226	2.89529e-05	1.70678	up
GL25621-G	32	14	26	218	119	297	0.935775	0.435137	0.710096	5.0918	3.66324	6.24982	5.33365e-05	2.24481	up
GL30217-G	20382	32210	33276	16225	9967	18121	427.278	759.532	663.348	269.592	218.302	271.628	0.000341322	-1.71699	down
GL27264-G	796	708	444	266	376	304	25.3207	25.3289	13.4192	6.68736	12.4884	6.91498	0.00140151	-1.66122	down
GL19933-G	5216	2998	6414	2574	3101	3663	78.7695	50.9169	92.0982	30.8039	48.9163	39.5514	0.00576065	-1.32073	down
GL29007-G	57	94	78	574	286	710	1.94609	3.5835	2.52145	15.5152	10.1897	17.3189	0.000934479	1.82994	up
GL19419-G	0	0	0	253	76	76	0	0	0	8.26888	3.25898	2.23857	3.28671e-09	6.03849	up
GL24416-G	269	2498	150	164	64	122	6.54646	68.4963	3.47517	3.15015	1.61693	2.11755	0.00080664	-3.28477	down
GL27669-G	2	23	51	785	441	455	0.121231	1.85571	3.52525	45.5822	33.728	23.8422	0.000876707	3.0793	up
GL25741-G	15013	7188	5340	4457	3885	4994	137.853	74.236	46.6249	32.4311	37.2627	32.7868	0.000390391	-1.6686	down
GL25471-G	4954	5722	2673	25983	14897	21382	236.049	306.701	121.112	981.395	741.685	728.56	0.00927875	1.38458	up
GL25927-G	26084	21926	34307	356	125	218	1670.5	1579.44	2089.18	18.0436	8.30843	9.95951	1.47931e-57	-7.31745	down
GL29651-G	48	15	8	190	129	282	2.0252	0.712996	0.309092	6.39704	5.71292	8.58249	0.00368414	2.17056	up
GL27329-G	16	0	11	109	155	211	0.512733	0	0.3124	2.821	5.30438	4.94379	0.00170067	2.94146	up
GL24004-G	11821	2027	3813	602	2000	634	522.328	100.71	160.194	21.0754	92.2999	20.0274	0.00180289	-2.57378	down
GL25350-G	5113	4159	8902	4000	3173	4927	41.9528	38.3881	69.4642	26.0143	27.2024	28.91	0.00865965	-1.31276	down
GL22596-G	94	451	251	104	46	34	1.35788	7.34918	3.44836	1.19273	0.685903	0.344555	0.00193826	-2.5928	down
GL15070-G	16	10	15	143	257	157	0.416702	0.30806	0.375788	3.1184	7.39467	3.08215	1.23562e-05	2.87673	up
GL24944-G	91	64	65	251	240	341	3.99488	3.1689	2.72255	8.82464	11.1234	10.8026	0.00729282	1.14827	up
GL18506-G	11	0	7	101	73	227	0.276261	0	0.158159	2.13428	2.03008	4.32835	0.00061301	3.15785	up
GL25905-G	58915	5832	2968	2994	3090	2709	736.291	81.9707	35.2644	29.6496	40.3343	24.2	0.00137161	-2.93599	down
Ganoderma_lucidum_newGene_270	0	0	0	77	111	74	0	0	0	2.73861	5.4047	2.44961	2.26921e-08	5.74792	up
GL15158-G	20	0	9	1951	260	131	0.810624	0	0.320201	64.6537	11.3281	3.89265	4.73429e-05	4.30937	up
GL28215-G	9303	6920	10205	4078	4192	5984	356.539	298.319	371.911	123.859	167.831	163.989	4.33369e-06	-1.60876	down
GL21663-G	17423	35881	8533	4600	2741	5372	224.299	519.575	104.454	46.9273	36.8537	49.4496	7.72358e-06	-2.90512	down
GL23966-G	75	75	67	370	325	628	8.49682	9.51034	7.21319	33.3038	38.4876	51.0524	4.79701e-05	1.75505	up
GL23609-G	18018	6146	12287	1541	3152	1942	508.321	195.005	329.616	34.4549	92.8835	39.1624	6.3327e-07	-2.87199	down
GL15450-G	69	53	34	311	221	307	1.21237	1.03771	0.566643	4.36057	4.07578	3.87827	0.000971695	1.62526	up
GL29439-G	2629	2419	3110	1836	1487	2328	44.9245	46.5065	50.5369	24.8696	26.5455	28.4466	0.000282223	-1.28039	down
GL24367-G	969	4711	1415	885	651	1129	24.669	134.92	34.2605	17.8627	17.318	20.5453	0.00725415	-2.09296	down
GL30854-G	390	227	205	958	966	1778	12.8058	8.3781	6.40191	24.9348	33.1528	41.7589	0.00134773	1.3836	up
GL15521-G	2469	2108	2425	1978	1463	2459	42.6284	40.9264	39.802	27.0642	26.3924	30.3541	0.00177868	-1.00617	down
GL26768-G	52	39	27	146	531	277	1.01032	0.84286	0.491869	2.26041	10.8337	3.86333	0.00413717	2.17892	up
GL27085-G	19	16	82	801	653	942	1.75956	1.68407	7.2693	59.4529	63.862	63.0778	7.72358e-06	3.23172	up
GL30020-G	266	332	439	6936	13005	12828	2.82674	3.97004	4.44775	58.6102	144.874	97.7942	7.11267e-16	4.02904	up
GL20462-G	6551	2590	4549	2645	2443	3330	122.742	54.5892	81.0452	39.2789	47.8251	44.6145	0.00126921	-1.35954	down
GL24996-G	181	106	135	1056	506	562	4.4955	2.93048	3.20191	20.8106	13.1045	9.96013	0.00303523	1.55317	up
GL21684-G	7926	3200	2430	2071	2508	2774	245.258	111.357	71.481	50.7887	81.0738	61.3601	0.00942822	-1.46018	down
Ganoderma_lucidum_newGene_1720	57	26	11	191	188	340	2.08008	1.07717	0.368231	5.57161	7.25899	8.97954	0.00317016	2.05422	up
GL18991-G	42	22	27	165	119	170	2.8513	1.64853	1.77412	9.06003	8.54528	8.38488	0.00335482	1.5304	up
GL16407-G	344	182	360	1207	1283	1487	6.56657	3.89898	6.51949	18.2555	25.5785	20.287	0.00146022	1.41224	up
GL22721-G	5464	99508	14656	1604	7381	1449	101.25	2074.29	258.274	23.5505	142.906	19.1951	0.00150609	-3.33381	down
GL17483-G	30	2	21	1675	270	166	0.213264	0.016127	0.141648	9.67638	2.05408	0.86148	8.73084e-05	3.80655	up
Ganoderma_lucidum_newGene_2327	17	4	17	114	130	118	0.520726	0.112481	0.51614	2.82294	3.9778	2.2867	0.0013234	2.3594	up
GL29275-G	1200	1202	1199	328	355	506	35.2943	39.7503	33.5322	7.62676	10.9076	10.6318	7.19108e-11	-2.31368	down
GL16467-G	30	17	7	276	94	129	1.11759	0.721556	0.241577	8.34079	3.71595	3.51466	0.00410568	2.25356	up
Ganoderma_lucidum_newGene_2076	48	30	20	207	90	295	0.937119	0.538699	0.287955	2.50399	2.00569	3.59619	0.00935796	1.68655	up
GL23453-G	2337	1582	1149	751	877	558	33.3057	25.3465	15.5652	8.48214	13.0498	5.6857	0.000755686	-1.78051	down
GL19522-G	2772	2512	605	680	530	1394	69.2554	70.5816	14.3567	13.4583	13.8178	24.899	0.00927955	-1.83704	down
GL30399-G	2294	1639	2499	1400	1410	2266	33.9914	27.3151	35.2212	16.4407	21.8283	24.0134	0.00576065	-1.07904	down
GL25552-G	98	39	14	998	1119	1152	2.69467	1.21093	0.343753	21.9279	32.3886	22.8218	7.40289e-08	3.50248	up
GL26646-G	19085	8188	4177	2760	2690	3749	235.884	113.827	49.0916	27.0361	34.725	33.1319	6.51394e-05	-2.30791	down
GL31168-G	11245	3792	7569	5548	3714	5682	53.2926	20.2119	34.1077	20.8394	18.3861	19.2524	0.00934646	-1.2518	down
GL29701-G	10	5	15	101	129	172	0.695544	0.392251	1.03509	6.11828	10.2648	9.38819	3.8655e-05	2.76926	up
GL23700-G	42738	15938	23583	8429	9072	12499	885.579	371.465	464.657	138.421	196.385	185.175	1.001e-06	-2.07386	down
GL28197-G	108	65	114	26	22	38	17.8833	11.9701	17.9241	3.32282	3.67875	4.40041	6.96525e-06	-2.37506	down
GL29725-G	9151	7388	3657	2912	1913	3090	153.816	139.666	58.4448	38.7936	33.5769	37.1294	1.52528e-05	-2.02647	down
GL20737-G	1620	2451	4032	1627	1162	1725	37.8382	64.4077	89.5953	30.134	28.3614	28.8153	0.0057623	-1.57091	down
GL16142-G	140	267	199	8493	4595	3820	9.35001	20.0509	12.6245	451.05	321.667	183.033	2.24267e-11	3.77739	up
GL29896-G	2122	2581	3462	1837	1479	2658	99.853	136.598	154.893	68.5158	72.6945	89.4349	0.00944654	-1.22223	down
GL24828-G	7197	4059	9030	4491	3020	5202	157.175	99.6854	187.511	77.7273	68.8965	81.2237	0.00210096	-1.38828	down
GL31237-G	1009	688	987	768	453	890	70.3692	53.9775	65.4726	42.454	33.0209	44.3937	0.00400655	-1.09634	down
GL17300-G	174	102	11	2298	1190	2020	6.71024	4.4047	0.399131	70.5954	48.1641	55.986	9.99889e-05	3.137	up
GL18578-G	5120	3144	4205	3501	2577	4278	67.6274	46.7122	52.813	36.6479	35.5546	40.4021	0.00137356	-1.00095	down
GL29053-G	91	151	188	1017	1099	1972	1.80734	3.40457	3.57475	16.18	23.0396	28.3042	1.91869e-05	2.29855	up
GL24030-G	6408	20941	22153	6276	3402	4154	103.249	379.514	339.408	80.1443	57.2679	47.8511	0.000242043	-2.46739	down
GL23875-G	80	42	24	341	246	364	2.96645	1.7688	0.838839	10.101	9.61235	9.75383	0.000837435	1.8947	up
GL30808-G	7018	4295	11502	2320	2606	3856	196.702	135.391	306.543	51.5202	76.2918	77.2747	7.93429e-05	-2.03874	down
GL18491-G	70	26	255	2151	811	1417	2.0326	0.82804	7.12339	50.145	24.9223	29.7845	0.00305063	2.51575	up
GL16296-G	106	19	3	774	333	726	5.28586	1.0668	0.108286	30.7007	17.4274	25.9996	0.0048822	2.70282	up
Ganoderma_lucidum_newGene_257	0	0	13	417	246	99	0	0	0.367151	9.92829	7.67293	2.1127	0.00158934	3.63618	up
Ganoderma_lucidum_newGene_259	165	55	55	420	346	618	3.32585	1.2616	1.0421	6.78545	7.35475	9.0297	0.0072512	1.55621	up
Ganoderma_lucidum_newGene_258	145	31	121	670	492	570	2.17813	0.62932	1.54307	6.23028	5.76962	5.10342	0.00702929	1.75664	up
Ganoderma_lucidum_newGene_709	134	114	129	927	521	996	2.62877	2.30749	2.21717	15.6296	9.74752	15.4373	7.19406e-07	1.86589	up
GL16113-G	17	33	1	530	349	608	0.770651	1.72421	0.042271	19.5594	17.0012	20.2467	9.27542e-05	3.44171	up
GL24035-G	6336	4495	4019	109619	106158	194141	66.0685	52.7215	39.8482	906.021	1156.58	1447.59	7.73204e-34	3.93714	up
GL16313-G	87	52	81	480	333	720	3.54133	2.36301	3.15933	15.6209	14.292	21.1669	2.65132e-06	1.96325	up
GL17456-G	147	89	157	1094	402	931	3.76415	2.55301	3.83979	22.3237	10.79	17.1253	0.000651659	1.7687	up
GL28147-G	45	93	254	2173	5328	6507	1.51262	3.51814	8.19766	58.4745	188.997	157.978	1.61639e-07	3.89953	up
GL30050-G	2731	2079	1754	7452	8793	16081	42.1386	36.0807	25.7386	91.1488	141.775	177.451	0.000443301	1.48605	up
GL19316-G	15687	7903	10799	4901	4975	7162	141.721	80.3068	92.7711	35.0908	46.9545	46.2629	1.05439e-06	-1.69365	down
GL30757-G	2829	2712	487	302	340	193	81.373	87.7478	13.3195	6.87614	10.2053	3.96707	1.53356e-05	-3.17439	down
GL20907-G	268	173	116	5482	1156	1574	4.7993	3.47839	1.97839	78.0782	21.7	20.2173	3.38697e-05	2.88923	up
GL23307-G	235353	219769	31840	211	112	270	10475.8	11003	1347.62	7.41249	5.19629	8.58546	7.46899e-47	-9.43881	down
GL16645-G	110	50	66	837	389	596	2.72763	1.39426	1.53306	16.4462	10.065	10.5553	6.01038e-06	2.20342	up
Ganoderma_lucidum_newGene_880	204	139	145	1051	576	1092	4.81235	3.67093	3.23541	19.7276	14.2131	18.5277	7.14558e-06	1.67497	up
GL19889-G	133	11790	1448	302	95	135	5.66828	568.558	59.023	10.2602	4.24962	4.11118	5.67486e-05	-4.24338	down
Ganoderma_lucidum_newGene_886	14	6	2	72	56	81	0.459165	0.232543	0.04871	1.93918	2.01164	1.97822	0.00869961	2.25495	up
GL22724-G	137	120	176	8	0	3	8.09296	7.93288	9.88751	0.350267	0	0.096999	1.14355e-12	-5.34242	down
GL24873-G	11219	6943	11464	6351	5076	7914	317.393	220.92	308.386	142.393	150.017	160.086	0.0001171	-1.33719	down
GL31753-G	94	185	62	921	460	1159	2.00171	4.4355	1.25822	15.578	10.2401	17.6801	0.00460556	1.88544	up
GL24377-G	768	49	106	18	35	34	15.6538	1.11033	2.04285	0.285335	0.732778	0.482248	0.000243936	-3.32549	down
GL17919-G	5967	3349	4604	3060	2656	3483	112.009	70.6991	82.1761	45.516	52.0778	46.7476	6.54372e-05	-1.29251	down
GL30076-G	21838	7609	21183	4614	7930	8894	402.502	157.728	371.25	67.3913	152.688	117.208	0.00153448	-1.81876	down
GL29675-G	312	188	236	862	647	1430	28.9604	19.589	20.7851	63.391	62.7498	94.9094	0.00282546	1.19337	up
GL22582-G	3972	3815	2117	1549	660	739	202.964	219.263	102.857	62.7042	35.2026	26.9713	1.97295e-05	-2.36147	down
GL27415-G	853	313	292	244	173	302	25.5982	10.5558	8.31501	5.80517	5.40677	6.47244	0.00221798	-1.63741	down
GL23593-G	213	22	88	1500	606	1853	3.09627	0.34685	1.2094	17.2834	9.20205	19.2633	0.000417135	2.64493	up
GL24122-G	3569	3114	1739	330	276	239	86.5811	84.9717	40.1071	6.33688	6.9821	4.13221	1.67555e-17	-3.85953	down
GL29504-G	554	362	431	6358	4230	12519	15.608	11.4755	11.5263	142.035	124.54	252.296	1.98324e-15	3.18857	up
GL31615-G	8097	12254	8687	5512	5081	9265	156.252	265.984	159.396	84.3041	102.432	127.845	0.00658567	-1.32723	down
GL31421-G	744	1539	1417	7808	4688	8465	11.1876	26.0386	20.265	93.0807	73.6717	91.0421	0.0048822	1.5787	up
GL17439-G	30	93	423	104231	52006	122788	1.57251	5.54748	21.3846	4399.63	2893.61	4675.74	6.52248e-19	6.97649	up
GL21005-G	105	106	150	469	1641	1862	2.01436	2.29375	2.7573	7.18104	33.1666	25.7527	0.000146146	2.51431	up
GL22918-G	2095	70878	24778	5576	2883	2182	38.6132	1469.41	434.254	81.4559	55.5044	28.7451	0.000720881	-3.3309	down
GL30098-G	4432	1482	4072	612	894	1286	93.9438	35.3227	82.0641	10.2707	19.7859	19.4851	6.18825e-06	-2.41748	down
Ganoderma_lucidum_newGene_2464	162	97	71	617	643	670	1.89726	1.88238	0.935098	5.32234	7.37056	5.36315	0.000135442	1.79491	up
GL19851-G	3627	2450	2525	2099	1954	2502	71.5331	54.3517	47.3575	32.8126	40.2478	35.2868	0.000550933	-1.09911	down
GL31650-G	7958	4801	8836	5948	4475	4687	80.1196	54.3689	84.5894	47.4629	47.0705	33.7403	0.00825349	-1.19101	down
GL23865-G	4157	5958	2476	1956	2219	2594	83.5011	134.633	47.2881	31.1424	46.5746	37.2501	0.00468438	-1.58912	down
GL28755-G	1445	676	3324	68050	13581	44316	62.1838	32.7305	136.061	2322.36	610.953	1364.4	4.59174e-06	3.35764	up
GL27715-G	6	0	3	45	54	114	0.235811	0	0.098751	1.55053	2.4924	3.61738	0.000853666	3.19279	up
GL30948-G	4925	3239	4341	3253	1692	2907	134.663	99.6142	112.866	70.4999	48.3167	56.8443	0.000173779	-1.39592	down
GL31159-G	4017	2371	7246	1825	2249	2696	112.476	74.6651	192.937	40.5018	65.7982	53.9747	0.00455994	-1.65342	down
GL23546-G	1853	4843	2865	1609	1430	1915	15.2833	44.9322	22.4682	10.5161	12.3191	11.29	0.00598303	-1.68064	down
GL27858-G	1703	609	252	413	152	363	18.6626	7.50698	2.62453	3.5851	1.73989	2.84171	0.00839177	-1.97343	down
GL16797-G	91	63	278	1952	901	2656	3.02612	2.35122	8.78084	51.4812	31.3197	63.1997	0.000217436	2.59578	up
GL18704-G	108	98	65	356	468	650	2.44407	2.48055	1.38969	6.38358	11.0498	10.5082	0.000994647	1.62691	up
GL21376-G	1656	931	896	5622	3306	5634	26.8385	16.9756	13.8158	72.2493	56.0033	65.3187	0.00079325	1.29954	up
GL16165-G	643	353	633	8294	3070	4664	35.9425	22.1429	33.6019	367.483	179.291	186.405	1.35372e-06	2.44619	up
GL29634-G	5284	7066	6525	4624	3947	5505	155.883	234.467	183.026	108.109	121.641	116.114	0.00636127	-1.18046	down
GL30143-G	6186	4963	6996	3963	3738	5242	233.556	210.741	251.141	118.581	147.424	141.516	0.000538342	-1.21894	down
GL24048-G	384	234	536	2003	2318	2843	11.0636	7.58209	14.7066	45.8499	69.9433	58.7068	0.000135473	1.83186	up
GL16080-G	1991	1539	985	376	342	514	53.7047	46.6824	25.2616	8.0304	9.62248	9.91627	6.0848e-11	-2.54559	down
GL19838-G	16841	8584	11448	2934	3069	3931	205.226	117.658	132.656	28.3385	39.0742	34.2526	1.84673e-14	-2.542	down
GL17314-G	64	15	3	1610	164	755	3.76501	0.948474	0.158856	75.9402	10.1584	32.1075	0.000233092	3.52452	up
GL20693-G	6177	2837	3493	2533	2063	4266	133.572	68.9728	71.8082	43.3978	46.5879	65.9378	0.0044456	-1.20595	down
GL27610-G	52	15	10	224	165	280	3.80549	1.2531	0.687684	13.1886	12.782	14.8853	0.00137955	2.25056	up
GL19990-G	16	5	65	1909	483	924	2.40481	0.883266	9.75873	239.097	79.6694	104.449	8.9331e-06	3.83554	up
Ganoderma_lucidum_newGene_1080	29	26	102	532	236	560	2.26908	2.13508	7.41571	34.0206	19.5441	32.216	0.00695458	2.05022	up
GL16971-G	6308	7786	16155	2157	1094	1185	118.854	165.017	289.46	32.2014	21.529	15.957	9.897e-09	-3.32049	down
GL23234-G	8993	5565	8276	6054	3424	6658	359.65	250.33	314.744	191.904	143.06	190.397	0.000748619	-1.23983	down
GL21319-G	43	24	35	154	131	163	2.26893	1.43494	1.78287	6.54425	7.35572	6.26646	0.0094486	1.36042	up
GL21335-G	3443	2309	3471	2545	1499	2454	73.0281	55.0724	70.0083	42.778	33.2215	37.2129	0.000854977	-1.23529	down
GL31437-G	2127	1116	1581	914	825	1575	47.405	27.9699	33.5033	16.1382	19.2075	25.0963	0.00108693	-1.26293	down
GL20489-G	10707	11243	5489	6015	4985	7185	131.474	155.286	64.0909	58.5438	63.9531	63.087	0.00716711	-1.31393	down
GL30470-G	2383	2046	2397	1195	1052	1642	124.507	120.22	119.087	49.4698	57.4128	61.3422	6.18292e-07	-1.55426	down
GL22545-G	76	141	13	325	5136	889	4.43826	9.23781	0.698562	15.0611	313.796	37.1694	0.00161387	3.31144	up
Ganoderma_lucidum_newGene_1557	143	105	20	2175	639	670	4.9736	4.22829	0.599342	61.3121	23.7955	16.379	0.00136906	2.64595	up
Ganoderma_lucidum_newGene_1221	12	0	0	529	150	82	0.27767	0	0	8.77749	3.66371	1.48615	0.000505959	3.91932	up
GL23589-G	669	367	1744	7503	6096	8042	9.80645	6.04901	24.3155	87.201	93.3889	84.3189	0.00252037	2.04524	up
GL30533-G	660	287	380	7690	5541	6777	14.041	6.85841	7.69322	129.838	123.307	103.215	4.63488e-17	3.13965	up
Ganoderma_lucidum_newGene_2426	146	199	104	725	515	905	1.43369	2.21479	0.971704	6.04869	5.86051	6.87037	0.00792118	1.38791	up
GL16772-G	95	11	51	755	478	993	4.64067	0.591628	2.32661	29.247	24.3651	34.7067	2.73085e-05	2.88206	up
GL20677-G	7290	3802	3100	3524	2706	3726	61.3279	35.9735	24.7976	23.4979	23.7826	22.4154	0.00752105	-1.17873	down
GL21530-G	1630	1454	1358	623	979	1280	39.919	40.0496	31.6231	12.08	25.0455	22.4163	0.00426092	-1.32814	down
GL26543-G	9957	5977	8041	4720	4155	8354	237.418	160.307	182.312	89.1985	103.51	142.441	0.000959406	-1.21807	down
GL31531-G	65710	2145	5535	2776	2095	2981	871.439	31.9931	69.7973	29.171	29.0189	28.2613	0.00101521	-3.13437	down
Ganoderma_lucidum_newGene_2855	125	84	60	679	345	859	3.23866	2.35021	1.3883	16.5874	9.84067	19.1454	4.95125e-05	1.95016	up
GL29043-G	1405	1704	1558	1214	906	1335	25.8458	35.2445	27.2527	17.7001	17.4084	17.5523	0.00332171	-1.19193	down
GL25742-G	257	65	48	4334	4864	7850	3.942	1.1233	0.697942	52.7906	78.0957	86.2653	6.32247e-14	4.52328	up
GL27867-G	32	33	17	170	311	239	0.586603	0.691978	0.300827	2.54061	6.12741	3.22883	0.000449367	2.27284	up
GL15331-G	3343	2839	4548	2724	1816	3125	34.166	32.633	44.2014	22.0597	19.3895	22.8343	0.00264881	-1.23564	down
GL23045-G	548	279	118	2045	1530	2875	10.3337	5.91409	2.11814	30.5884	30.1574	38.8055	0.00142156	1.93287	up
Ganoderma_lucidum_newGene_868	182	48	24	1079	623	1648	1.32289	0.542744	0.471431	8.82866	6.68623	11.6629	0.000136455	2.75669	up
GL26534-G	5184	3238	7349	3366	2311	4301	128.14	90.0117	172.742	65.9489	59.6692	76.0069	0.00348016	-1.3868	down
GL18154-G	151	47	52	1189	1190	2900	3.28551	1.13678	1.06676	20.5218	27.0837	45.1842	2.57612e-10	3.46467	up
GL18508-G	7	12	11	170	74	231	0.317058	0.679866	0.501623	6.78972	3.90416	8.32865	2.40091e-05	2.8671	up
GL19944-G	20	17	20	1840	1110	2171	0.246247	0.240709	0.241254	18.556	14.7522	19.7574	3.6989e-46	5.5266	up
GL25940-G	379	281	840	2704	4483	5467	9.98823	8.31308	21.0646	56.5136	123.505	103.079	0.000455051	2.18047	up
Ganoderma_lucidum_newGene_2034	22	35	22	208	147	340	1.6142	2.04688	0.997895	8.30576	8.05903	12.929	0.000211577	2.16401	up
Ganoderma_lucidum_newGene_2038	29	36	38	237	156	278	0.387722	0.818361	0.652639	2.89983	2.84931	3.01291	0.000373795	1.82143	up
Ganoderma_lucidum_newGene_2039	151	148	116	598	501	593	1.75311	2.39644	1.48531	4.81994	4.99946	4.22183	0.00323626	1.24699	up
Ganoderma_lucidum_newGene_512	174	53	141	912	342	1097	2.66478	0.899101	1.7452	11.8091	5.17382	12.4091	0.00366471	1.79742	up
Ganoderma_lucidum_newGene_510	623	284	202	1574	1475	2180	9.04527	4.33028	2.65836	18.6799	23.0067	24.0038	0.00429635	1.48205	up
GL16500-G	164	56	223	2002	2201	3577	4.69377	1.7965	6.08586	45.5984	66.1015	73.52	1.06035e-08	3.19978	up
GL24794-G	141	142	93	797	674	1041	4.59919	5.1876	2.86257	20.6078	22.9638	24.2883	2.41959e-06	1.91246	up
Ganoderma_lucidum_newGene_2442	386	174	251	1269	724	1578	4.51828	2.20831	2.9258	11.8455	9.16779	12.8471	0.00187856	1.35068	up
GL17074-G	5	0	0	131	41	72	0.274993	0	0	6.68571	2.74417	3.27411	0.000379688	3.77504	up
GL26065-G	7914	11112	8839	5336	3198	5243	101.057	159.613	107.336	54.0039	42.6615	47.873	4.96596e-05	-1.76817	down
GL20989-G	15059	4207	8671	4198	3597	6058	580.853	182.486	318.019	128.313	144.919	167.077	0.00130593	-1.63545	down
GL27103-G	54	132	143	2285	803	1289	3.46377	9.62434	8.81927	117.44	54.3945	59.7456	4.96596e-05	2.67772	up
GL20854-G	9586	6704	7024	6648	4710	6736	78.9199	62.0822	54.9854	43.3793	40.5113	39.6518	0.000340654	-1.08945	down
GL23467-G	213	135	214	2892	1363	2163	4.6999	3.34194	4.48855	50.6371	31.4458	34.1634	1.2127e-10	2.67479	up
GL19768-G	1036	272	958	33429	6927	6274	48.2964	14.2507	42.4736	1235.48	337.445	209.165	3.08277e-05	3.2718	up
GL29181-G	1950	507	681	4911	4890	8347	49.4509	14.4477	16.4097	98.6961	129.542	151.349	0.00200584	1.76565	up
GL18848-G	83	297	901	60	66	66	2.41948	9.85086	25.2507	1.38296	2.02682	1.377	0.000300209	-3.07347	down
GL31567-G	387	128	88	1384	696	1577	10.8379	4.00724	2.33289	30.7409	20.3744	31.5935	0.00571808	1.781	up
GL19428-G	776	559	719	2553	2303	3743	40.8915	33.0986	36.0217	106.602	126.757	141.032	5.92677e-05	1.28422	up
GL20007-G	125	103	227	884	7826	3063	3.50224	3.23675	6.06922	19.7363	230.434	61.7294	1.5816e-05	3.56884	up
GL25983-G	4	4	22	214	658	334	0.187653	0.197206	1.0716	8.6852	35.2954	12.2423	3.0275e-06	3.98872	up
GL16582-G	16	447	1856	43	17	58	0.617264	19.5616	68.7492	1.30111	0.667148	1.59545	0.000123514	-4.00941	down
GL29909-G	554	344	367	2162	1548	2175	10.0038	6.98994	6.30015	30.9792	29.2311	28.1158	6.96525e-06	1.4637	up
GL30276-G	209	566	267	2549	1336	3229	4.77922	14.5492	5.80464	46.2443	31.9323	52.8547	0.00802881	1.75489	up
GL15266-G	465	176	164	3225	1374	3305	8.03421	3.40698	2.696	44.2025	24.8177	40.865	3.3112e-06	2.44884	up
GL23803-G	2342	1391	2159	1301	1337	2030	39.6359	26.4756	34.7522	17.4529	23.6387	24.5641	0.00576823	-1.05364	down
GL30523-G	846	474	477	7804	10478	8021	15.5747	9.82059	8.3522	114.001	201.763	105.706	7.01278e-13	3.106	up
GL31452-G	6147	3848	6041	3180	2424	4559	165.408	116.456	154.581	67.8073	68.1306	87.7139	6.68601e-05	-1.39668	down
GL27122-G	19	28	30	286	333	448	1.33208	2.16947	1.96685	16.1277	24.7851	22.8166	2.7309e-08	2.86268	up
GL15300-G	3373	4433	2864	2477	1427	1954	53.7447	79.4487	43.3929	31.2766	23.7493	22.2537	0.000782045	-1.59327	down
Ganoderma_lucidum_newGene_1205	0	3	4	368	147	202	0	0.17856	0.244422	22.9513	12.0798	11.3733	2.15957e-10	5.03142	up
GL21839-G	9257	5315	7075	5625	4685	7375	97.3003	62.8291	70.7068	46.8548	51.4489	55.4276	0.00145956	-1.01265	down
GL20803-G	3536	435	2845	950	582	712	44.7771	6.18728	34.2538	9.52803	7.69764	6.44661	0.00594628	-2.05728	down
GL22838-G	639	152319	23007	369	250	638	20.3988	5474.65	699.041	9.34	8.328	14.5702	1.3072e-08	-5.857	down
GL25434-G	6165	3577	2701	14991	18955	19974	157.391	102.721	65.5666	303.343	505.592	364.617	0.00318303	1.3872	up
GL20928-G	17598	12837	4313	4025	3770	5112	445.177	365.253	103.729	80.6947	99.613	92.4546	0.000583808	-2.0279	down
GL18166-G	7618	8705	8418	1672	1759	1858	510.499	656.104	536.356	88.7624	123.123	88.9965	1.00898e-14	-2.89594	down
GL17124-G	85	24	24	317	494	381	3.34968	1.03194	0.880437	9.94982	20.4643	10.786	0.00036306	2.38289	up
Ganoderma_lucidum_newGene_2787	385	177	472	110	89	180	16.0103	8.12965	16.5036	3.45402	3.75655	5.42823	6.21231e-05	-2.11053	down
GL23792-G	3662	692	3346	1023	540	1160	79.8547	16.9586	69.3695	17.6707	12.2921	18.0837	0.00177294	-2.06533	down
Ganoderma_lucidum_newGene_841	81	110	61	546	400	732	0.811527	1.09975	0.508866	4.18834	4.06941	6.28127	0.000211081	1.845	up
GL16835-G	214	169	165	617	461	957	3.48517	3.07923	2.54409	7.96584	7.84298	11.1431	0.00627491	1.08116	up
GL25161-G	2390	6086	3250	1409	654	1389	36.3473	104.106	46.99	16.9751	10.3884	15.1045	3.95342e-05	-2.47476	down
GL24543-G	2957	1239	1867	1145	1049	1664	70.7225	33.3221	42.4673	21.703	26.2153	28.4508	0.00115557	-1.3292	down
GL21988-G	35	130	62	1864	3135	3097	1.2905	5.44338	2.17467	55.0096	121.965	82.4779	1.39827e-09	3.97806	up
GL30621-G	32	75	91	932	522	1750	3.44404	9.05885	9.33743	80.2893	59.2379	136.082	6.49168e-06	2.88454	up
GL21046-G	6047	4413	4591	3692	3346	4358	151.814	124.626	109.611	73.4538	87.7596	78.231	0.000196853	-1.11883	down
GL20631-G	437	193	287	3681	4414	3288	5.36894	2.66236	3.34768	35.8651	56.6897	28.898	2.15957e-10	2.87915	up
GL28464-G	511	369	2270	230	146	178	22.9706	18.6427	97.0686	8.18324	6.84393	5.70046	0.000140999	-2.93318	down
GL17534-G	52	60	37	988	471	1122	1.39278	1.8134	0.938137	21.063	13.2348	21.5823	1.53977e-11	3.15834	up
GL21590-G	5617	272	965	248	460	258	252.212	13.7092	41.1995	8.80253	21.5492	8.26822	0.00230383	-2.80222	down
GL29753-G	1378	570	1437	588	446	757	26.4429	12.2993	26.2187	8.94536	8.94422	10.3896	0.000913292	-1.59482	down
GL27509-G	763	387	484	2073	1239	2402	18.2681	10.4253	11.0252	39.3597	30.995	41.1469	0.00939493	1.03867	up
GL18842-G	97	49	46	1491	846	1997	1.49399	0.841955	0.661048	18.2484	13.6385	22.0588	6.93151e-18	3.61048	up
GL21243-G	17	35	11	1141	367	233	0.187005	0.439571	0.114314	10.1221	4.28274	1.86204	1.20978e-05	3.52183	up
GL18493-G	162	69	129	480	331	687	4.68012	2.22377	3.52219	10.9873	9.98016	14.201	0.00898986	1.26309	up
GL16495-G	1159	979	754	533	628	863	15.2845	14.5152	9.44941	5.56349	8.64302	8.13444	0.00312165	-1.22902	down
GL25102-G	312	82	222	1996	1421	2296	6.10387	1.80195	4.12474	31.0099	29.0966	32.1817	2.75901e-06	2.40197	up
GL16068-G	170	145	128	686	387	783	4.55823	4.37174	3.25137	14.5811	10.8369	15.0126	0.00242823	1.24815	up
GL18743-G	4898	3028	4914	3249	2565	3895	86.8895	60.4163	82.9015	45.6854	47.529	49.4093	0.00139748	-1.12662	down
GL22609-G	124	104	127	1100	458	991	3.58289	3.37788	3.48785	25.3464	13.9039	20.6	1.17773e-05	1.98077	up
GL22564-G	181	99	35	895	843	1669	4.40435	2.70765	0.789074	17.2914	21.4508	29.0902	6.35405e-05	2.52014	up
GL20617-G	112	157	447	42	48	52	11.2819	17.8025	42.9253	3.34327	5.00221	3.70055	7.70161e-05	-2.82898	down
GL16870-G	396	255	474	1534	9275	4486	6.00464	4.34849	6.83025	18.4434	147.07	48.6782	0.000180491	2.84273	up
GL26666-G	17190	12523	18207	9509	11573	10788	291.837	239.147	293.933	127.952	205.272	130.956	0.00318924	-1.25744	down
GL25767-G	25	25	75	1898	1639	2372	0.837791	0.977026	2.4715	52.3023	59.5118	58.9656	1.74923e-15	4.47539	up
GL29320-G	175	138	102	55	74	118	10.9096	9.68521	6.00915	2.67383	4.77166	5.24029	0.00935253	-1.43732	down
GL25661-G	2125	1736	3863	1772	986	1854	60.0497	55.1679	103.808	39.6928	29.1007	37.4599	0.00547023	-1.47287	down
Ganoderma_lucidum_newGene_538	32	44	36	320	261	316	1.0872	1.48676	1.02214	9.12655	9.59148	8.32645	1.58811e-05	2.13768	up
Ganoderma_lucidum_newGene_531	0	0	0	110	91	149	0	0	0	1.66846	1.81438	2.0459	1.67754e-10	6.21261	up
GL16852-G	419	198	174	3151	1804	2951	4.83457	2.56902	1.90793	28.8442	21.7604	24.3683	4.75835e-09	2.52227	up
GL17012-G	17990	2433	4958	2246	1676	2739	1060.38	161.261	277.893	104.902	103.168	115.439	0.000647022	-2.3531	down
GL25553-G	2	1	6	37	52	45	0.135013	0.13094	0.719891	3.875	7.27862	4.29373	0.00842122	2.62976	up
GL18356-G	71	6	16	362	360	440	2.01487	0.168168	0.432446	8.15035	10.6838	8.93355	0.000678962	2.7229	up
GL22885-G	17026	24229	27550	16819	11947	11919	138.748	222.085	213.483	108.629	101.717	69.4501	0.00461327	-1.46357	down
GL15472-G	1386	893	911	384	393	633	21.0798	15.2809	13.1718	4.62482	6.24315	6.8831	3.98891e-08	-1.88195	down
GL23885-G	509	863	1072	9534	7201	12078	21.4832	40.9488	43.0015	319.027	317.61	364.609	9.33036e-08	2.61622	up
GL18309-G	6226	36777	33249	2472	185	390	126.75	842.207	643.686	39.882	3.92808	5.67731	8.87697e-07	-4.53987	down
GL16800-G	464	328	284	1759	1971	2455	10.8715	8.66168	6.33291	32.7227	48.3327	41.2045	1.6051e-06	1.7601	up
GL19177-G	15	20	25	108	133	129	0.579674	0.865548	0.913512	3.42123	5.53855	3.67307	0.00808797	1.75366	up
GL18876-G	0	0	0	458	118	159	0	0	0	17.9037	6.06304	5.58956	2.07318e-12	6.78931	up
GL20544-G	19980	5418	2819	1708	1501	3904	451.6	137.73	60.5699	30.5815	35.4346	63.0889	0.000717791	-2.44815	down
GL25537-G	10445	8029	5267	5173	4703	7485	179.43	155.137	86.033	70.4297	84.4119	91.9337	0.00527799	-1.17136	down
GL18913-G	193	306	689	49	95	21	4.42941	7.91083	15.0929	0.894004	2.27779	0.343905	0.000241821	-3.05717	down
GL31161-G	1743	1162	2727	932	795	1655	33.1359	24.843	49.3091	14.0456	15.7867	22.5022	0.0048822	-1.46775	down
GL23175-G	17144	6416	5957	5576	5221	4591	196.903	82.8781	65.0579	50.7593	62.6462	37.6973	0.00690983	-1.49614	down
GL30101-G	12103	22147	7153	5792	5744	4699	100.051	205.931	56.2267	37.9501	49.6032	27.7761	0.00217504	-1.97415	down
GL21894-G	8224	5072	7569	3752	2994	4732	164.461	114.066	143.925	59.4584	62.5443	67.6499	3.32183e-07	-1.58234	down
GL21001-G	0	4	0	79	61	106	0	0.033157	0	0.481608	0.485489	0.581652	0.00014664	3.88054	up
GL21155-G	39	4	57	944	247	295	2.21657	0.244879	3.09614	43.0033	14.7973	12.1165	0.00290051	2.73171	up
GL15160-G	65	6	7	183	298	338	4.99924	0.479782	0.45001	11.2864	24.1736	18.7629	0.00820898	2.44115	up
GL27710-G	144	277	531	28536	24529	52546	9.49234	20.5408	33.3384	1495.79	1694.8	2484.79	1.05572e-21	5.52538	up
GL22052-G	51	78	14	2041	324	397	1.37617	2.35667	0.337323	43.6457	9.11616	7.65572	0.000974712	2.97305	up
GL19134-G	375	122	760	20090	1870	833	6.16379	2.24944	11.8901	261.979	32.1423	9.79161	0.00914657	2.76668	up
GL25533-G	0	0	0	69	33	95	0	0	0	8.55759	5.42354	10.6809	8.05697e-07	5.28295	up
GL17002-G	94	90	83	1248	474	1237	1.74139	1.87808	1.45882	18.4286	9.22762	16.4803	4.65817e-08	2.55215	up
GL25699-G	46	70	172	15902	11504	23318	1.04409	1.7797	3.7302	288.535	275.152	381.692	4.09538e-27	6.16469	up
GL30002-G	228	195	144	5409	4306	10789	8.38758	8.06328	5.05607	158.321	166.107	284.867	3.01592e-26	4.22603	up
GL29814-G	111	207	150	731	860	1117	8.80408	18.4658	11.3027	46.1488	71.5257	63.588	0.0028767	1.64765	up
GL16426-G	36	34	19	943	95	134	2.40664	2.5502	1.15718	50.0766	6.62405	6.38133	0.0076939	2.51724	up
GL24360-G	91	35	58	3918	736	3257	2.30086	0.977308	1.39085	78.5474	19.45	58.9068	1.22936e-12	4.31142	up
GL24967-G	711	1374	497	15921	14383	28498	30.4566	66.2553	20.256	541.028	644.277	873.672	7.96078e-10	3.43727	up
GL29952-G	4230	5254	3181	718	588	1050	123.334	172.304	88.1854	16.5921	17.8967	21.878	1.0308e-14	-3.13201	down
Ganoderma_lucidum_newGene_322	159	108	165	795	615	866	1.83263	1.37709	1.90238	7.52983	7.51541	7.36562	1.09574e-05	1.61586	up
GL24074-G	8457	5131	4041	3147	2673	4994	180.65	123.29	82.0714	53.2828	59.6541	76.2745	0.000525447	-1.4146	down
Ganoderma_lucidum_newGene_1044	11	0	4	71	72	105	0.171701	0	0.062242	0.990723	1.32405	1.42753	0.0031557	2.84883	up
GL16138-G	435	359	287	1394	2195	4043	13.577	12.5777	8.5154	34.4947	71.6046	90.273	0.000103919	1.95464	up
GL15659-G	54	67	36	2015	4106	6278	1.01405	1.42722	0.637588	30.4813	81.8999	85.6983	5.06173e-22	5.187	up
Ganoderma_lucidum_newGene_233	37	13	12	180	119	234	1.48904	0.598078	0.460757	6.26138	5.33392	7.25097	0.000337374	2.2366	up
GL16039-G	794	657	1118	645	447	703	21.063	19.6251	28.2176	13.5603	12.3992	13.3398	0.00415391	-1.2535	down
GL18232-G	25	31	25	358	195	311	0.43563	0.59916	0.405926	4.95559	3.54924	3.87726	6.76817e-07	2.5088	up
GL23436-G	18080	15463	14501	5283	4935	5755	219.888	211.527	167.69	50.9241	62.6954	50.0417	1.06215e-13	-2.28273	down
GL30166-G	3529	3126	4096	2946	1845	3240	116.796	116.391	128.912	77.2842	63.7811	76.6839	0.00141733	-1.17972	down
GL30049-G	12564	6750	8057	6793	4345	8845	234.274	141.565	142.842	100.378	84.6275	117.917	0.00115196	-1.18154	down
GL29271-G	2440	2987	9325	196	241	218	127.007	174.911	461.668	8.06965	13.0949	8.09024	1.59913e-14	-4.82191	down
GL28078-G	58	25	26	538	159	310	6.75219	3.29363	2.87539	50.1598	19.4881	26.0147	0.000318517	2.31625	up
Ganoderma_lucidum_newGene_497	87	49	124	942	435	672	0.863321	0.422624	0.895708	6.29844	4.14377	3.99361	0.000143598	2.11245	up
GL29498-G	448	809	893	15297	5996	4054	13.3121	27.0594	25.2551	360.813	186.423	86.258	0.000260969	2.557	up
GL30525-G	117	171	1216	45	48	78	3.77908	6.20685	37.4393	1.14916	1.6186	1.79713	0.000133401	-3.37979	down
Ganoderma_lucidum_newGene_2763	86	283	305	62	49	98	1.68575	7.39178	6.15869	1.03282	1.26919	1.35342	0.00101727	-2.34874	down
GL24693-G	11984	17967	8056	8463	5915	7246	123.992	209.094	79.2501	69.393	63.9309	53.5992	0.00544792	-1.52701	down
GL29647-G	7547	3754	2842	24511	19134	34520	73.2855	40.9967	26.243	188.652	194.117	239.688	0.00018813	1.68662	up
GL20918-G	4510	5033	4608	2093	1796	2893	60.0961	75.4275	58.3852	22.1037	24.9984	27.5643	2.83647e-07	-1.812	down
GL29659-G	46	28	22	1246	601	1098	1.12948	0.762339	0.502399	24.6593	15.6638	19.6097	7.4404e-20	4.03004	up
GL18408-G	5174	43435	4294	4935	3323	5284	55.6896	525.907	43.9442	42.0989	37.3723	40.6639	0.00935253	-2.46284	down
Ganoderma_lucidum_newGene_1860	70	47	24	316	264	569	1.0083	0.784526	0.296812	3.75757	4.61508	5.95564	0.000122073	2.14297	up
GL22494-G	6306	5283	6681	4898	3527	5937	100.963	95.1252	101.71	62.1436	58.9853	67.9657	0.000797053	-1.1039	down
GL27457-G	253	185	453	5666	1432	4709	8.87298	7.29508	15.1035	157.755	52.5403	118.292	1.1927e-05	2.71067	up
GL20643-G	136	145	404	1347	1287	1645	2.3545	2.8191	6.64441	18.5009	23.3037	20.3863	0.00700321	1.74811	up
GL23003-G	383	274	1076	228	258	226	8.84331	7.1178	23.6218	4.17008	6.21416	3.72194	0.00975181	-1.84931	down
GL17486-G	1287	1071	958	769	564	639	49.4883	46.3164	35.0467	23.431	22.6595	17.5521	0.000107832	-1.44803	down
GL29919-G	197	117	59	1922	475	617	2.97536	1.97407	0.835338	23.0401	7.50586	6.66357	0.00503949	2.10249	up
GL28089-G	145637	1887	10445	1935	2223	2725	4784.67	69.7141	326.282	50.3655	76.2863	63.9948	7.17653e-05	-3.98617	down
GL21744-G	101	166	63	863	1239	1839	1.59595	2.96641	0.947031	10.9042	20.6371	20.9623	1.26945e-05	2.5986	up
GL25941-G	25	18	18	121	100	154	0.540269	0.430477	0.378929	2.13866	2.32875	2.44413	0.000876376	1.7852	up
GL29219-G	5072	2798	4941	3405	2322	3308	85.1574	52.8273	78.8711	45.3042	40.7242	39.7123	0.00201071	-1.20677	down
GL28911-G	75	83	194	760	781	1183	5.89213	7.37439	14.5752	47.6032	64.457	66.8206	0.00062916	2.03529	up
GL29573-G	3132	3669	3116	790	516	539	71.3679	94.0415	67.5116	14.2517	12.2784	8.7775	1.2821e-13	-3.07706	down
GL22047-G	93579	33298	10672	4418	10338	11191	4596.62	1839.74	498.45	171.975	530.518	393.021	0.000446578	-2.71028	down
Ganoderma_lucidum_newGene_1677	23	0	76	1323	553	1255	1.34647	0	4.56247	70.8139	39.2107	61.2931	0.00189222	3.2884	up
GL29664-G	55	18	31	540	248	795	2.33743	0.870326	1.24208	18.5077	11.1657	24.5769	7.41297e-08	2.98619	up
GL24759-G	6621	2609	5615	1344	1913	2328	82.7425	36.665	66.7239	13.3068	24.9705	20.8018	2.94958e-05	-2.01797	down
GL23481-G	229	60	51	31	17	28	5.4505	1.60364	1.1566	0.575975	0.411226	0.475211	0.000536407	-2.55508	down
Ganoderma_lucidum_newGene_558	53	32	69	390	624	741	2.05629	1.37838	2.5341	12.0415	25.4291	20.6494	5.57519e-07	2.64883	up
Ganoderma_lucidum_newGene_143	0	10	0	251	154	388	0	0.314569	0	6.26656	5.06411	8.60448	0.000174309	3.99524	up
GL16943-G	161	82	68	479	1259	964	6.23002	3.53923	2.47737	14.7127	50.9862	26.7036	0.000206862	2.32834	up
GL25659-G	100	47	72	2168	1000	2248	2.72644	1.44127	1.87012	46.9813	28.5562	43.9477	1.62801e-19	3.74125	up
GL30712-G	11874	9757	10842	4044	4746	5853	239.343	221.208	207.796	64.5934	99.9391	84.3553	4.38315e-08	-1.84974	down
GL30018-G	701	452	593	1894	3963	4409	18.2332	13.2347	14.6582	39.0758	107.777	82.0685	0.000599134	1.77188	up
GL17270-G	88	106	89	3430	2698	4737	2.42871	3.28915	2.34388	75.3577	78.1204	93.883	3.103e-34	4.34674	up
GL24500-G	13293	4022	6220	2938	3047	4691	175.366	59.6751	78.0217	30.7195	41.9883	44.2492	0.000490628	-1.74662	down
GL22114-G	0	0	0	114	66	119	0	0	0	9.16385	7.003	8.62789	2.08624e-09	5.96819	up
GL22726-G	503	274	470	838	3120	5222	8.25093	5.05623	7.3262	10.9005	53.5442	61.3248	0.00615063	1.96091	up
GL26779-G	3151	2488	965	736	442	989	81.605	72.4753	23.7433	15.0996	11.9501	18.312	4.20136e-05	-2.26343	down
GL25816-G	85	57	61	809	446	1441	2.02329	1.51954	1.37129	15.4086	11.1885	24.748	1.17365e-09	2.80218	up
GL20749-G	10879	4730	8127	5170	2298	4494	222.09	108.611	157.755	83.6363	49.0098	65.5859	0.000269332	-1.66686	down
GL19202-G	20	10	9	140	106	173	1.8336	0.977019	0.803354	10.6719	10.6463	11.8786	1.09831e-05	2.54045	up
GL27139-G	16	3	3	407	129	277	1.58322	0.320545	0.222548	33.2781	13.8699	20.4096	8.37886e-08	4.02461	up
GL25981-G	70	30	35	184	186	250	2.39873	1.15168	1.12871	5.04307	6.72442	6.17293	0.00731995	1.43971	up
GL30247-G	4609	2511	4222	2304	2086	3451	54.4301	33.3602	47.4126	21.5693	25.7409	29.1408	0.000865847	-1.24907	down
GL29386-G	52	44	39	2755	1603	3306	2.65522	2.49704	1.87196	112.141	85.9827	121.396	1.9607e-43	4.90973	up
GL20733-G	121	51	61	512	440	666	3.43852	1.62797	1.62383	11.5135	13.054	13.5176	3.59464e-06	2.02234	up
GL31541-G	3747	2713	3066	2023	1696	2511	70.0367	57.0333	54.4878	29.9576	33.1044	33.5563	1.1777e-06	-1.3429	down
GL19502-G	606	359	831	4308	1764	2799	14.5048	9.66384	18.91	81.7293	44.109	47.8969	0.00954177	1.47548	up
GL30299-G	13535	3900	2671	2205	2497	3137	184.327	59.7296	34.5864	23.7975	35.5161	30.5388	0.00487559	-1.85288	down
GL26597-G	7011	9595	5610	283	189	391	144.288	222.102	109.785	4.61315	4.04348	5.74369	5.53028e-37	-5.31549	down
GL30913-G	3020	2358	1853	1968	1374	2025	85.3424	74.95	49.7819	44.0774	40.5511	40.9089	0.00145107	-1.15406	down
GL17897-G	43	14	46	1828	218	164	0.895785	0.322011	0.910636	30.2748	4.75177	2.44003	0.000907765	3.1228	up
GL30074-G	242	67	41	1396	1767	2644	4.57466	1.41016	0.726842	20.9649	34.9947	35.8396	1.49274e-06	3.14503	up
GL20813-G	1364	3343	637	532	331	558	36.9841	101.993	16.4171	11.4195	9.35909	10.8069	0.000513404	-2.52359	down
GL21002-G	6729	4099	2456	2631	2252	3642	170.08	116.527	59.0152	52.6959	59.4595	65.8143	0.00662033	-1.31967	down
GL19886-G	19	24	4	497	66	174	1.74707	2.47587	0.316573	36.8484	6.4279	11.6299	0.00423475	2.68289	up
GL23618-G	64	16	20	334	150	326	0.976275	0.273756	0.28919	4.03016	2.37947	3.55713	0.00130593	2.15628	up
GL17466-G	293	140	104	1084	498	972	7.62949	4.10073	2.56634	22.4006	13.5544	18.1121	0.00885124	1.45759	up
GL25093-G	448	213	312	3417	2524	3658	3.70063	1.97159	2.44866	22.3884	21.7914	21.6227	6.7469e-14	2.53155	up
GL26523-G	2084	880	1886	15274	27403	37128	66.8637	31.7323	57.5484	388.458	918.7	851.869	1.52265e-10	3.1785	up
GL30317-G	17918	6300	9372	4905	5161	7786	563.05	222.657	280.047	122.161	169.441	174.94	0.000843847	-1.54769	down
GL15916-G	3629	1665	2459	1864	1707	2160	89.1066	45.9699	57.4223	36.2772	43.7937	37.9184	0.00487947	-1.107	down
Ganoderma_lucidum_newGene_1244	27	12	20	104	160	125	1.18048	0.607928	0.849195	3.71956	7.52534	4.03682	0.00378567	1.92582	up
GL27142-G	102	72	58	582	240	616	2.73147	2.17699	1.47211	12.4435	6.75447	11.8789	0.000471897	1.77101	up
GL22853-G	45	10	39	1632	1001	1837	1.14578	0.285839	0.932636	33.1157	26.7814	33.6444	2.12622e-18	4.58348	up
GL24787-G	4257	2903	2091	1404	1349	1907	99.3088	76.1741	46.3822	25.9583	32.8741	31.8014	1.74767e-05	-1.67422	down
GL28021-G	17825	10388	20222	943	1186	727	350.212	229.571	377.806	14.6845	24.3309	10.2125	3.27958e-21	-4.52068	down
GL27612-G	147	436	186	41	29	49	17.4076	58.3394	20.9509	3.81374	3.53719	4.15952	7.43553e-07	-3.27175	down
GL21007-G	401	4511	3517	520	586	675	11.5079	145.832	96.1157	11.8454	17.5818	13.8613	0.00151172	-2.71333	down
GL24409-G	7127	2732	5233	2418	1844	3434	140.016	60.3588	97.7692	37.6482	37.8439	48.243	0.00012002	-1.64941	down
Ganoderma_lucidum_newGene_615	62	58	29	332	392	448	2.85259	3.03243	1.24434	12.4842	19.5056	15.3684	5.11846e-05	2.14032	up
GL21373-G	2212	1337	2818	787	1129	1194	55.7957	37.9419	67.5959	15.7264	29.745	21.5254	0.000767013	-1.67542	down
GL29881-G	317	110	127	14888	15796	18444	3.97486	1.54671	1.5089	148.378	207.524	165.835	5.59891e-38	5.58872	up
GL30934-G	14658	7423	6801	4341	5075	7410	229.125	130.501	101.078	53.7703	82.867	82.8204	0.00103014	-1.44175	down
Ganoderma_lucidum_newGene_524	9977	4838	3696	3785	3026	4642	70.5107	41.69	25.2448	21.3723	22.733	23.1563	0.00402613	-1.34983	down
GL30213-G	475	2945	1895	714	346	516	12.8039	89.2854	48.5637	15.237	9.73505	9.93237	0.00258124	-2.36701	down
GL22905-G	630	740	999	229	143	182	10.4776	13.8403	15.7942	3.01185	2.47886	2.16111	8.36526e-10	-2.76524	down
GL27960-G	172	102	82	465	481	784	3.14533	2.08589	1.42119	6.73921	9.18094	10.2464	0.00106612	1.49708	up
GL29005-G	467	324	898	7207	6888	8568	5.71863	4.46497	10.4677	70.0305	88.2212	75.1029	2.02317e-08	2.85679	up
GL27262-G	1195	861	734	359	514	723	35.4536	28.7339	20.7032	8.43502	15.9319	15.3263	0.000877034	-1.49314	down
GL17644-G	3416	1729	2186	1509	1102	2104	107.339	61.0829	65.2994	37.5694	36.1511	47.2752	0.000178706	-1.35084	down
GL21593-G	802	463	445	2115	1638	2205	19.9716	12.9619	10.5383	41.7634	42.6437	39.2859	0.00473567	1.06409	up
GL29472-G	194	765	122	55	21	40	18.1546	80.5374	10.7801	4.06891	2.01059	2.63682	1.15774e-05	-3.5967	down
Ganoderma_lucidum_newGene_1805	188	209	208	2685	1232	2066	1.517	2.29924	1.66157	18.6289	11.1894	13.033	2.38303e-08	2.4285	up
Ganoderma_lucidum_newGene_1308	80	82	96	343	376	624	0.814579	1.45748	0.936134	3.18259	5.52628	5.8845	0.000941899	1.53811	up
GL22210-G	287	2465	641	245	136	308	18.2956	176.769	38.8479	12.3498	9.02332	14.0214	0.000854486	-2.83856	down
GL27835-G	79	239	83	1470	1154	1928	1.26305	4.33219	1.26099	18.8221	19.4766	22.2778	0.000231531	2.44214	up
GL17606-G	95	28	9	2891	580	678	3.50242	1.16634	0.289837	85.2128	22.5275	18.0294	1.58811e-05	3.72572	up
Ganoderma_lucidum_newGene_2494	29	0	24	447	216	477	0.438425	0	0.591772	11.5889	7.2652	11.4744	0.00117129	3.10759	up
GL27422-G	49	112	18	508	475	740	0.698636	1.82031	0.246229	5.80907	7.16676	7.64683	0.005136	2.18724	up
GL19414-G	71	45	45	1895	1369	3856	1.37661	0.972962	0.829203	29.2829	27.8681	53.7447	1.62226e-26	4.49759	up
GL26024-G	297	633	580	4576	5557	8175	6.40989	15.3616	11.9059	78.3494	125.434	126.294	1.23605e-06	2.62955	up
GL31493-G	3335	1975	7141	1614	1475	3070	99.9175	66.5518	203.482	38.3179	46.172	65.7636	0.00789908	-1.7024	down
GL20991-G	7909	4314	7494	2648	2982	3942	188.598	115.702	169.915	50.0338	74.2928	67.2099	8.35752e-06	-1.71971	down
GL17938-G	90	62	56	322	360	424	8.87087	6.87737	5.20464	25.2818	37.2645	30.0321	0.000164747	1.64308	up
GL30708-G	1532	4556	3914	1610	1225	1837	21.6404	72.4228	52.5924	18.0304	18.0771	18.5596	0.00411112	-1.82395	down
GL17663-G	798	189	415	5865	4789	5385	11.9582	3.17237	5.90848	69.6742	74.9938	57.7143	1.98377e-07	2.73277	up
GL27361-G	81	56	43	463	174	418	4.4769	3.48703	2.27276	20.4953	10.1598	16.6827	0.00226525	1.69161	up
GL25609-G	296	207	180	839	556	1123	15.1387	11.9114	8.74832	34.0096	29.7108	41.071	0.00661836	1.08684	up
GL23233-G	6102	9354	108093	7160	7648	9734	162.909	280.906	2744.22	151.51	213.309	185.822	0.00902592	-2.59924	down
GL17624-G	37428	19081	9676	6216	3425	5054	553.687	317.492	136.103	72.8833	52.9263	53.456	5.21475e-07	-2.71795	down
GL27854-G	2292	1065	1549	989	1082	1602	57.5281	30.0772	36.965	19.672	28.3642	28.7497	0.00880478	-1.10232	down
GL24443-G	6643	3337	4154	4124	2787	3867	25.9617	14.6696	15.4349	12.7746	11.3782	10.8058	0.00455107	-1.07777	down
GL31384-G	9033	4988	12929	4127	3459	4755	153.008	95.0278	208.258	55.4069	61.2144	57.5888	0.00018813	-1.79642	down
GL25577-G	3689	5732	1851	1341	851	1281	69.9034	122.253	33.2048	20.2321	16.8482	17.3427	4.97087e-05	-2.36227	down
GL25928-G	154	91	481	2922	4064	3935	4.48577	2.95924	13.3308	67.5858	123.91	82.1075	4.02638e-05	2.90513	up
Ganoderma_lucidum_newGene_2635	33	20	17	468	218	416	0.527574	0.318426	0.346154	7.37942	4.44382	5.10035	4.69979e-10	3.07804	up
GL23783-G	4971	3488	4211	2175	2654	3636	125.429	99.0006	101.041	43.4941	69.9509	65.5872	0.000441002	-1.29158	down
GL24779-G	6199	2514	2676	1307	1800	2989	156.286	71.2714	64.144	26.1157	47.4147	53.8843	0.00338624	-1.53814	down
GL26857-G	50	23	49	1254	295	254	1.07122	0.548769	1.00399	21.6129	6.68985	3.94164	0.000222132	2.851	up
GL18231-G	5008	3351	4543	3258	2820	3406	64.3043	48.3934	55.4638	33.1587	37.8209	31.2671	0.000520168	-1.14878	down
GL16343-G	211	113	166	3388	1397	4845	10.7985	6.51525	8.05803	137.654	74.8121	177.623	2.39147e-13	3.35358	up
GL20176-G	2523	2320	1502	1425	1046	1656	47.5239	49.1529	26.903	21.2817	20.5783	22.3026	0.000748619	-1.35318	down
GL25365-G	179	137	119	974	694	1360	4.81274	4.12526	3.03807	20.758	19.5081	26.1563	2.35177e-08	1.97882	up
GL23118-G	897	267	307	4321	1820	2018	14.8277	4.95934	4.81725	56.6158	31.422	23.8468	0.00949974	1.70941	up
GL15679-G	671	471	1125	11231	3057	8703	31.7436	25.0646	50.6605	421.546	151.22	294.685	8.28372e-05	2.37649	up
GL22369-G	2442	3255	2994	2174	1805	2345	21.7763	32.6495	25.3878	15.3649	16.814	14.9514	0.00576452	-1.207	down
GL24080-G	14103	9081	10482	6839	6126	7695	193.094	139.854	136.467	74.2164	87.628	75.3321	2.35004e-06	-1.40403	down
GL16969-G	3123	1185	1157	651	977	667	68.5322	29.2464	24.1406	11.3084	22.3944	10.4672	0.00312166	-1.74985	down
GL28928-G	582	277	368	1360	1801	1852	51.1839	27.3576	30.7572	94.8432	165.552	116.467	0.00400087	1.3149	up
GL16316-G	181	133	136	2319	646	701	4.9267	4.07389	3.51369	50.1143	18.3806	13.6642	0.00132195	2.13245	up
GL29622-G	190	129	95	26	36	66	8.11167	6.18019	3.84061	0.856372	1.61175	1.99438	4.39949e-05	-2.31683	down
GL29510-G	8070	108821	16118	3458	6637	5953	158.241	2400.32	300.55	53.7386	135.968	83.4626	0.000445767	-3.28589	down
GL17648-G	57	39	83	225	736	358	2.10123	1.60299	2.9455	6.65382	28.8012	9.58027	0.00679124	2.05351	up
GL16123-G	23	3	51	765	656	979	1.39885	0.140584	2.98378	37.611	42.5089	43.4438	1.89594e-06	3.73225	up
GL27306-G	17	21	0	355	205	384	0.54633	0.773755	0	9.34399	7.12644	9.12775	0.000794731	3.19308	up
GL25104-G	218	255	254	3137	2354	4448	5.5018	7.25127	6.09565	62.8837	62.2124	80.4401	2.36499e-15	2.88786	up
GL18995-G	70	12	22	271	273	446	2.56048	0.46305	0.765524	7.94479	10.5527	11.7991	0.000469707	2.39559	up
GL17882-G	1149	1972	1622	7754	6221	10702	18.0974	34.9255	24.2868	96.8138	102.379	120.542	0.00250646	1.49184	up
GL25972-G	14250	7625	9467	6911	5256	11698	775.183	466.547	489.727	297.974	298.694	455.011	0.0042857	-1.13036	down
GL23662-G	2539	1903	2954	1804	1488	2298	58.4719	49.2775	64.6793	32.9246	35.7897	37.8937	0.0018557	-1.14202	down
GL18342-G	67	48	39	264	248	251	7.03402	5.62445	3.82538	22.0327	27.2242	18.8964	0.00167842	1.54436	up
Ganoderma_lucidum_newGene_2685	152	65	123	673	435	715	2.02078	0.961812	2.35192	7.10196	6.05341	6.81721	0.000218015	1.64164	up
GL23370-G	64	50	81	7355	6286	5554	0.950973	0.843485	1.15568	87.5983	98.6942	59.6777	6.96671e-44	5.70185	up
GL21487-G	23965	15681	28018	15110	12330	12397	159.638	117.495	177.471	79.7758	85.8122	59.0455	0.000917143	-1.4345	down
GL28358-G	3115	2050	2745	2398	1526	2279	79.7811	59.0686	66.8571	48.6855	40.8351	41.7359	0.00167675	-1.07525	down
GL27134-G	386	73	126	3198	1575	1864	4.59489	0.975331	1.42723	30.2057	19.6017	15.8848	4.00376e-05	2.67233	up
GL29494-G	1	1	47	10539	7442	18895	0.04433	0.080214	6.42744	1207.42	1123.81	1952.89	1.21475e-11	6.55119	up
GL20510-G	3360	7246	21781	4151	1935	3798	43.8467	106.361	270.3	42.9308	26.3737	35.4398	0.00312165	-2.30442	down
GL28344-G	1001	685	906	615	361	307	43.6202	33.5629	37.5371	21.2532	16.4315	9.5625	0.00110965	-1.64864	down
GL18193-G	88	117	71	2384	975	2210	2.77957	4.15925	2.12627	59.9195	32.2955	50.1148	4.41854e-12	3.35131	up
GL16135-G	470	113	119	3393	1121	874	19.9642	5.39945	4.78374	114.304	49.7519	26.5649	0.00891351	2.09952	up
GL27718-G	180	103	91	679	404	618	7.39144	4.72047	3.54499	22.1258	17.3603	18.1608	0.00149501	1.41585	up
GL30036-G	19998	11411	14332	13458	7721	16999	600.444	385.367	409.184	320.252	242.205	364.937	0.00876509	-1.00484	down
GL25820-G	27633	18099	29379	8760	6092	12209	570.239	420.114	576.51	143.265	131.336	180.142	1.83463e-10	-2.20129	down
GL23535-G	60907	1776	2980	1365	1287	1297	921.236	30.2085	42.8592	16.3536	20.3323	14.0167	0.000176793	-3.68219	down
GL22229-G	1090	589	1358	7070	8743	12577	33.1931	20.1754	39.3334	170.771	278.376	274.087	1.93641e-07	2.39322	up
GL29372-G	5297	2845	11597	1990	1977	3497	82.4499	49.8071	171.662	24.5532	32.1535	38.9213	0.00133928	-2.0404	down
GL15950-G	12	0	7	320	136	81	0.388661	0	0.204177	8.3642	4.67899	1.90826	0.00034638	3.46306	up
GL24498-G	37	57	40	1367	902	1956	1.16964	1.99804	1.20209	34.3658	29.8824	44.3532	4.91746e-19	3.97859	up
GL15745-G	6	8	3	79	124	138	0.335771	0.512712	0.11597	3.55055	7.366	5.61156	1.21065e-05	3.22274	up
GL28796-G	117	54	104	1693	675	1495	6.68112	3.41751	5.63507	76.6962	40.3161	61.0867	5.86344e-10	2.92821	up
GL18140-G	45	24	13	883	188	577	1.75368	1.04435	0.455984	27.4219	7.67861	16.173	1.99896e-06	3.2662	up
GL17301-G	399	1450	3071	435	469	284	6.44924	26.3492	47.1875	5.56423	7.91645	3.28003	0.00247573	-2.48844	down
GL20570-G	83	31	36	554	208	337	2.47029	1.03542	1.02214	13.2187	6.52933	7.23916	0.000903879	2.04301	up
GL28017-G	756	411	445	62	65	19	29.4207	17.9892	16.4363	1.90746	2.6305	0.523901	4.23403e-09	-3.74725	down
GL26041-G	4226	2620	5347	2920	1679	3748	84.4514	58.8789	101.604	46.2407	35.0478	53.5548	0.00585575	-1.29126	down
GL19098-G	62	61	39	953	455	390	1.9365	2.13392	1.13692	23.6999	14.9012	8.73279	1.47488e-05	2.5772	up
GL22981-G	439	164	194	11247	1432	1454	18.2345	7.62604	7.63308	370.684	62.2045	43.2284	0.000407129	3.02218	up
GL28769-G	108	96	18	2043	899	2228	2.29929	2.29263	0.355977	34.4821	19.9962	33.9254	4.98538e-07	3.42753	up
GL21477-G	3	25	0	747	199	424	0.280742	3.15179	0	67.5027	23.7241	34.5828	0.000833316	3.57871	up
Ganoderma_lucidum_newGene_1633	36	11	13	157	278	207	0.6055	0.161027	0.281298	2.71314	5.35441	3.32908	0.000157471	2.5909	up
GL21348-G	387	595	914	18995	7064	25219	14.4128	24.9404	32.3916	561.445	275.206	672.464	1.42748e-10	3.6363	up
GL21737-G	263	1438	1293	55806	18298	36414	2.94247	18.1361	13.784	496.186	214.454	292.085	1.48574e-07	3.86779	up
GL18169-G	7156	4045	11843	2388	2769	4048	126.8	80.6245	199.564	33.5301	51.2579	51.2805	0.000262527	-1.97598	down
GL17955-G	337	266	232	2598	869	2183	11.9585	10.591	7.82785	73.1063	32.2218	55.4067	0.000133314	1.88821	up
GL22555-G	2093	2388	4068	16713	12955	24068	33.8004	43.3903	62.4875	214.002	218.665	278.017	0.000293557	1.76803	up
GL22341-G	64	77	203	1254	1422	1898	5.18335	7.02256	15.6336	80.6634	120.574	110.134	8.0668e-06	2.75135	up
GL19188-G	4	3	43	629	205	317	0.796959	0.651138	9.41083	117.18	50.3356	53.1795	0.0019651	3.05649	up
GL26568-G	10942	6620	11789	4701	3794	6496	356.396	242.502	365.107	121.355	129.077	151.269	3.75614e-06	-1.68855	down
GL24891-G	1169	727	1416	769	531	823	18.7985	13.1508	21.6511	9.79799	8.9083	9.46394	0.00145107	-1.35525	down
GL27355-G	15	3	9	79	58	83	0.949978	0.178169	0.53631	3.98089	3.83929	3.76718	0.00746598	2.11099	up
GL31542-G	379	240	340	141	133	181	59.7878	42.5889	51.0232	17.6114	21.8715	20.3618	1.47511e-06	-1.7676	down
GL15416-G	2676	370	726	381	328	447	21.1815	3.29003	5.46078	2.3856	2.70578	2.52712	0.00270558	-2.12658	down
GL25357-G	1095	1239	1079	5332	6972	7600	115.736	147.358	108.5	446.965	770.401	574.768	4.39949e-05	1.74176	up
GL21626-G	12391	11771	16647	9900	9317	12023	349.065	362.974	431.82	215.576	270.558	246.896	0.00607009	-1.11818	down
GL21250-G	2747	2111	2608	1786	1330	2454	108.699	93.9341	98.134	56.0176	54.9694	69.4373	0.000215367	-1.18024	down
GL25433-G	1998	731	1695	789	754	1154	36.821	15.1544	29.6944	11.5194	14.5156	15.2037	0.00470777	-1.37577	down
GL31676-G	10929	2950	5265	2090	2466	3728	173.334	52.6147	79.3983	26.2601	40.8604	42.2739	0.000895048	-1.79353	down
GL20522-G	137	53	33	523	429	828	3.55435	1.52595	0.815431	10.7714	11.657	15.3836	0.000322888	2.15721	up
GL17910-G	58	74	10	1420	1121	927	3.64827	5.2204	0.59255	71.162	74.0557	41.9015	1.84507e-06	3.492	up
GL31324-G	27950	16705	20201	19155	8930	19417	565.642	380.258	388.733	307.245	188.802	280.965	0.00364787	-1.18436	down
GL22906-G	247	399	1198	164	90	144	4.00914	7.28623	18.5066	2.11203	1.51372	1.67118	0.000134194	-2.7559	down
GL30113-G	390	305	187	195	107	152	40.6653	35.7049	18.4876	16.0675	11.5894	11.3092	0.00134773	-1.63026	down
GL24376-G	35	48	33	346	213	444	0.572529	0.881805	0.504243	4.48644	3.62981	5.19653	1.52375e-05	2.19033	up
GL23715-G	628	626	1026	357	357	556	18.2415	20.4507	28.3681	8.22164	10.8236	11.5502	0.000869213	-1.57291	down
GL26129-G	38	42	73	773	396	615	1.52561	1.91814	2.831	25.0956	16.9287	17.9938	8.05697e-07	2.61726	up
GL18368-G	326	329	373	216	127	298	11.212	12.7258	12.2011	5.8666	4.55018	7.31508	0.00108693	-1.4532	down
GL29961-G	5993	3427	2659	13118	12806	20566	93.2912	59.9981	39.3508	161.851	208.276	228.913	0.00689803	1.18463	up
GL31491-G	566	1920	310	21573	12706	31091	11.6546	44.4741	6.06354	352.123	273.375	457.827	1.87741e-05	3.24853	up
GL16304-G	83	100	151	705	482	855	4.28228	5.76517	7.36993	28.8406	25.9613	31.551	0.000513404	1.73275	up
GL24381-G	11212	15327	19675	6706	6423	9356	296.971	456.644	495.567	140.777	177.74	177.194	0.000130632	-1.77318	down
GL15234-G	259	92	118	8183	2023	3891	2.62941	1.05014	1.13848	66.0836	21.5307	28.349	4.28525e-11	3.91932	up
GL27763-G	110	77	50	44	28	55	7.07375	5.53563	3.05368	2.23879	1.85713	2.50912	0.00897823	-1.56982	down
GL20990-G	4347	8910	16217	4630	4049	5181	80.6492	185.958	286.128	68.0802	78.4827	68.7282	0.00762992	-1.76941	down
GL19089-G	24	35	31	1004	373	359	0.955984	1.53255	1.15574	31.8486	15.5829	10.274	4.46401e-07	3.23581	up
GL22583-G	15251	16202	8476	5854	3290	5506	356.402	425.876	188.328	108.414	80.3075	91.9982	2.30993e-06	-2.15053	down
GL20618-G	155	270	689	90	60	110	16.2077	31.7915	68.7907	7.42668	6.53182	8.24009	0.000137569	-2.68246	down
GL17932-G	339	178	386	194	177	154	28.2955	16.7107	30.6555	12.8519	15.3841	9.19335	0.00973983	-1.40703	down
GL17009-G	4700	1450	636	467	655	510	81.8537	28.3949	10.5238	6.43578	11.9009	6.34952	0.00111729	-2.39429	down
GL29342-G	154	134	111	2956	1547	3651	2.98334	2.93351	2.05299	45.6631	31.4975	50.8945	2.68171e-20	3.4543	up
GL15397-G	264	140	111	767	543	1095	8.0189	4.78819	3.21534	18.5059	17.2772	23.8582	0.00233107	1.4314	up
GL28572-G	569	281	321	2226	1335	4116	13.8922	7.71499	7.43971	43.1045	34.0876	71.9193	8.9468e-05	1.85701	up
GL30543-G	3649	1863	5186	1749	1763	2898	74.9386	43.0293	101.277	28.4588	37.8226	42.5448	0.0077434	-1.43022	down
Ganoderma_lucidum_newGene_435	3330	2162	2162	10622	6137	13087	79.7753	70.3643	50.1517	88.3587	71.9767	101.793	0.00136116	1.16954	up
Ganoderma_lucidum_newGene_437	63	62	33	379	313	385	1.57073	1.81563	0.772844	7.99142	8.36431	7.1364	0.000108711	1.94017	up
Ganoderma_lucidum_newGene_436	8	18	6	5278	2802	8055	0.096267	0.272218	0.073867	57.3264	40.1192	78.9271	9.78748e-42	7.54369	up
GL15511-G	37	11	11	1686	200	196	1.51825	0.498401	0.432521	56.094	8.73798	5.8716	2.89057e-05	3.77594	up
GL25363-G	7572	4018	6370	3022	3147	4709	56.5564	33.7517	45.2386	17.8859	24.5579	25.1459	0.000123223	-1.42089	down
Ganoderma_lucidum_newGene_2640	43	14	7	262	276	181	1.31608	0.468851	0.184717	6.48316	8.98188	4.04068	0.000551908	2.6204	up
[truncated: 683 more rows]
