# Supplementary material for: Integrated Transcriptomic and Targeted Metabolomic Analysis Reveals the Key Genes Involved in Triterpenoid Biosynthesis of Ganoderma lucidum
Source: J Fungi (Basel). 2025 Jan 13;11(1):57. doi: 10.3390/jof11010057 (PMC11767136; doi:10.3390/jof11010057)
Supplement: Supplementary file 1 [file jof-11-00057-s001.zip › Supplementary file S3. Differentially expressed transcription factors (DETs) of G. lucidum at the different growth stages.xlsx]

## Sheet: SF S3A
Supplementary file S3A. DETs between primordia stage and FM stage ( P: the primordia stage; FM: the matured fruiting body stage).																t
#ID	Family	P1	P2	P3	FM1	FM2	FM3	P1_FPKM	P2_FPKM	P3_FPKM	FM1_FPKM	FM2_FPKM	FM3_FPKM	FDR	log2FC	regulated
GL30332-G	CN5	1112	919	5640	15041	21924	12465	18.5863	17.2717	89.6838	249.474	384.487	208.695	0.00758094	2.45327	up
GL28195-G	bZIP	17093	11458	19180	134665	127736	35718	542.19	408.781	578.501	4236.24	4248.7	1134.22	0.00116552	2.57145	up
GL21684-G	C2H2	7926	3200	2430	710	539	1342	245.258	111.357	71.481	21.759	17.459	41.5496	0.00320441	-2.08553	down
GL28755-G	C2H2	1445	676	3324	4414	27223	7694	62.1838	32.7305	136.061	188.47	1229.1	331.65	0.00733657	2.5908	up
GL17194-G	Fungal	187	295	207	52	15	22	3.47253	6.18081	3.66297	0.957813	0.28819	0.409669	0.00462761	-2.47361	down
GL24393-G	Fungal	234	218	186	33	26	35	4.15713	4.36466	3.13664	0.577384	0.48193	0.621616	0.000319783	-2.44096	down
GL26482-G	Fungal	2000	849	4241	8180	17432	9603	21.2732	10.1534	42.8994	86.3125	194.49	102.286	0.00868285	2.21961	up
GL28219-G	Fungal	622	583	1560	4040	11336	15476	10.4686	11.0377	24.9732	67.45	200.122	260.83	1.64952e-05	3.16138	up
GL28441-G	Fungal	396	254	301	52	63	116	4.49163	3.23578	3.24679	0.574725	0.740911	1.31642	0.00657674	-1.82403	down
GL24216-G	HTH	85	85	209	562	562	992	3.18971	3.58438	7.47721	21.0208	22.2219	37.4664	0.00115225	2.31969	up
GL24195-G	jumonji	4466	1216	904	377	294	503	46.1075	14.1167	8.87331	3.85508	3.18243	5.19473	0.00966093	-2.06056	down
GL23559-G	MADS	16178	11912	9771	1864	1637	3342	474.495	392.962	272.503	54.1985	50.3446	98.1094	3.36824e-05	-2.26386	down
GL29696-G	OTHER	403	186	644	7	45	92	14.1341	7.32881	21.4854	0.218122	1.63014	3.21309	0.0069381	-2.58663	down
GL22435-G	SET	3334	4795	4239	312	792	594	88.0787	142.469	106.482	8.16625	21.9297	15.6935	0.000215235	-2.53963	down
GL30164-G	TFII_related	15222	6267	2791	917	907	2333	122.209	56.588	21.306	7.2949	7.63011	18.7485	0.00687307	-2.18705	down

## Sheet: SF S3B
Supplementary file S3B. DETs between FM stage and FP stage (FM: the matured fruiting body stage; FP: the post-spore fruiting body stage ).
#ID	Family	FM1	FM2	FM3	FP1	FP2	FP3	FM1_FPKM	FM2_FPKM	FM3_FPKM	FP1_FPKM	FP2_FPKM	FP3_FPKM	FDR	log2FC	regulated
GL15197-G	C2H2	306	92	299	78	60	86	8.53208	2.69174	8.41047	1.72538	1.74665	1.73268	3.98354e-05	-2.31751	down
GL15217-G	GCN5	490	451	291	298	261	343	13.3776	13.0369	8.03116	6.4983	7.51259	6.7573	0.00839616	-1.32348	down
GL15296-G	COPPER	3275	2346	1901	1890	1607	1956	58.2537	44.1287	34.1391	26.8639	30.1219	25.0813	0.00529864	-1.32997	down
GL15336-G	FUNGAL	1847	2326	2404	1920	1360	1670	15.5055	20.6461	20.376	12.8852	12.0235	10.106	0.000402507	-1.26066	down
GL15373-G	C2H2	5	21	25	164	115	128	0.073524	0.357419	0.405081	2.16884	2.00084	1.51676	0.0042324	1.94301	up
GL15521-G	BROMO	2965	2890	2672	1978	1463	2459	50.7603	52.3188	46.1803	27.0642	26.3924	30.3541	7.85288e-05	-1.42686	down
GL16002-G	HMG	34	41	29	218	180	283	0.769702	0.977613	0.644931	3.96844	4.30992	4.64159	0.000670168	1.67838	up
GL16167-G	FUNGAL	2672	2210	3343	2084	632	785	67.3525	58.9	85.0749	41.9847	16.7838	14.2638	0.000438887	-1.96088	down
GL16480-G	Homeodomain	39	20	147	451	384	719	1.20019	0.640956	4.61997	11.2221	12.6022	16.1459	0.00385644	1.9399	up
GL16495-G	Homeodomain	1386	1189	1171	533	628	863	18.1299	16.4423	15.4544	5.56349	8.64302	8.13444	1.76644e-05	-1.73712	down
GL16576-G	GCN5	1536	2319	836	363	369	532	82.8416	132.25	45.4992	15.643	20.9382	20.6618	2.35595e-06	-2.65905	down
GL16971-G	TEA	3394	2332	4155	2157	1094	1185	63.407	46.0712	78.3785	32.2014	21.529	15.957	1.9219e-05	-1.91671	down
GL17608-G	Bzip	4939	4028	5859	3675	3466	4156	141.196	121.751	169.088	83.9534	104.387	85.6673	9.94539e-05	-1.22972	down
GL17614-G	HTH	-1.24099	7893	4373	8337	5591	4245	5651	89.4965	52.4223	95.4217	50.6584	50.6972	46.1939	0.00153647	-1.24099	down
GL18333-G	C2H2	749	750	813	492	267	440	8.09468	8.56638	8.86991	4.24708	3.03361	3.42735	7.13959e-07	-1.80858	down
GL18485-G	C2H2	66	51	181	1252	1148	1088	1.35947	1.10399	3.76303	20.6549	24.9653	16.1972	1.91526e-07	2.63362	up
GL18591-G	C2H2	1236	1310	1360	1035	849	1094	19.2491	21.5736	21.3866	12.8824	13.9264	12.2904	0.000172199	-1.25632	down
GL18762-G	CCHC	1898	1197	2675	1742	696	1381	31.5739	21.0524	44.9221	23.1596	12.1879	16.5621	0.002356	-1.40671	down
GL18912-G	C2H2	203	155	545	1882	1594	3596	2.00321	1.618	5.44547	14.9085	16.6439	25.707	8.19202e-05	2.01401	up
GL19097-G	Fungal	4695	7864	3102	4080	1545	2560	59.9157	106.104	39.9499	41.6104	20.7646	23.5545	0.00392024	-1.76908	down
GL19443-G	Fungal	18384	1695	35807	2043	674	1348	366.518	35.727	720.614	32.5462	14.1428	19.372	7.29662e-07	-3.8359	down
GL19633-G	SET	1106	993	1611	616	782	1084	24.7003	23.4439	36.3312	10.9924	18.4093	17.4606	0.00017992	-1.39552	down
GL19938-G	C2H2	5161	3934	6304	1368	1275	2587	131.435	105.932	162.054	27.8386	34.2084	47.4913	1.32802e-11	-2.39521	down
GL20017-G	C2H2	984	172	1318	287	161	252	35.7459	6.57723	48.3491	8.32122	6.15257	6.59974	0.000404698	-2.36655	down
GL20172-G	C2H2	10907	9896	2499	3881	2953	4467	224.267	215.148	51.8555	63.7785	63.9656	66.2203	0.00627298	-1.85265	down
GL20176-G	CCAAT	1632	1661	2132	1425	1046	1656	30.4842	32.8112	40.2031	21.2817	20.5783	22.3026	5.81504e-06	-1.26697	down
GL20669-G	C2H2	4067	2910	3659	3204	2360	3582	56.3989	42.5161	51.2175	35.4423	31.8521	35.53	0.00227773	-1.09961	down
GL20695-G	GCN5	48	185	183	1539	1301	2889	2.33828	9.71684	9.14342	61.0914	68.0165	103.459	4.07738e-06	2.64665	up
GL20883-G	TUP1	23575	10875	15536	11004	7976	8620	268.527	130.966	178.623	100.167	95.7054	70.784	0.000727945	-1.66047	down
GL20958-G	Zinc_DHHC	1522	2209	2300	1908	1299	2345	33.2137	50.986	50.6788	33.274	29.8596	36.8998	0.00551965	-1.00571	down
GL21012-G	Other	2177	662	3259	164	158	234	45.1574	14.5109	68.2507	2.71817	3.4449	3.49951	1.64554e-13	-3.95803	down
GL21041-G	MLL/SET	7990	7360	4740	5249	3374	5320	71.3931	69.5373	42.7552	37.4803	31.7595	34.2717	0.00311856	-1.42074	down
GL21156-G	YL1	1951	1897	3327	1511	1191	2864	92.4832	95.0517	159.214	57.2419	59.4758	97.8687	0.00190054	-1.22732	down
GL21170-G	Fungal	4266	4733	5465	3903	2773	2825	53.108	62.3018	68.6756	38.836	36.3682	25.3548	0.000144638	-1.42541	down
GL21272-G	Other	4371	3136	3986	1686	898	1993	54.684	41.4848	50.3386	16.8534	11.8262	17.9775	8.21615e-09	-2.19662	down
GL21291-G	HMG	6072	7935	5547	3789	3059	4705	553.932	765.363	510.768	276.197	293.909	309.425	6.89055e-05	-1.63916	down
GL21306-G	SET	3964	3509	2914	3102	2247	3382	45.9273	42.9828	34.0811	28.7211	27.4185	28.2529	0.00603198	-1.14925	down
GL22306-G	Zinc_NF	6271	6029	2086	2692	1612	2096	83.3458	84.7271	27.9797	28.59	22.5683	20.0804	0.00145321	-1.97387	down
GL22435-G	SET	312	792	594	314	217	374	8.16625	21.9297	15.6935	6.55964	5.97365	7.05981	0.000613239	-1.73093	down
GL22438-G	SET	1586	1487	3310	1248	666	1296	80.5057	79.782	169.594	50.6144	35.5864	47.4223	5.79398e-06	-1.78001	down
GL23076-G	C2H2	86563	29654	21471	26299	10507	10997	1310.19	474.574	328.043	318.126	167.53	119.998	0.00217638	-2.20061	down
GL23195-G	C2H2	208	301	499	3007	1805	3417	3.55346	5.43562	8.6199	41.1524	32.5557	42.1876	5.49217e-08	2.09021	up
GL23559-G	MADS	1864	1637	3342	6996	23789	12388	54.1985	50.3446	98.1094	162.629	728.958	259.781	0.00542998	1.77196	up
GL23576-G	Other	8555	4733	9984	4899	4028	6967	109.495	64.0468	128.988	50.1079	54.3123	64.2872	0.00036947	-1.38707	down
GL23585-GG	HTH	21370	14489	15440	13259	9051	12051	249.936	179.174	182.289	123.93	111.513	101.618	0.000575486	-1.44213	down
GL23803-G	cyclin	1845	1274	2323	1301	1337	2030	30.9731	22.6045	39.369	17.4529	23.6387	24.5641	0.00370341	-1.06309	down
GL23851-G	？	35	96	149	589	528	1082	0.595052	1.74191	2.60459	8.15546	9.63724	13.5153	0.00044665	1.96515	up
GL24121-G	Zinc_PARP	12392	10341	9476	7040	5538	8146	266.843	235.437	205.971	121.144	125.63	126.475	8.86141e-05	-1.51737	down
GL24137-G	TFII_related/HTH	2335	3174	2759	2304	1055	1736	64.0114	92.0014	76.3348	50.4804	30.4488	34.2995	0.000354048	-1.5591	down
GL24216-G	HTH	562	562	992	120	78	145	21.0208	22.2219	37.4664	3.56251	3.05714	3.8881	3.60162e-25	-3.4008	down
GL24350-G	TFII_related	2856	1867	2850	1216	1251	1846	39.3111	27.1727	39.595	13.3766	18.1362	18.3116	6.35329e-06	-1.65355	down
GL24393-G	Fungal	33	26	35	183	155	153	0.577384	0.48193	0.621616	2.57002	2.86655	1.93682	0.00420367	1.44421	up
GL24489-G	Fungal	4759	6942	6487	6525	3994	5332	54.1447	83.504	74.4978	59.3311	47.8648	43.7358	0.00842962	-1.06128	down
GL24529-GG	HTH	14781	17973	34147	5098	7457	4793	173.674	223.293	405.034	47.8699	92.3066	40.6044	1.34856e-07	-2.54324	down
GL24655-G	HTH	5219	4407	6299	3722	2655	4721	112.222	100.192	136.717	63.9552	60.1393	73.1858	1.6e-06	-1.398	down
GL24715-G	CCAAT	2619	2399	4530	1831	1774	2597	32.0061	30.9929	55.8813	17.8767	22.841	22.8815	1.04204e-05	-1.43456	down
GL24720-G	SET	223	167	316	838	763	1160	5.28779	4.18015	7.54603	15.874	19.0535	19.8389	0.00252117	1.07432	up
GL24756-G	CCHC	2582	2770	3774	1838	2000	2535	101.992	115.698	150.479	58.0134	83.2168	72.207	2.349e-05	-1.34822	down
GL24773-G	C2H2	7642	6500	2624	2352	2631	2325	103.904	93.4469	36.0059	25.5541	37.6769	22.7844	0.00137721	-1.96042	down
GL24821-G	Other	2855	2231	4705	2842	1874	3608	44.0246	36.374	73.2459	35.0284	30.4367	40.1156	0.00282321	-1.07496	down
GL25252-G	Other	4143	2530	3214	1927	2485	2195	62.8823	40.6069	49.2479	23.3775	39.7419	24.0232	0.00358773	-1.37549	down
GL25691-G	Fungal	935	572	515	403	444	369	21.1643	13.6796	11.7702	7.29296	10.5791	6.01571	0.00456804	-1.52527	down
GL26080-G	Fungal	4630	5467	8405	4420	3366	3999	46.7886	58.4136	85.7345	35.6904	35.8321	29.1318	1.00309e-05	-1.45433	down
GL26525-G	GCN5	33	32	118	413	322	589	1.90012	1.95761	7.0561	19.589	20.1302	25.1978	0.000597095	1.91751	up
GL26554-G	Other	1401	1629	1588	698	891	1551	23.678	29.1075	27.0955	9.42838	15.8577	18.8975	0.000989774	-1.42453	down
GL26697-G	CBF	4842	4756	2888	3217	1591	3576	266.921	277.259	160.721	141.736	92.377	142.132	0.00367401	-1.48719	down
GL26710-G	CCHC	9595	8399	9725	4988	3504	5849	75.736	70.0946	77.4823	31.4644	29.1367	33.2818	3.55121e-09	-1.82841	down
GL26861-G	Homeodomain/MYB	841	957	1327	382	494	637	20.7649	25	33.1057	7.5326	12.8451	11.3381	5.35762e-07	-1.84442	down
GL27374-G	GCN5	7148	2340	568	438	588	583	200.901	69.5375	16.0987	9.82947	17.4064	11.8131	0.000152425	-3.03661	down
GL28308-G	Fungal	5273	3859	3111	3788	1834	2165	34.9221	27.0256	20.7955	20.0496	12.7961	10.336	0.00531685	-1.49257	down
GL28441-G	Fungal	52	63	116	1184	506	764	0.574725	0.740911	1.31642	10.6387	5.98854	6.19614	2.67591e-07	2.43033	up
GL28641-G	TFII_related	2651	1798	1991	1774	1441	2058	68.7369	49.2876	52.0958	36.7564	39.3418	38.4708	0.0041863	-1.16853	down
GL28705-G	Other	2244	3314	5836	1801	2086	2034	54.8998	85.7387	144.175	35.2199	53.7756	35.8765	0.000144507	-1.65898	down
GL28706-G	Other	490	617	957	466	483	264	27.7775	36.9781	54.7578	21.1027	28.7978	10.7879	0.00632009	-1.44335	down
GL28751-G	SET	2237	2395	1916	1327	982	1564	42.5041	48.1174	36.7417	20.1509	19.6432	21.4215	2.21464e-05	-1.643	down
GL28987-G	TEA	123	251	293	138	48	117	2.65635	5.73013	6.38893	2.3881	1.0826	1.82489	0.000507257	-1.90785	down
GL28996-G	Fungal	80	114	177	451	490	599	2.292	3.47223	5.15781	10.4367	14.9504	12.5077	0.00592028	1.17673	up
GL29032-G	SART1	7877	8147	6280	3135	3490	4248	102.122	111.683	82.1843	32.4823	47.6627	39.7001	6.98033e-06	-1.87739	down
GL29244-G	PHD/SET	8781	8602	4017	6099	2637	3191	54.3233	56.2677	25.0814	30.1528	17.1842	14.2306	0.00646806	-1.66711	down
GL29482-G	GCN5	127639	121258	5349	10129	3895	7469	2790.53	2803.05	118.029	176.97	89.6933	117.721	1.39935e-05	-3.70569	down
GL29691-G	DDT	6815	4870	4665	4944	2878	4166	74.0108	55.9122	51.1354	42.912	32.9261	32.6168	0.00315358	-1.3254	down
GL29696-G	Other	7	45	92	433	469	830	0.218122	1.63014	3.21309	12.0533	17.207	20.8383	0.0007971	2.44191	up
GL29888-G	SGT1	2951	1405	2188	1266	1450	1908	33.6426	16.9316	25.1756	11.5292	17.413	15.686	0.00531097	-1.33235	down
GL29990-G	HORMA	83	149	301	1420	1272	2583	3.23236	6.17933	11.9215	44.6547	52.7207	73.2771	2.35595e-06	2.32677	up
GL30003-G	C2H2	299	790	387	2325	2768	4136	13.8148	38.6559	18.0741	86.0591	135.052	138.087	0.00684256	1.57018	up
GL30164-G	TFII_related	917	907	2333	6340	4497	5809	7.2949	7.63011	18.7485	40.3423	37.7153	33.3475	0.00861857	1.15834	up
GL30231-G	HTH	2544	1624	3485	1499	1104	2484	89.0542	60.0964	123.126	41.9165	40.7018	62.6818	0.00035094	-1.43511	down
GL30285-G	C2H2	3412	1733	3536	2129	1616	2940	143.419	77.0082	150.069	71.5322	71.5585	89.1026	0.00341204	-1.22885	down
GL30332-G	GCN5	15041	21924	12465	3780	766	1406	249.474	384.487	208.695	50.1016	13.3769	16.804	9.73878e-09	-3.62142	down
GL30336-G	HLH	29718	15570	58227	22639	17838	13862	606.547	336.004	1199.64	369.28	383.547	203.976	0.00412025	-1.5702	down
GL30441-G	SET	45	148	142	808	572	805	0.842639	2.932	2.67814	12.1236	11.3109	10.8994	0.00206789	1.70877	up
GL30480-G	Other	12925	13691	17092	11981	8101	12535	111.743	125.157	149.164	82.7828	73.7859	78.1356	5.65619e-06	-1.29275	down
GL30523-G	HMG	380	555	837	7804	10478	8021	6.93359	10.7132	15.441	114.001	201.763	105.706	1.43011e-11	2.9645	up
GL30615-G	HTH	6327	5873	8143	4805	3578	5241	120.012	117.789	155.912	72.8443	71.4961	71.6709	9.16803e-08	-1.43812	down
GL30744-G	Zinc_DHHC	2956	1961	3145	2107	1406	2959	71.8176	50.3572	77.1381	40.9004	35.9688	51.829	0.00131902	-1.20207	down
GL30967-G	Homeodomain	70	315	77	1813	875	1879	2.23348	10.6315	2.45804	46.2958	29.4372	43.2807	0.00620421	1.99866	up
GL31164-G	GCN5	51	70	173	517	613	579	2.41316	3.49359	8.30548	19.621	30.6742	19.828	0.0016113	1.67815	up
GL31187-G	HMG	13647	29370	14198	11587	7321	10432	177.228	403.309	186.127	120.26	100.158	97.6774	0.000749738	-1.79911	down
GL31231-G	RNAPI	3523	2748	3010	1169	1232	1853	43.6364	35.9893	37.6359	11.5734	16.0754	16.5503	1.51409e-07	-1.97821	down
GL31312-G	TFII_related	6166	3157	5219	3328	3144	4088	90.4521	48.9651	77.2769	39.0212	48.5903	43.2336	0.00245131	-1.29722	down
GL31525-G	CCHC	1758	1625	3471	7507	7007	13590	106.274	103.812	211.767	362.682	446.233	592.292	0.00458658	1.13602	up
GL31544-G	CCHC	2433	1365	2512	1370	1297	1782	35.0751	20.7986	36.5601	15.7815	19.6855	18.521	0.000656104	-1.33401	down

## Sheet: SF S3C
Supplementary file S3C. DETs between P stage and FP stage ( P: the primordia stage; FP: the post-spore fruiting body stage).																Supplementary file 2A. DEGs between FF stage and FP stage.																Supplementary file 2A. DEGs between FF stage and FP stage.																Supplementary file 2A. DEGs between FF stage and FP stage.
#ID	Family	P1	P2	P3	FP1	FP2	FP3	P1_FPKM	P2_FPKM	P3_FPKM	FP1_FPKM	FP2_FPKM	FP3_FPKM	FDR	log2FC	regulated
GL15619-G	CN5	17603	1980	3221	1144	2342	1787	402.98	50.9709	70.1009	20.7552	55.9928	29.2431	0.00454205	-2.33625	down
GL23175-G	ATA	17144	6416	5957	5576	5221	4591	196.903	82.8781	65.0579	50.7593	62.6462	37.6973	0.00690983	-1.49614	down
GL30502-G	ARID	5198	3312	5509	4292	2478	3397	58.4367	41.8747	58.8927	38.2453	29.0986	27.3039	0.00609275	-1.17059	down
GL15521-G	BROMO	2469	2108	2425	1978	1463	2459	42.6284	40.9264	39.802	27.0642	26.3924	30.3541	0.00177868	-1.00617	down
GL24297-G	Bzip	7214	1911	5247	2243	1335	1195	116.981	34.8518	80.9049	28.8167	22.6035	13.8545	0.00042636	-2.10656	down
GL24299-G	bZIP	8523	2557	6294	2729	1753	1481	133.293	44.981	93.5902	33.8163	28.6385	16.5594	0.000279477	-2.07312	down
GL17535-G	C2H2	45	60	72	402	342	491	1.44484	2.17777	2.22758	10.3646	11.6235	11.4057	6.74418e-05	1.93447	up
GL18508-G	C2H2	7	12	11	170	74	231	0.317058	0.679866	0.501623	6.78972	3.90416	8.32865	2.40091e-05	2.8671	up
GL18912-G	C2H2	291	152	199	1882	1594	3596	2.90121	1.70898	1.88902	14.9085	16.6439	25.707	1.54218e-11	2.61867	up
GL19938-G	C2H2	3954	1706	8179	1368	1275	2587	101.533	49.2579	199.728	27.8386	34.2084	47.4913	0.00237121	-2.03297	down
GL20017-G	C2H2	1974	1216	201	287	161	252	72.3585	50.1149	6.99286	8.32122	6.15257	6.59974	0.000427674	-2.68827	down
GL21684-G	C2H2	7926	3200	2430	2071	2508	2774	245.258	111.357	71.481	50.7887	81.0738	61.3601	0.00942822	-1.46018	down
GL22199-G	C2H2	6729	6793	11037	6018	4473	5377	119.865	136.099	186.955	84.9693	83.2414	68.4915	0.00433994	-1.3455	down
GL27098-G	C2H2	1889	1545	1456	1419	487	865	24.88	22.8871	18.2318	14.8102	6.69711	8.14303	0.00329261	-1.52318	down
GL28755-G	C2H2	1445	676	3324	68050	13581	44316	62.1838	32.7305	136.061	2322.36	610.953	1364.4	4.59174e-06	3.35764	up
GL29327-G	C2H2	1427	1000	821	9244	15139	12687	44.6855	35.2314	24.4427	229.525	495.471	284.169	1.48284e-09	2.73257	up
GL31474-G	C2H2	74	21	27	237	211	249	2.55788	0.816666	0.874459	6.51245	7.64559	6.18148	0.00487476	1.75408	up
GL20176-G	CCAAT	2523	2320	1502	1425	1046	1656	47.5239	49.1529	26.903	21.2817	20.5783	22.3026	0.000748619	-1.35318	down
GL24969-G	CCAAT	3432	2078	3962	1767	1532	2897	35.0579	23.8723	38.4884	14.3061	16.3526	21.1629	0.00160283	-1.3448	down
GL21001-G	CCHC	0	4	0	79	61	106	0	0.033157	0	0.481608	0.485489	0.581652	0.00014664	3.88054	up
GL24756-G	CCHC	4523	1938	3630	1838	2000	2535	180.156	86.7981	137.509	58.0134	83.2168	72.207	0.00240695	-1.32171	down
GL17627-G	Fungal	227	492	575	149	170	280	5.50237	13.4242	13.2626	2.8645	4.2953	4.84188	0.00378546	-1.82896	down
GL19443-G	Fungal	13205	7099	14210	2043	674	1348	265.451	160.507	271.626	32.5462	14.1428	19.372	8.62567e-14	-3.66492	down
GL29425-G	Fungal	22131	9355	3183	2647	2989	3628	255.637	121.537	34.9535	24.2336	36.0709	29.9578	0.00053567	-2.35664	down
GL30300-G	Fungal	240	159	43	1706	984	1199	4.34718	3.237	0.737508	24.5554	18.6588	15.5718	0.000932925	2.25197	up
GL31202-G	Fungal	948	768	680	6223	1645	4551	12.3565	11.2555	8.42182	64.3069	22.3996	42.4307	0.00889362	1.49987	up
GL23344-G	HDAC	1366	1343	653	728	504	647	23.183	25.6462	10.5398	9.79489	8.92641	7.84798	0.00243517	-1.52843	down
GL16002-G	HM	73	39	35	218	180	283	1.67007	0.992104	0.750947	3.96844	4.30992	4.64159	0.00402403	1.43228	up
GL21291-G	HM	5067	4399	5161	3789	3059	4705	466.093	455.149	451.419	276.197	293.909	309.425	0.000579883	-1.09138	down
GL22492-G	HM	961	2593	1336	528	798	710	16.342	49.5896	21.5934	7.11384	14.1677	8.6232	0.00417429	-1.91096	down
GL30523-G	HM	846	474	477	7804	10478	8021	15.5747	9.82059	8.3522	114.001	201.763	105.706	7.01278e-13	3.106	up
GL16495-G	Homeodomain	1159	979	754	533	628	863	15.2845	14.5152	9.44941	5.56349	8.64302	8.13444	0.00312165	-1.22902	down
GL30276-G	Homeodomain	209	566	267	2549	1336	3229	4.77922	14.5492	5.80464	46.2443	31.9323	52.8547	0.00802881	1.75489	up
GL30967-G	Homeodomain	49	28	28	1813	875	1879	1.56617	0.999182	0.841867	46.2958	29.4372	43.2807	2.75843e-28	4.52264	up
GL29990-G	HORMA	317	190	76	1420	1272	2583	12.5755	8.47161	2.84581	44.6547	52.7207	73.2771	9.65937e-05	2.29179	up
GL24474-G	HORMA/PHD	231	148	349	3361	1585	2966	3.18291	2.28534	4.56868	36.765	22.8571	29.2747	2.37517e-07	2.55085	up
GL17614-G	HTH	14247	5745	12249	5591	4245	5651	162.886	73.8811	133.171	50.6584	50.6972	46.1939	7.33033e-05	-1.70808	down
GL23585-G	HTH	37345	14271	18151	13259	9051	12051	440.428	189.306	203.55	123.93	111.513	101.618	0.000191537	-1.64853	down
GL24529-G	HTH	10330	11001	11307	5098	7457	4793	122.386	146.613	127.385	47.8699	92.3066	40.6044	0.0037407	-1.5348	down
GL24655-G	HTH	6437	4359	9481	3722	2655	4721	139.57	106.297	195.475	63.9552	60.1393	73.1858	0.000505847	-1.591	down
GL29043-G	HTH	1405	1704	1558	1214	906	1335	25.8458	35.2445	27.2527	17.7001	17.4084	17.5523	0.00332171	-1.19193	down
GL30049-G	HTH	12564	6750	8057	6793	4345	8845	234.274	141.565	142.842	100.378	84.6275	117.917	0.00115196	-1.18154	down
GL30231-G	HTH	2881	1649	3998	1499	1104	2484	101.682	65.4553	134.191	41.9165	40.7018	62.6818	0.00383832	-1.47549	down
GL30615-G	HTH	7268	5823	10413	4805	3578	5241	139.012	125.276	189.388	72.8443	71.4961	71.6709	0.000292821	-1.50886	down
GL20827-G	jumonji	328	227	163	956	630	1323	7.49208	5.83556	3.53566	17.3393	15.0532	21.6492	0.00686209	1.21276	up
GL24195-G	jumonji	4466	1216	904	1225	530	933	46.1075	14.1167	8.87331	10.0188	5.71005	6.8874	0.00931255	-1.80637	down
GL20754-G	NAC	17402	14497	13724	10532	8922	16847	630.386	590.693	472.736	302.359	337.665	436.338	0.00139748	-1.09263	down
GL21012-G	Other	2180	5609	1446	164	158	234	45.5953	131.977	28.7653	2.71817	3.4449	3.49951	5.65531e-13	-4.5169	down
GL29219-G	Other	5072	2798	4941	3405	2322	3308	85.1574	52.8273	78.8711	45.3042	40.7242	39.7123	0.00201071	-1.20677	down
GL30299-G	P53_like	13535	3900	2671	2205	2497	3137	184.327	59.7296	34.5864	23.7975	35.5161	30.5388	0.00487559	-1.85288	down
GL22435-G	SET	3334	4795	4239	314	217	374	88.0787	142.469	106.482	6.55964	5.97365	7.05981	1.68624e-29	-4.44457	down
GL16971-G	TEA	6308	7786	16155	2157	1094	1185	118.854	165.017	289.46	32.2014	21.529	15.957	9.897e-09	-3.32049	down
