# Supplementary material for: Integrated Transcriptomic and Targeted Metabolomic Analysis Reveals the Key Genes Involved in Triterpenoid Biosynthesis of Ganoderma lucidum
Source: J Fungi (Basel). 2025 Jan 13;11(1):57. doi: 10.3390/jof11010057 (PMC11767136; doi:10.3390/jof11010057)
Supplement: Supplementary file 1 [file jof-11-00057-s001.zip › Supplementary file S4. Differentially expressed CYP450s of G. lucidum at the different growth stages.xlsx]

## Sheet: SF S4A
Supplementary file S4A. Differentially expressed CYP450s between P stage and FM stage ( P: the primordia stage; FM: the matured fruiting body stage).																Supplementary file 2A. DEGs between FF stage and FP stage.																Supplementary file 2A. DEGs between FF stage and FP stage.																Supplementary file 2A. DEGs between FF stage and FP stage.
#ID	Family	P1	P2	P3	FM1	FM2	FM3	P1_FPKM	P2_FPKM	P3_FPKM	FM1_FPKM	FM2_FPKM	FM3_FPKM	FDR	log2FC	regulated
GL21420-G	CYP5035M1	2015	1969	3831	232	282	268	32.7326	35.9775	59.1961	3.73143	4.79677	4.34454	1.25739e-06	-2.96954	down
GL29510-G	CYP512A13	8070	108821	16118	823	3784	639	158.241	2400.32	300.55	15.9888	77.797	12.5285	0.000896663	-3.51955	down
GL31771-G	CYP512A3	4157	89624	16562	415	2186	723	83.2837	2019.94	315.56	8.23686	45.922	14.4985	0.000196353	-3.85535	down
GL31761-G	CYP512U6	831	31341	22342	574	1850	168	16.1486	685.531	413.131	11.056	37.7201	3.26101	0.00573093	-3.15696	down
GL20623-G	CYP512U7	7790	15263	3163	127	475	182	142.188	313.376	54.8905	2.28301	9.07565	3.32584	7.62958e-07	-4.21401	down
GL23338-G	CYP512V2	5421	20947	4425	315	1302	219	91.5153	397.777	71.0281	5.26173	23.0466	3.69406	0.00110473	-3.2127	down
GL28946-G	CYP5136D4	1494	1145	6834	187	377	491	27.3133	23.5393	118.831	3.38536	7.21578	8.97605	0.00252862	-2.6705	down
GL22087-G	CYP5150L3	9788	2830	288	306	389	312	151.976	49.4218	4.23797	4.71003	6.32538	4.84769	0.00619022	-2.78285	down
GL21992-G	CYP5150L4	340	384	367	14830	7468	332	6.26853	7.96096	6.43405	271.401	144.504	6.1285	0.000319783	3.63171	up
GL24898-G	CYP5150L6	1471	1709	429	53	118	66	26.2507	34.322	7.28266	0.933019	2.19787	1.17375	1.97136e-05	-3.33256	down
GL24883-G	CYP5150L8	4279	175872	10980	610	1304	509	73.0873	3379.37	178.353	10.3233	23.3505	8.70308	1.27236e-05	-4.57211	down
GL19642-G	CYP5150M3	318	166	769	14	43	96	5.82391	3.40516	13.3999	0.252208	0.824108	1.75174	0.00573093	-2.57042	down
GL20924-G	CYP5359J1	1333	1285	6611	251	137	752	22.7116	24.6342	107.143	4.23194	2.44322	12.8215	0.00577556	-2.59292	down
GL17412-G	CYP5359Y2	2489	1220	839	153	82	117	47.8653	26.3852	15.336	2.90532	1.65061	2.24422	1.18921e-06	-3.2115	down
GL20967-G	CYP5359Z1	176	543	438	60	18	101	11.4002	39.5806	27.0043	3.81759	1.20434	6.4978	0.00895025	-2.37984	down
GL31780-G	CYP5359Z3	2995	7717	967	245	514	479	57.0721	165.389	17.5121	4.61528	10.2513	9.12611	0.00251173	-2.75731	down
GL23153-G	CYP5362A1	924	302	11365	338011	26947	12024	15.482	5.6917	181.138	5618.88	473.639	201.761	0.00386639	3.46597	up

## Sheet: SF S4B
Supplementary file S4B. Differentially expressed CYP450s between FM stage and FP stage ( FM: the matured fruiting body stage; FP: the post-spore fruiting body stage ).
#ID	Family	FM1	FM2	FM3	FP1	FP2	FP3	FM1_FPKM	FM2_FPKM	FM3_FPKM	FP1_FPKM	FP2_FPKM	FP3_FPKM	FDR	log2FC	regulated
GL31757-G	CYP502B6	530	2117	2086	10538	5924	18705	8.20083	34.6508	32.6066	130.413	96.6318	208.843	0.00423527	1.78466	up
GL23845-G	CYP5035G1	84	71	118	702	463	983	1.40524	1.24659	1.97985	9.38754	8.15939	11.8718	3.94e-08	2.00774	up
GL30986-G	CYP5035L1	1908	166	5406	353	416	590	33.4283	3.07334	95.622	4.93664	7.67223	7.4535	0.00152752	-2.62945	down
GL17743-G	CYP5035L2	5683	1211	9056	2704	1040	1601	91.3363	20.5706	146.924	34.7226	17.5954	18.547	0.00176628	-2.12985	down
GL21420-G	CYP5035M1	232	282	268	2389	1213	2438	3.73143	4.79677	4.34454	30.7663	20.581	28.3216	5.36e-07	1.94074	up
GL21030-G	CYP5035U1	140	172	391	1088	1200	1703	2.51867	3.27547	7.11464	15.7042	22.8385	22.1772	0.000317215	1.62367	up
GL27587-G	CYP5037G1	53	95	136	999	902	1466	0.981339	1.87309	2.56272	14.9873	17.8367	19.8422	2.68e-10	2.59785	up
GL21005-G	CYP5065B1	41	27	94	469	1641	1862	0.770181	0.529376	1.8191	7.18104	33.1666	25.7527	7.03e-08	3.45703	up
GL15605-G	CYP512A2	379	282	540	279	233	432	7.13717	5.61805	10.2657	4.20294	4.61094	5.86285	0.00152752	-1.19275	down
GL23109-G	CYP512A6	65	87	343	1052	923	1314	1.27874	1.80741	6.82685	16.5979	19.1971	18.7116	0.00259649	1.83092	up
GL29512-G	CYP512A8	36	44	105	312	333	370	0.717679	0.913811	2.09666	4.9699	6.99597	5.319	0.00175373	1.58216	up
GL22911-G	CYP512U2	225	729	908	2888	5765	5587	3.99714	13.7168	16.3106	41.1047	108.175	71.7503	0.00145724	1.96028	up
GL23335-G	CYP512V1	2	16	48	279	167	348	0.035723	0.319345	0.929057	4.33547	3.41362	4.88429	0.00282948	2.38499	up
GL30772-G	CYP512X1	1821	1638	2575	8454	4324	10998	29.1036	27.6857	41.5471	108.009	72.8268	126.766	0.00792444	1.02478	up
GL30652-G	CYP5136C1	162	470	519	3741	2866	8561	2.63473	8.09604	8.52893	48.748	49.2249	100.652	3.48e-06	2.58097	up
GL25775-G	CYP5136D2	50	96	122	410	487	627	0.895078	1.82787	2.2134	5.93251	9.29127	8.18051	0.000868757	1.58063	up
GL28946-G	CYP5136D4	187	377	491	1571	3959	3297	3.38536	7.21578	8.97605	22.7666	75.6268	43.0975	0.000283951	2.10741	up
GL24022-G	CYP5137A5	381	316	508	5479	13896	12042	6.20453	5.44221	8.34571	71.3722	238.603	141.505	3.92e-13	3.6527	up
GL20868-G	CYP5141F1	1721	1027	2668	7526	7385	14100	23.8402	15.0378	37.3179	83.3677	107.827	140.897	0.000585358	1.49319	up
GL23181-G	CYP5144N2	361	1477	1081	7082	3497	11692	6.80003	29.4384	20.5713	106.749	69.4811	159.002	0.0052434	1.77889	up
GL16498-G	CYP5144N3P	35	38	59	223	188	424	2.1315	2.46287	3.68288	11.0842	12.3295	19.0736	0.000308191	1.67156	up
GL27877-G	CYP5144N4P	303	928	1005	5750	4753	9716	5.40247	17.5072	18.1034	82.053	89.3917	125.075	5.32e-05	2.13433	up
GL22422-G	CYP5150D28	311	434	625	2543	2267	3653	5.13138	7.5697	10.4285	33.5897	39.483	43.5386	7.05e-07	1.7118	up
GL22657-G	CYP5150D29	139	156	171	749	601	843	2.54624	3.02157	3.1503	10.9765	11.5989	11.1387	0.000121984	1.30676	up
GL31716-G	CYP5150J3	215	155	237	965	1264	1194	3.96189	3.00924	4.40507	14.2425	24.6017	15.9082	0.000167145	1.59195	up
GL31715-G	CYP5150J4	43	37	113	333	295	355	0.702888	0.632233	1.86137	4.35612	5.08448	4.19956	0.00391696	1.47912	up
GL17382-G	CYP5150J5	98	100	235	1145	693	1510	2.01481	2.15892	4.87587	18.8093	14.9972	22.3848	2.56e-06	2.00779	up
GL15302-G	CYP5150J6	31	37	65	345	364	439	0.559996	0.710742	1.19588	5.07006	7.0485	5.82045	2.29e-07	2.18739	up
GL24894-G	CYP5150K1	86	52	158	402	445	506	1.57802	0.996606	2.94448	5.92234	8.65018	6.73639	0.00725532	1.32668	up
GL24917-G	CYP5150K2	225	136	571	2024	1208	1786	3.61797	2.30378	9.27403	26.0372	20.4868	20.7294	0.00413033	1.54436	up
GL17002-G	CYP5150L7	28	138	82	1248	474	1237	0.514748	2.67835	1.52326	18.4286	9.22762	16.4803	0.000418349	2.33918	up
GL24883-G	CYP5150L8	610	1304	509	414	187	407	10.3233	23.3505	8.70308	5.60515	3.33418	4.96121	0.000451157	-2.09082	down
GL22269-G	CYP5150M6P	14	5	22	278	252	417	0.321773	0.121115	0.537621	5.4206	6.48918	7.3433	1.76e-10	3.41927	up
GL17584-G	CYP5150M7	101	59	113	540	265	483	1.93754	1.194	2.17536	8.26897	5.35286	6.67827	0.00604796	1.28132	up
GL20882-G	CYP5150N1P	39	37	139	352	275	564	1.47517	1.50192	5.42337	10.8738	11.2046	15.7423	0.00820238	1.54542	up
GL23722-G	CYP5152B1	158	171	381	2615	3194	3534	2.65468	3.03449	6.46219	35.1465	56.5768	42.8505	1.04e-11	2.80903	up
GL21131-G	CYP5349A3	74	59	46	421	423	506	1.5738	1.32423	0.985071	7.22498	9.55588	7.83295	0.000106254	1.8872	up
GL21663-G	CYP5351A3	9824	3355	16118	4600	2741	5372	125.413	45.2831	207.723	46.9273	36.8537	49.4496	0.000585153	-1.90038	down
GL25968-G	CYP5357A1	1178	454	1220	695	150	425	20.3633	8.29892	21.2917	9.59884	2.72984	5.2929	0.00291707	-1.89292	down
GL31753-G	CYP5357B1	33	47	98	921	460	1159	0.690171	1.03464	2.07939	15.578	10.2401	17.6801	4.18e-09	2.80499	up
GL28071-G	CYP5359A2	146975	3581	57434	1095	397	1465	2447.28	63.034	965.353	14.5692	6.95235	17.5762	3.98e-11	-5.55704	down
GL15098-G	CYP5359A6	24450	1378	7385	790	241	533	474.557	28.2731	144.696	12.2469	4.91277	7.45461	4.63e-08	-4.41073	down
GL18430-G	CYP5359J2P	17	12	56	339	240	351	0.604606	0.460716	2.11221	10.1589	9.46827	9.5031	2.25e-05	2.46508	up
GL20712-G	CYP5359L2	978	151	1032	293	104	340	19.1872	3.11615	20.4472	4.59499	2.13118	4.80741	0.00243049	-2.1691	down
GL31724-G	CYP5359P1	150	136	240	605	735	823	2.87025	2.75981	4.64937	9.28164	14.8671	11.3916	0.0033496	1.17173	up
GL31723-G	CYP5359Q1	18	71	113	1324	1588	1869	0.297882	1.25615	1.93506	17.954	28.3864	22.8579	4.53e-09	3.45047	up
GL23851-G	CYP5359R1	35	96	149	589	528	1082	0.595052	1.74191	2.60459	8.15546	9.63724	13.5153	0.00044665	1.96515	up
GL25447-G	CYP5359T1P	496	571	963	2834	1907	3366	6.24936	7.61111	12.2476	28.5578	25.3285	30.6028	0.00112891	1.10314	up
GL23781-G	CYP5359T2P	60	55	355	1856	978	1024	6.28394	6.09938	37.5622	155.579	108.017	77.4391	0.00331565	2.08219	up
GL15335-G	CYP5359V2	263	126	287	142	43	151	4.32279	2.17594	4.76062	1.85499	0.738926	1.79155	0.00193628	-1.79999	down
GL23593-G	CYP5359X1	141	147	421	1500	606	1853	2.01979	2.23893	6.12506	17.2834	9.20205	19.2633	0.00562493	1.52198	up
GL17412-G	CYP5359Y2	153	82	117	952	1000	1525	2.90532	1.65061	2.24422	14.5129	20.0887	20.9654	2.12e-07	2.28231	up
GL31780-G	CYP5359Z3	245	514	479	6751	10470	9760	4.61528	10.2513	9.12611	101.961	208.431	132.974	6.88e-13	3.405	up
GL31779-G	CYP5359Z4P	102	78	199	529	468	1000	2.2109	1.78133	4.37343	9.22241	10.7497	15.7193	0.00159128	1.4634	up
GL24524-G	CYP5359Z6	15002	7739	2929	1871	946	900	243.073	132.577	47.9008	24.2218	16.1448	10.5092	1.65e-06	-3.31562	down
GL23153-G	CYP5362A1	338011	26947	12024	39295	3121	14795	5618.88	473.639	201.761	522.043	54.6473	177.317	0.00564804	-2.74889	down
GL21335-G	CYP5363A1	2537	1955	3192	2545	1499	2454	53.3722	43.4796	67.7692	42.778	33.2215	37.2129	0.00114568	-1.10136	down
GL21701-G	CYP5365A1	32	110	119	442	344	891	0.638902	2.37062	2.46029	7.24336	7.43166	13.1787	0.0082072	1.6215	up
GL21838-G	CYP6005A1	288023	201618	237541	131759	52547	59450	2847.59	2107.65	2370.68	1041.09	547.301	423.773	5.67e-06	-2.32872	down
GL30111-G	CYP6005B1	40909	16098	32391	27056	6177	15568	328.592	136.715	262.628	173.678	52.2683	90.1532	0.00871889	-1.65447	down
GL18132-G	CYP63A10	53	167	339	1667	1617	1984	0.814176	2.74841	5.34265	20.8529	26.6672	22.3926	0.000162727	2.26304	up
GL31768-G	CYP63A13	1228	1464	2791	1742	1107	1603	21.2659	26.8113	48.8278	24.1263	20.2008	20.02	0.00509056	-1.09672	down
GL31764-G	CYP63A14	531	859	1380	6607	4726	7954	9.14656	15.6484	24.0166	91.0436	85.8331	98.8716	1.55e-06	1.87976	up
GL31193-G	CYP642A4	120	335	332	1476	955	1803	2.29273	6.77169	6.4051	22.5891	19.2479	24.8835	0.00568385	1.43858	up

## Sheet: SF S4C
Supplementary file S4C. Differentially expressed CYP450s between P stage and FP stage ( P: the primordia stage; FP: the post-spore fruiting body stage ).																Supplementary file 2A. DEGs between FF stage and FP stage.																Supplementary file 2A. DEGs between FF stage and FP stage.																Supplementary file 2A. DEGs between FF stage and FP stage.
#ID	Family	P1	P2	P3	FP1	FP2	FP3	P1_FPKM	P2_FPKM	P3_FPKM	FP1_FPKM	FP2_FPKM	FP3_FPKM	FDR	log2FC	regulated
GL15098-G	CYP5359A6	1249	5928	37863	790	241	533	24.4394	130.496	704.654	12.2469	4.91277	7.45461	6.8612e-07	-4.64491	down
GL15308-G	CYP5359E1	5188	1567	1304	8644	29661	36273	89.3287	30.3434	21.3463	117.958	533.572	446.577	0.00143368	2.35029	up
GL16778-G	CYP5359S1	81	57	56	467	445	504	1.49681	1.18378	0.983181	6.87793	8.62902	6.69742	8.97748e-08	2.09327	up
GL17002-G	CYP5150L7	94	90	83	1248	474	1237	1.74139	1.87808	1.45882	18.4286	9.22762	16.4803	4.65817e-08	2.55215	up
GL17743-G	CYP5035L2	6326	5718	4410	2704	1040	1601	102.518	104.234	67.9526	34.7226	17.5954	18.547	1.97228e-06	-2.29087	down
GL18132-G	CYP63A10	510	248	448	1667	1617	1984	8.05005	4.3892	6.72273	20.8529	26.6672	22.3926	0.000705005	1.38404	up
GL19267-G	CYP505D12	9847	15326	27993	7244	6028	7891	94.0858	164.716	254.338	54.8557	60.1706	53.9116	0.000509032	-2.01056	down
GL20623-G	CYP512U7	7790	15263	3163	499	295	394	142.188	313.376	54.8905	7.20729	5.61048	5.14202	2.21829e-14	-4.84945	down
GL20766-G	CYP5359L1	1642	756	290	393	365	346	28.2719	14.626	4.73864	5.35925	6.56553	4.25624	0.0097482	-1.78344	down
GL20967-G	CYP5359Z1	176	543	438	105	81	103	11.4002	39.5806	27.0043	5.35283	5.45079	4.7443	4.31621e-05	-2.63236	down
GL21005-G	CYP5065B1	105	106	150	469	1641	1862	2.01436	2.29375	2.7573	7.18104	33.1666	25.7527	0.000146146	2.51431	up
GL21355-G	CYP5363A1	13699	3173	6201	2164	2451	3530	220.959	57.5652	95.0962	27.6598	41.3021	40.7037	0.000262518	-2.04725	down
GL21663-G	CYP5351A3	17423	35881	8533	4600	2741	5372	224.299	519.575	104.454	46.9273	36.8537	49.4496	7.72358e-06	-2.90512	down
GL21701-G	CYP5365A1	161	67	61	442	344	891	3.32881	1.53711	1.18323	7.24336	7.43166	13.1787	0.00265693	1.69835	up
GL21758-G	CYP5136B1	285	47	131	1389	644	1152	5.0509	0.926661	2.2002	19.5584	11.9539	14.6388	0.00361861	1.96616	up
GL22087-G	CYP5150L3	9788	2830	288	588	472	719	151.976	49.4218	4.23797	7.22491	7.64959	7.98183	0.00109538	-2.97086	down
GL22269-G	CYP5150M6P	81	44	16	278	252	417	1.98758	1.21793	0.356089	5.4206	6.48918	7.3433	0.00513708	1.89047	up
GL22555-G	CYP5341B2	2093	2388	4068	16713	12955	24068	33.8004	43.3903	62.4875	214.002	218.665	278.017	0.000293557	1.76803	up
GL23338-G	CYP512V2	5421	20947	4425	515	330	623	91.5153	397.777	71.0281	6.88564	5.81706	7.51706	6.1007e-12	-4.7729	down
GL23374-G	CYP5035M2	3053	522	191	141	107	153	53.4391	10.2692	3.17274	1.9445	1.94169	1.90368	6.42734e-05	-3.3309	down
GL23593-G	CYP5359X1	213	22	88	1500	606	1853	3.09627	0.34685	1.2094	17.2834	9.20205	19.2633	0.000417135	2.64493	up
GL23781-G	CYP5359T2P	259	163	328	1856	978	1024	27.3456	19.3429	32.9184	155.579	108.017	77.4391	0.00437785	1.56503	up
GL23852-G	CYP5359N1	2252	1358	2476	14868	13734	15267	40.6625	27.5811	42.5173	212.798	259.1	197.124	5.86131e-08	2.07931	up
GL24022-G	CYP5137A5	842	1921	544	5479	13896	12042	13.8337	35.508	8.4912	71.3722	238.603	141.505	0.00252636	2.25267	up
GL24883-G	CYP5150L8	4279	175872	10980	414	187	407	73.0873	3379.37	178.353	5.60515	3.33418	4.96121	1.77699e-11	-6.48797	down
GL24898-G	CYP5150L6	1471	1709	429	287	325	272	26.2507	34.322	7.28266	4.05844	6.0631	3.47016	9.76175e-05	-2.54777	down
GL24917-G	CYP5150K2	245	67	127	2024	1208	1786	3.964	1.20622	1.95186	26.0372	20.4868	20.7294	6.58979e-08	2.70955	up
GL25202-G	CYP5364B2	516	12381	937	326	425	485	9.88717	266.881	17.0597	4.95047	8.50948	6.63554	0.000462923	-3.53125	down
GL26512-G	CYP63A12	553	248	257	1181	1161	1630	8.5367	4.30997	3.77759	14.4721	18.7482	18.0175	0.00955088	1.17706	up
GL27877-G	CYP5144N4P	365	455	119	5750	4753	9716	6.5715	9.20351	2.02597	82.053	89.3917	125.075	1.00166e-08	3.37618	up
GL28081-G	CYP5148B6	78	37	39	455	207	496	1.51933	0.812349	0.72397	7.04854	4.21317	6.92875	5.86901e-05	2.06397	up
GL29510-G	CYP512A13	8070	108821	16118	3458	6637	5953	158.241	2400.32	300.55	53.7386	135.968	83.4626	0.000445767	-3.28589	down
GL30360-G	CYP5035H1	136	131	616	2636	1098	5592	2.37671	2.57762	10.2389	36.5618	20.0697	69.9867	0.00797038	2.21786	up
GL30986-G	CYP5035L1	2172	5127	6026	353	416	590	38.3701	101.88	101.24	4.93664	7.67223	7.4535	4.81727e-12	-3.86937	down
GL31403-G	CYP5140A3	3915	5089	5806	160125	47618	79970	59.4115	86.8796	83.7927	1926.3	755.104	867.894	3.44426e-09	3.27571	up
GL31723-G	CYP5359Q1	407	74	26	1324	1588	1869	6.96308	1.41129	0.417094	17.954	28.3864	22.8579	0.00786347	2.33411	up
GL31753-G	CYP5357B1	94	185	62	921	460	1159	2.00171	4.4355	1.25822	15.578	10.2401	17.6801	0.00460556	1.88544	up
GL31757-G	CYP502B6	2864	1406	944	10538	5924	18705	44.7179	24.6786	14.0066	130.413	96.6318	208.843	0.000709301	1.8842	up
GL31761-G	CYP512U6	831	31341	22342	122	158	950	16.1486	685.531	413.131	1.8727	3.1949	13.2094	1.61639e-07	-5.11235	down
GL31766-G	CYP5340A3	555	251	2425	234	255	369	9.56351	4.86805	39.7949	3.1904	4.58703	4.54776	0.00546731	-2.36774	down
GL31771-G	CYP512A3	4157	89624	16562	2108	1499	1816	83.2837	2019.94	315.56	33.4624	31.3696	26.0065	1.385e-06	-4.37616	down
